# Supplementary material for: LKB1 inactivation promotes epigenetic remodeling-induced lineage plasticity and antiandrogen resistance in prostate cancer
Source: Cell Res. 2025 Jan 2;35(1):59–71. doi: 10.1038/s41422-024-01025-z (PMC11701123; doi:10.1038/s41422-024-01025-z)
Supplement: Supplementary file 10 — Supplementary information, Table S1 [file 41422_2024_1025_MOESM10_ESM.xlsx]

## Sheet: Sheet1
		Age	Before ADT		Samples from prostate biopsy			After ADT (12 weeks)			Samples from RP			Sites of tumor metastasis	TMN stage	Samples for scRNA-seq
			Serum PSA (ng/ml)	PI-RADS score	Pathology	Gleason score	WHO/ISUP group	Serum PSA (ng/ml)	Serum testosterone (nmol/L)	Lesion changes in MRI	Pathology	Gleason score	WHO/ISUP group
	PC1	66	63.301	5	Adenocarcinoma	4+5=9	5	1.675	0.83	Significant reduction	Adenocarcinoma	4+5=9	5	Lymph node	T3bN1M0	PC_1_pre; PC_1_post_1; PC_1_post_2
	PC2	55	42.853	5	Adenocarcinoma	4+4=8	4	<0.010	1.57	Significant reduction	Adenocarcinoma	4+4=8	4	Bone	T4N0M1	PC_2_pre; PC_2_post
	PC3	66	140.246	4	Adenocarcinoma	4+3=7	3	<0.010	1.48	Significant reduction	NA	NA	NA	Bone	T4N0M1	PC_3_pre
	PC4	64	22.468	5	Adenocarcinoma	4+4=8	4	<0.001	0.34	Almost disappeared	NA	NA	NA	Lymph node	T3bN1M0	PC_4_pre
	PC5	67	36.467	5	Adenocarcinoma	4+5=9	5	0.141	0.36	Significant reduction	Adenocarcinoma	4+5=9	5	Lymph node; Bone	T4N1M1	PC_5_post
	PC6	57	47.576	5	Adenocarcinoma	4+4=8	4	<0.001	0.45	Significant reduction	Adenocarcinoma	4+4=8	4	Bone	T4N0M1	PC_6_post
