# Supplementary material for: LKB1 inactivation promotes epigenetic remodeling-induced lineage plasticity and antiandrogen resistance in prostate cancer
Source: Cell Res. 2025 Jan 2;35(1):59–71. doi: 10.1038/s41422-024-01025-z (PMC11701123; doi:10.1038/s41422-024-01025-z)
Supplement: Supplementary file 11 — Supplementary information, Table S2 [file 41422_2024_1025_MOESM11_ESM.xlsx]

## Sheet: Disregulated_pathway
Pathway	Change
REACTOME_INTERLEUKIN_6_SIGNALING	up
REACTOME_PI3K_EVENTS_IN_ERBB4_SIGNALING	up
REACTOME_TANDEM_PORE_DOMAIN_POTASSIUM_CHANNELS	up
REACTOME_BETA_DEFENSINS	up
REACTOME_DEFENSINS	up
REACTOME_EXTRACELLULAR_MATRIX_ORGANIZATION	up
REACTOME_ELASTIC_FIBRE_FORMATION	up
REACTOME_FIBRONECTIN_MATRIX_FORMATION	up
REACTOME_NEUROTOXICITY_OF_CLOSTRIDIUM_TOXINS	up
REACTOME_FGFR1_LIGAND_BINDING_AND_ACTIVATION	up
REACTOME_FGFR1C_LIGAND_BINDING_AND_ACTIVATION	up
REACTOME_FGFR2C_LIGAND_BINDING_AND_ACTIVATION	up
REACTOME_CS_DS_DEGRADATION	up
REACTOME_CELL_SURFACE_INTERACTIONS_AT_THE_VASCULAR_WALL	up
REACTOME_MOLECULES_ASSOCIATED_WITH_ELASTIC_FIBRES	up
REACTOME_INTEGRIN_CELL_SURFACE_INTERACTIONS	up
REACTOME_ANCHORING_FIBRIL_FORMATION	up
REACTOME_LAMININ_INTERACTIONS	up
REACTOME_ECM_PROTEOGLYCANS	up
REACTOME_CLASS_A_1_RHODOPSIN_LIKE_RECEPTORS_	up
REACTOME_NCAM_SIGNALING_FOR_NEURITE_OUT_GROWTH	up
REACTOME_PEPTIDE_LIGAND_BINDING_RECEPTORS	up
REACTOME_CHEMOKINE_RECEPTORS_BIND_CHEMOKINES	up
REACTOME_G_ALPHA_Q_SIGNALLING_EVENTS	up
REACTOME_OTHER_SEMAPHORIN_INTERACTIONS	up
REACTOME_P2Y_RECEPTORS	up
REACTOME_NUCLEOTIDE_LIKE_PURINERGIC_RECEPTORS	up
REACTOME_FORMYL_PEPTIDE_RECEPTORS_BIND_FORMYL_PEPTIDES_AND_MANY_OTHER_LIGANDS	up
REACTOME_INTERACTION_BETWEEN_L1_AND_ANKYRINS	up
REACTOME_IONOTROPIC_ACTIVITY_OF_KAINATE_RECEPTORS	up
REACTOME_INTERLEUKIN_2_FAMILY_SIGNALING	up
REACTOME_TP53_REGULATES_TRANSCRIPTION_OF_CELL_DEATH_GENES	up
REACTOME_PHOSPHOLIPASE_C_MEDIATED_CASCADE_FGFR4	up
REACTOME_PI_3K_CASCADE_FGFR1	up
REACTOME_PI_3K_CASCADE_FGFR4	up
REACTOME_TNF_RECEPTOR_SUPERFAMILY_TNFSF_MEMBERS_MEDIATING_NON_CANONICAL_NF_KB_PATHWAY	up
REACTOME_INTERLEUKIN_6_FAMILY_SIGNALING	up
REACTOME_INTERLEUKIN_4_AND_INTERLEUKIN_13_SIGNALING	up
REACTOME_TP53_REGULATES_TRANSCRIPTION_OF_CASPASE_ACTIVATORS_AND_CASPASES	up
REACTOME_KERATINIZATION	up
REACTOME_DISSOLUTION_OF_FIBRIN_CLOT	up
REACTOME_TRANSPORT_OF_ORGANIC_ANIONS	up
REACTOME_INTERLEUKIN_20_FAMILY_SIGNALING	up
REACTOME_MET_ACTIVATES_PTK2_SIGNALING	up
REACTOME_MET_INTERACTS_WITH_TNS_PROTEINS	up
REACTOME_RUNX1_AND_FOXP3_CONTROL_THE_DEVELOPMENT_OF_REGULATORY_T_LYMPHOCYTES_TREGS_	up
REACTOME_RUNX1_REGULATES_TRANSCRIPTION_OF_GENES_INVOLVED_IN_DIFFERENTIATION_OF_KERATINOCYTES	up
REACTOME_RUNX1_REGULATES_TRANSCRIPTION_OF_GENES_INVOLVED_IN_BCR_SIGNALING	up
REACTOME_RUNX3_REGULATES_IMMUNE_RESPONSE_AND_CELL_MIGRATION	up
REACTOME_INTERLEUKIN_36_PATHWAY	up
REACTOME_INTERLEUKIN_RECEPTOR_SHC_SIGNALING	up
REACTOME_REGULATION_OF_IFNA_SIGNALING	up
KEGG_NICOTINATE_AND_NICOTINAMIDE_METABOLISM	up
KEGG_CYTOKINE_CYTOKINE_RECEPTOR_INTERACTION	up
KEGG_DORSO_VENTRAL_AXIS_FORMATION	up
KEGG_ECM_RECEPTOR_INTERACTION	up
KEGG_NOD_LIKE_RECEPTOR_SIGNALING_PATHWAY	up
KEGG_JAK_STAT_SIGNALING_PATHWAY	up
KEGG_HEMATOPOIETIC_CELL_LINEAGE	up
KEGG_HYPERTROPHIC_CARDIOMYOPATHY_HCM	up
KEGG_ARRHYTHMOGENIC_RIGHT_VENTRICULAR_CARDIOMYOPATHY_ARVC	up
KEGG_DILATED_CARDIOMYOPATHY	up
BIOCARTA_AMI_PATHWAY	up
BIOCARTA_GRANULOCYTES_PATHWAY	up
BIOCARTA_LYM_PATHWAY	up
BIOCARTA_ALK_PATHWAY	up
BIOCARTA_RANKL_PATHWAY	up
BIOCARTA_LAIR_PATHWAY	up
BIOCARTA_CYTOKINE_PATHWAY	up
BIOCARTA_EPHA4_PATHWAY	up
BIOCARTA_TCAPOPTOSIS_PATHWAY	up
BIOCARTA_IL17_PATHWAY	up
BIOCARTA_IL12_PATHWAY	up
BIOCARTA_IL7_PATHWAY	up
BIOCARTA_DEATH_PATHWAY	up
BIOCARTA_INTRINSIC_PATHWAY	up
BIOCARTA_MONOCYTE_PATHWAY	up
BIOCARTA_PLATELETAPP_PATHWAY	up
BIOCARTA_STEM_PATHWAY	up
BIOCARTA_ACH_PATHWAY	up
BIOCARTA_NKT_PATHWAY	up
BIOCARTA_TCYTOTOXIC_PATHWAY	up
BIOCARTA_THELPER_PATHWAY	up
BIOCARTA_LYMPHOCYTE_PATHWAY	up
BIOCARTA_NEUTROPHIL_PATHWAY	up
BIOCARTA_GHRELIN_PATHWAY	up
BIOCARTA_PLC_PATHWAY	up
BIOCARTA_TSP1_PATHWAY	up
PID_GLYPICAN_1PATHWAY	up
PID_INTEGRIN_CS_PATHWAY	up
PID_NFAT_TFPATHWAY	up
PID_CONE_PATHWAY	up
PID_AMB2_NEUTROPHILS_PATHWAY	up
PID_IL23_PATHWAY	up
PID_INTEGRIN5_PATHWAY	up
PID_IL2_STAT5_PATHWAY	up
PID_DELTA_NP63_PATHWAY	up
PID_EPHRINB_REV_PATHWAY	up
PID_FGF_PATHWAY	up
REACTOME_FORMATION_OF_RNA_POL_II_ELONGATION_COMPLEX_	down
REACTOME_METABOLISM_OF_NUCLEOTIDES	down
REACTOME_DEGRADATION_OF_CYSTEINE_AND_HOMOCYSTEINE	down
REACTOME_SULFUR_AMINO_ACID_METABOLISM	down
REACTOME_GOLGI_CISTERNAE_PERICENTRIOLAR_STACK_REORGANIZATION	down
REACTOME_SYNTHESIS_OF_GLYCOSYLPHOSPHATIDYLINOSITOL_GPI_	down
REACTOME_SPHINGOLIPID_DE_NOVO_BIOSYNTHESIS	down
REACTOME_HIV_TRANSCRIPTION_ELONGATION	down
REACTOME_GLUTATHIONE_SYNTHESIS_AND_RECYCLING	down
REACTOME_DARPP_32_EVENTS	down
REACTOME_CHOLESTEROL_BIOSYNTHESIS	down
REACTOME_METABOLISM_OF_FOLATE_AND_PTERINES	down
REACTOME_VITAMIN_B5_PANTOTHENATE_METABOLISM	down
REACTOME_ER_TO_GOLGI_ANTEROGRADE_TRANSPORT	down
REACTOME_COPII_MEDIATED_VESICLE_TRANSPORT	down
REACTOME_ALPHA_LINOLENIC_OMEGA3_AND_LINOLEIC_OMEGA6_ACID_METABOLISM	down
REACTOME_UBIQUINOL_BIOSYNTHESIS	down
REACTOME_METABOLISM_OF_POLYAMINES	down
REACTOME_DISEASES_ASSOCIATED_WITH_N_GLYCOSYLATION_OF_PROTEINS	down
REACTOME_CYTOSOLIC_TRNA_AMINOACYLATION	down
REACTOME_TRNA_AMINOACYLATION	down
REACTOME_MITOCHONDRIAL_TRNA_AMINOACYLATION	down
REACTOME_ENERGY_DEPENDENT_REGULATION_OF_MTOR_BY_LKB1_AMPK	down
REACTOME_BETA_OXIDATION_OF_PRISTANOYL_COA	down
REACTOME_MRNA_DECAY_BY_5_TO_3_EXORIBONUCLEASE	down
REACTOME_SYNTHESIS_OF_DOLICHYL_PHOSPHATE	down
REACTOME_ASPARAGINE_N_LINKED_GLYCOSYLATION	down
REACTOME_SYNTHESIS_OF_GDP_MANNOSE	down
REACTOME_INTERCONVERSION_OF_NUCLEOTIDE_DI_AND_TRIPHOSPHATES	down
REACTOME_MITOCHONDRIAL_TRANSLATION	down
REACTOME_DISEASES_ASSOCIATED_WITH_GLYCOSYLATION_PRECURSOR_BIOSYNTHESIS	down
REACTOME_ACTIVATED_PKN1_STIMULATES_TRANSCRIPTION_OF_AR_ANDROGEN_RECEPTOR_REGULATED_GENES_KLK2_AND_KLK3	down
REACTOME_COPI_MEDIATED_ANTEROGRADE_TRANSPORT	down
REACTOME_RETROGRADE_TRANSPORT_AT_THE_TRANS_GOLGI_NETWORK	down
REACTOME_INTRA_GOLGI_AND_RETROGRADE_GOLGI_TO_ER_TRAFFIC	down
REACTOME_PROPIONYL_COA_CATABOLISM	down
REACTOME_LYSINE_CATABOLISM	down
REACTOME_RNA_POLYMERASE_III_TRANSCRIPTION	down
REACTOME_FATTY_ACYL_COA_BIOSYNTHESIS	down
REACTOME_MITOCHONDRIAL_FATTY_ACID_BETA_OXIDATION_OF_SATURATED_FATTY_ACIDS	down
REACTOME_MITOCHONDRIAL_FATTY_ACID_BETA_OXIDATION_OF_UNSATURATED_FATTY_ACIDS	down
REACTOME_GOLGI_TO_ER_RETROGRADE_TRANSPORT	down
REACTOME_RAB_GERANYLGERANYLATION	down
REACTOME_METABOLISM_OF_STEROIDS	down
REACTOME_FATTY_ACID_METABOLISM	down
REACTOME_LOSS_OF_MECP2_BINDING_ABILITY_TO_THE_NCOR_SMRT_COMPLEX	down
REACTOME_TRANSPORT_TO_THE_GOLGI_AND_SUBSEQUENT_MODIFICATION	down
REACTOME_CLASS_I_PEROXISOMAL_MEMBRANE_PROTEIN_IMPORT	down
REACTOME_AMINO_ACIDS_REGULATE_MTORC1	down
REACTOME_MATURATION_OF_SPIKE_PROTEIN	down
KEGG_STEROID_BIOSYNTHESIS	down
KEGG_VALINE_LEUCINE_AND_ISOLEUCINE_DEGRADATION	down
KEGG_LYSINE_DEGRADATION	down
KEGG_SELENOAMINO_ACID_METABOLISM	down
KEGG_N_GLYCAN_BIOSYNTHESIS	down
KEGG_GLYCOSYLPHOSPHATIDYLINOSITOL_GPI_ANCHOR_BIOSYNTHESIS	down
KEGG_RIBOFLAVIN_METABOLISM	down
KEGG_BIOSYNTHESIS_OF_UNSATURATED_FATTY_ACIDS	down
KEGG_PROTEIN_EXPORT	down
KEGG_PEROXISOME	down
BIOCARTA_PROTEASOME_PATHWAY	down
BIOCARTA_KREB_PATHWAY	down
BIOCARTA_RAB_PATHWAY	down
BIOCARTA_CK1_PATHWAY	down
BIOCARTA_AKAP13_PATHWAY	down
BIOCARTA_CHREBP_PATHWAY	down
BIOCARTA_LIS1_PATHWAY	down
BIOCARTA_ERAD_PATHWAY	down
PID_AR_PATHWAY	down

## Sheet: scRNA_pathway_module_score
Pathway_name	Difference of module scores	P-value	Change
BIOCARTA_FOSB_PATHWAY	0.529807	0	up
BIOCARTA_TSP1_PATHWAY	0.490462	0	up
REACTOME_TYPE_I_HEMIDESMOSOME_ASSEMBLY	0.375574	0	up
REACTOME_ATTENUATION_PHASE	0.354799	2.43096e-275	up
REACTOME_ACTIVATION_OF_THE_AP_1_FAMILY_OF_TRANSCRIPTION_FACTORS	0.349872	1.52922e-278	up
REACTOME_NGF_STIMULATED_TRANSCRIPTION	0.334774	0	up
BIOCARTA_ETS_PATHWAY	0.31928	0	up
BIOCARTA_P53HYPOXIA_PATHWAY	0.305335	0	up
REACTOME_HSF1_ACTIVATION	0.302384	0	up
REACTOME_PEXOPHAGY	0.302137	0	up
REACTOME_DISSOLUTION_OF_FIBRIN_CLOT	0.292231	1.12842e-28	up
REACTOME_KERATINIZATION	0.291943	0	up
REACTOME_FORMATION_OF_THE_CORNIFIED_ENVELOPE	0.291943	0	up
REACTOME_HSF1_DEPENDENT_TRANSACTIVATION	0.28814	1.62787e-281	up
BIOCARTA_CDMAC_PATHWAY	0.285913	0	up
BIOCARTA_DREAM_PATHWAY	0.284083	7.51702e-263	up
BIOCARTA_ATM_PATHWAY	0.281877	0	up
PID_AP1_PATHWAY	0.274014	0	up
BIOCARTA_CARDIACEGF_PATHWAY	0.270942	0	up
REACTOME_RESPONSE_OF_EIF2AK1_HRI_TO_HEME_DEFICIENCY	0.260343	1.63226e-84	up
BIOCARTA_ARENRF2_PATHWAY	0.257144	0	up
BIOCARTA_EPONFKB_PATHWAY	0.255981	0	up
PID_IL6_7_PATHWAY	0.254519	0	up
REACTOME_FORMYL_PEPTIDE_RECEPTORS_BIND_FORMYL_PEPTIDES_AND_MANY_OTHER_LIGANDS	0.254217	4.02799e-127	up
BIOCARTA_PRION_PATHWAY	0.251554	1.98676e-113	up
BIOCARTA_BTG2_PATHWAY	0.24938	0	up
BIOCARTA_PCAF_PATHWAY	0.2475	1.03756e-214	up
REACTOME_FOXO_MEDIATED_TRANSCRIPTION_OF_CELL_CYCLE_GENES	0.244866	0	up
REACTOME_POU5F1_OCT4_SOX2_NANOG_REPRESS_GENES_RELATED_TO_DIFFERENTIATION	0.242648	1.60088e-72	up
PID_NFAT_TFPATHWAY	0.24037	0	up
BIOCARTA_RANKL_PATHWAY	0.234434	0	up
PID_ATF2_PATHWAY	0.229222	0	up
BIOCARTA_CCR5_PATHWAY	0.222148	1.41581e-294	up
BIOCARTA_IL6_PATHWAY	0.222136	0	up
BIOCARTA_BCELLSURVIVAL_PATHWAY	0.221683	0	up
PID_PDGFRA_PATHWAY	0.21873	0	up
REACTOME_SMOOTH_MUSCLE_CONTRACTION	0.215349	3.17914e-192	up
PID_FRA_PATHWAY	0.209527	0	up
PID_TCR_CALCIUM_PATHWAY	0.209017	0	up
REACTOME_NUCLEAR_EVENTS_KINASE_AND_TRANSCRIPTION_FACTOR_ACTIVATION_	0.207653	0	up
PID_REG_GR_PATHWAY	0.202478	0	up
BIOCARTA_TID_PATHWAY	0.200318	0	up
REACTOME_KILLING_MECHANISMS	0.196719	6.67225e-114	up
BIOCARTA_RECK_PATHWAY	0.196104	7.51845e-213	up
REACTOME_INTERACTION_BETWEEN_L1_AND_ANKYRINS	0.195414	2.65754e-201	up
REACTOME_RHO_GTPASES_ACTIVATE_IQGAPS	0.194339	1.96122e-151	up
BIOCARTA_P53_PATHWAY	0.193828	2.44284e-290	up
REACTOME_TRANSCRIPTIONAL_REGULATION_OF_PLURIPOTENT_STEM_CELLS	0.193012	5.2829e-174	up
PID_AVB3_OPN_PATHWAY	0.19229	0	up
REACTOME_SODIUM_COUPLED_PHOSPHATE_COTRANSPORTERS	0.191667	1.14471e-22	up
BIOCARTA_TOLL_PATHWAY	0.191082	0	up
BIOCARTA_41BB_PATHWAY	0.18955	0	up
REACTOME_GAP_JUNCTION_DEGRADATION	0.189223	1.25746e-61	up
BIOCARTA_DSP_PATHWAY	0.188318	8.37005e-197	up
REACTOME_TOXICITY_OF_BOTULINUM_TOXIN_TYPE_D_BONT_D_	0.186482	3.65146e-21	up
BIOCARTA_INSULIN_PATHWAY	0.185728	0	up
REACTOME_CHL1_INTERACTIONS	0.182374	2.22632e-16	up
BIOCARTA_EPO_PATHWAY	0.18153	2.74494e-286	up
PID_P38_ALPHA_BETA_DOWNSTREAM_PATHWAY	0.180533	0	up
BIOCARTA_TPO_PATHWAY	0.179967	7.20802934141448e-311	up
REACTOME_IKBA_VARIANT_LEADS_TO_EDA_ID	0.178119	6.10504e-194	up
BIOCARTA_D4GDI_PATHWAY	0.173619	1.14742e-93	up
BIOCARTA_GCR_PATHWAY	0.173313	4.2852e-184	up
BIOCARTA_IGF1_PATHWAY	0.171996	0	up
REACTOME_PTK6_PROMOTES_HIF1A_STABILIZATION	0.171529	8.38697e-122	up
REACTOME_PTK6_REGULATES_PROTEINS_INVOLVED_IN_RNA_PROCESSING	0.167055	2.83116e-80	up
BIOCARTA_GLEEVEC_PATHWAY	0.166618	0	up
PID_S1P_S1P2_PATHWAY	0.16526	4.3355e-235	up
BIOCARTA_IL2_PATHWAY	0.163341	1.39712e-270	up
PID_DELTA_NP63_PATHWAY	0.163078	0	up
REACTOME_ATF4_ACTIVATES_GENES_IN_RESPONSE_TO_ENDOPLASMIC_RETICULUM_STRESS	0.162328	2.62213e-285	up
BIOCARTA_CD40_PATHWAY	0.15929	3.48919e-278	up
REACTOME_SMAD2_SMAD3_SMAD4_HETEROTRIMER_REGULATES_TRANSCRIPTION	0.158855	0	up
BIOCARTA_EGF_PATHWAY	0.158105	0	up
REACTOME_MET_INTERACTS_WITH_TNS_PROTEINS	0.157489	4.76405e-237	up
PID_CD8_TCR_DOWNSTREAM_PATHWAY	0.152606	0	up
REACTOME_P2Y_RECEPTORS	0.151587	4.64086e-118	up
BIOCARTA_PDGF_PATHWAY	0.151351	0	up
REACTOME_ONCOGENE_INDUCED_SENESCENCE	0.150317	0	up
REACTOME_BETA_DEFENSINS	0.150302	2.53944e-53	up
REACTOME_PI3K_EVENTS_IN_ERBB4_SIGNALING	0.148661	4.18924e-83	up
REACTOME_INTERLEUKIN_4_AND_INTERLEUKIN_13_SIGNALING	0.148599	0	up
BIOCARTA_HIF_PATHWAY	0.146378	3.61492e-118	up
REACTOME_CELL_EXTRACELLULAR_MATRIX_INTERACTIONS	0.14618	4.27685e-178	up
PID_MYC_REPRESS_PATHWAY	0.145672	0	up
BIOCARTA_KERATINOCYTE_PATHWAY	0.145034	0	up
REACTOME_DISEASES_OF_PROGRAMMED_CELL_DEATH	0.143943	2.87508e-145	up
PID_TCR_JNK_PATHWAY	0.14385	5.95144e-173	up
REACTOME_SENESCENCE_ASSOCIATED_SECRETORY_PHENOTYPE_SASP_	0.142725	0	up
PID_RHOA_PATHWAY	0.142435	0	up
BIOCARTA_MET_PATHWAY	0.141676	0	up
BIOCARTA_PKC_PATHWAY	0.141675	1.06088e-182	up
BIOCARTA_PPARA_PATHWAY	0.140965	0	up
REACTOME_TRANSCRIPTIONAL_REGULATION_OF_GRANULOPOIESIS	0.140787	0	up
PID_IL12_STAT4_PATHWAY	0.139839	2.79739e-172	up
PID_CD40_PATHWAY	0.135969	0	up
REACTOME_RUNX1_REGULATES_TRANSCRIPTION_OF_GENES_INVOLVED_IN_BCR_SIGNALING	0.13561	1.4562e-25	up
BIOCARTA_TNFR2_PATHWAY	0.134703	3.4221e-235	up
PID_P53_DOWNSTREAM_PATHWAY	0.134096	0	up
KEGG_PRION_DISEASES	0.134013	0	up
BIOCARTA_MTA3_PATHWAY	0.133134	1.84807e-54	up
BIOCARTA_AKT_PATHWAY	0.133077	4.17483e-190	up
REACTOME_ABERRANT_REGULATION_OF_MITOTIC_G1_S_TRANSITION_IN_CANCER_DUE_TO_RB1_DEFECTS	0.13217	1.7501e-255	up
REACTOME_SUMOYLATION_OF_IMMUNE_RESPONSE_PROTEINS	0.131549	4.70728e-117	up
PID_INTEGRIN4_PATHWAY	0.131282	3.04378e-229	up
REACTOME_EGFR_INTERACTS_WITH_PHOSPHOLIPASE_C_GAMMA	0.130837	1.05888e-138	up
REACTOME_TP53_REGULATES_TRANSCRIPTION_OF_ADDITIONAL_CELL_CYCLE_GENES_WHOSE_EXACT_ROLE_IN_THE_P53_PATHWAY_REMAIN_UNCERTAIN	0.129903	1.99641e-229	up
PID_SMAD2_3NUCLEAR_PATHWAY	0.128588	0	up
REACTOME_ESTROGEN_DEPENDENT_NUCLEAR_EVENTS_DOWNSTREAM_OF_ESR_MEMBRANE_SIGNALING	0.126057	0	up
PID_PRL_SIGNALING_EVENTS_PATHWAY	0.125931	3.14408e-209	up
BIOCARTA_IL3_PATHWAY	0.125552	8.85459e-250	up
BIOCARTA_STRESS_PATHWAY	0.125443	2.09319e-304	up
BIOCARTA_UCALPAIN_PATHWAY	0.125279	5.77404e-18	up
REACTOME_AKT_PHOSPHORYLATES_TARGETS_IN_THE_NUCLEUS	0.124926	9.7177e-25	up
REACTOME_TP53_REGULATES_TRANSCRIPTION_OF_CELL_CYCLE_GENES	0.123856	0	up
BIOCARTA_MSP_PATHWAY	0.123537	7.14314e-79	up
REACTOME_EGFR_DOWNREGULATION	0.12335	0	up
KEGG_ARRHYTHMOGENIC_RIGHT_VENTRICULAR_CARDIOMYOPATHY_ARVC	0.122872	0	up
REACTOME_NUCLEOTIDE_LIKE_PURINERGIC_RECEPTORS	0.121817	5.03899e-119	up
PID_IL23_PATHWAY	0.121649	0	up
PID_TAP63_PATHWAY	0.120765	0	up
REACTOME_MAPK_TARGETS_NUCLEAR_EVENTS_MEDIATED_BY_MAP_KINASES	0.120356	0	up
PID_NFKAPPAB_ATYPICAL_PATHWAY	0.119146	0	up
BIOCARTA_NTHI_PATHWAY	0.11857	9.68275e-280	up
REACTOME_TRANSCRIPTIONAL_ACTIVITY_OF_SMAD2_SMAD3_SMAD4_HETEROTRIMER	0.118319	0	up
REACTOME_IONOTROPIC_ACTIVITY_OF_KAINATE_RECEPTORS	0.117701	8.20254e-28	up
BIOCARTA_IL12_PATHWAY	0.117339	4.02867e-207	up
BIOCARTA_G2_PATHWAY	0.116255	9.81574e-169	up
REACTOME_CYCLIN_D_ASSOCIATED_EVENTS_IN_G1	0.115839	0	up
PID_P38_MK2_PATHWAY	0.115729	2.46413e-32	up
PID_RB_1PATHWAY	0.114979	0	up
BIOCARTA_HSP27_PATHWAY	0.114537	6.34607e-208	up
KEGG_CIRCADIAN_RHYTHM_MAMMAL	0.114115	1.07495e-239	up
REACTOME_GENOME_REPLICATION_AND_TRANSCRIPTION	0.114095	1.95355e-09	up
REACTOME_RUNX1_REGULATES_TRANSCRIPTION_OF_GENES_INVOLVED_IN_DIFFERENTIATION_OF_KERATINOCYTES	0.113628	1.9948e-124	up
REACTOME_TP53_REGULATES_TRANSCRIPTION_OF_GENES_INVOLVED_IN_G2_CELL_CYCLE_ARREST	0.113603	2.41704e-187	up
REACTOME_RUNX3_REGULATES_CDKN1A_TRANSCRIPTION	0.112439	1.61335e-87	up
REACTOME_APOBEC3G_MEDIATED_RESISTANCE_TO_HIV_1_INFECTION	0.112209	2.34117e-56	up
BIOCARTA_GHRELIN_PATHWAY	0.111769	1.26559e-18	up
REACTOME_REGULATION_OF_HSF1_MEDIATED_HEAT_SHOCK_RESPONSE	0.11156	2.02219e-182	up
PID_ERBB_NETWORK_PATHWAY	0.110987	3.93701e-173	up
PID_FOXO_PATHWAY	0.110413	0	up
PID_TCR_RAS_PATHWAY	0.109797	5.11719e-238	up
PID_FGF_PATHWAY	0.109663	2.29286e-220	up
BIOCARTA_FAS_PATHWAY	0.109477	1.90471e-200	up
REACTOME_RUNX1_REGULATES_TRANSCRIPTION_OF_GENES_INVOLVED_IN_INTERLEUKIN_SIGNALING	0.108	2.60247e-38	up
BIOCARTA_AGR_PATHWAY	0.107968	4.42532e-105	up
REACTOME_FOXO_MEDIATED_TRANSCRIPTION	0.107394	6.27189e-154	up
REACTOME_CELL_JUNCTION_ORGANIZATION	0.106641	0	up
BIOCARTA_TNFR1_PATHWAY	0.102539	1.31029e-174	up
PID_MAPK_TRK_PATHWAY	0.102317	0	up
REACTOME_INTERLEUKIN_6_SIGNALING	0.102206	8.11947e-66	up
BIOCARTA_RACCYCD_PATHWAY	0.101108	1.09907e-282	up
REACTOME_TNF_RECEPTOR_SUPERFAMILY_TNFSF_MEMBERS_MEDIATING_NON_CANONICAL_NF_KB_PATHWAY	0.101003	2.92807e-136	up
KEGG_HYPERTROPHIC_CARDIOMYOPATHY_HCM	0.100268	0	up
REACTOME_REGULATION_OF_IFNG_SIGNALING	0.100247	1.5574e-78	up
REACTOME_APOPTOSIS_INDUCED_DNA_FRAGMENTATION	0.0999018	1.82599e-11	up
REACTOME_EXTRA_NUCLEAR_ESTROGEN_SIGNALING	0.0995362	0	up
REACTOME_EGFR_TRANSACTIVATION_BY_GASTRIN	0.0993918	3.52668e-19	up
BIOCARTA_IL2RB_PATHWAY	0.0990014	0	up
REACTOME_RUNX3_REGULATES_WNT_SIGNALING	0.0989589	8.25287e-25	up
BIOCARTA_WNT_LRP6_PATHWAY	0.0989191	1.01886e-09	up
BIOCARTA_PLATELETAPP_PATHWAY	0.0987799	2.08594e-33	up
REACTOME_ANCHORING_FIBRIL_FORMATION	0.0986025	4.67848e-247	up
REACTOME_TRISTETRAPROLIN_TTP_ZFP36_BINDS_AND_DESTABILIZES_MRNA	0.0981747	1.91715e-176	up
PID_HNF3B_PATHWAY	0.0978204	3.63607e-254	up
PID_LYSOPHOSPHOLIPID_PATHWAY	0.0977418	0	up
BIOCARTA_CDC25_PATHWAY	0.0974641	3.94971e-141	up
BIOCARTA_TCR_PATHWAY	0.097335	0	up
REACTOME_TOLL_LIKE_RECEPTOR_10_TLR10_CASCADE	0.0971921	0	up
REACTOME_FGFR2C_LIGAND_BINDING_AND_ACTIVATION	0.095289	6.93697e-16	up
KEGG_P53_SIGNALING_PATHWAY	0.0949812	0	up
PID_HDAC_CLASSIII_PATHWAY	0.0949663	3.81797e-131	up
BIOCARTA_LYMPHOCYTE_PATHWAY	0.0949586	8.73054e-171	up
BIOCARTA_IL1R_PATHWAY	0.0946274	3.35405e-256	up
PID_IL3_PATHWAY	0.0940775	1.4769e-211	up
REACTOME_SIGNALING_BY_NTRKS	0.0940315	0	up
BIOCARTA_DEATH_PATHWAY	0.093809	2.16592e-48	up
REACTOME_DEFENSINS	0.0935067	1.50498e-51	up
BIOCARTA_INTEGRIN_PATHWAY	0.092617	9.87841e-210	up
PID_PS1_PATHWAY	0.0925397	5.60408e-183	up
REACTOME_MYD88_INDEPENDENT_TLR4_CASCADE_	0.0919934	0	up
PID_IL2_1PATHWAY	0.0917542	0	up
REACTOME_INTERLEUKIN_17_SIGNALING	0.0915704	0	up
REACTOME_RAF_INDEPENDENT_MAPK1_3_ACTIVATION	0.0915457	1.06037e-146	up
REACTOME_PTK6_EXPRESSION	0.0913008	1.56718e-14	up
REACTOME_CONSTITUTIVE_SIGNALING_BY_EGFRVIII	0.0911428	6.32975e-61	up
PID_HIF1_TFPATHWAY	0.0909734	0	up
BIOCARTA_HSWI_SNF_PATHWAY	0.0908785	1.12553e-170	up
KEGG_DILATED_CARDIOMYOPATHY	0.0901371	0	up
BIOCARTA_RELA_PATHWAY	0.0900461	1.85969e-134	up
REACTOME_TOLL_LIKE_RECEPTOR_9_TLR9_CASCADE	0.0894322	0	up
REACTOME_SIGNALING_BY_PTK6	0.0893938	0	up
REACTOME_BUTYRATE_RESPONSE_FACTOR_1_BRF1_BINDS_AND_DESTABILIZES_MRNA	0.0892612	1.64993e-22	up
REACTOME_ADHERENS_JUNCTIONS_INTERACTIONS	0.0889441	3.83763e-197	up
REACTOME_FCERI_MEDIATED_MAPK_ACTIVATION	0.0889265	2.0407e-199	up
REACTOME_RIP_MEDIATED_NFKB_ACTIVATION_VIA_ZBP1	0.0887219	2.47742e-170	up
BIOCARTA_MCALPAIN_PATHWAY	0.0884123	2.767e-77	up
REACTOME_BINDING_OF_TCF_LEF_CTNNB1_TO_TARGET_GENE_PROMOTERS	0.0875382	1.3802e-24	up
PID_IL1_PATHWAY	0.0872612	5.35536e-266	up
REACTOME_LAMININ_INTERACTIONS	0.0872075	0	up
REACTOME_OXIDATIVE_STRESS_INDUCED_SENESCENCE	0.0866218	0	up
BIOCARTA_IL22BP_PATHWAY	0.0864496	1.13249e-54	up
PID_A6B1_A6B4_INTEGRIN_PATHWAY	0.0864354	2.8556e-242	up
REACTOME_CELL_CELL_COMMUNICATION	0.0863875	3.30191976166039e-318	up
REACTOME_FORMATION_OF_SENESCENCE_ASSOCIATED_HETEROCHROMATIN_FOCI_SAHF_	0.0860109	2.28638e-64	up
REACTOME_G2_M_DNA_REPLICATION_CHECKPOINT	0.0856989	1.74188e-37	up
PID_GMCSF_PATHWAY	0.085059	2.0206e-302	up
BIOCARTA_ECM_PATHWAY	0.0850075	3.03208e-83	up
REACTOME_BIOSYNTHESIS_OF_EPA_DERIVED_SPMS	0.0848836	5.40934e-08	up
BIOCARTA_GPCR_PATHWAY	0.0843132	2.42599e-148	up
PID_ERBB2_ERBB3_PATHWAY	0.083982	5.40121e-125	up
REACTOME_MEIOTIC_SYNAPSIS	0.0838126	7.23343e-216	up
REACTOME_SYNDECAN_INTERACTIONS	0.0835524	1.70762e-156	up
REACTOME_TOLL_LIKE_RECEPTOR_TLR1_TLR2_CASCADE	0.0833486	0	up
BIOCARTA_AKAP95_PATHWAY	0.0832669	2.07373e-41	up
PID_CIRCADIAN_PATHWAY	0.0831815	2.8312e-175	up
BIOCARTA_LONGEVITY_PATHWAY	0.0831135	6.58201e-52	up
PID_TELOMERASE_PATHWAY	0.082813	0	up
REACTOME_CELLULAR_SENESCENCE	0.0827419	0	up
REACTOME_BASIGIN_INTERACTIONS	0.0826257	1.94696e-106	up
BIOCARTA_ACH_PATHWAY	0.0825595	9.4824e-79	up
REACTOME_SIGNALING_BY_ERBB2_ECD_MUTANTS	0.082334	1.00522e-151	up
BIOCARTA_FBW7_PATHWAY	0.0822105	4.64048e-22	up
PID_INTEGRIN3_PATHWAY	0.0821418	7.12511e-226	up
BIOCARTA_FCER1_PATHWAY	0.0817976	2.5153e-214	up
PID_ENDOTHELIN_PATHWAY	0.0814697	6.42902e-279	up
BIOCARTA_BCR_PATHWAY	0.080836	7.23234e-164	up
KEGG_MAPK_SIGNALING_PATHWAY	0.0807721	0	up
REACTOME_REGULATION_OF_FOXO_TRANSCRIPTIONAL_ACTIVITY_BY_ACETYLATION	0.0803086	3.18347e-43	up
REACTOME_FGFR1_LIGAND_BINDING_AND_ACTIVATION	0.0802984	4.42428e-21	up
REACTOME_FGFR1B_LIGAND_BINDING_AND_ACTIVATION	0.0802984	4.42428e-21	up
REACTOME_FGFR1C_LIGAND_BINDING_AND_ACTIVATION	0.0802984	4.42428e-21	up
REACTOME_CHYLOMICRON_CLEARANCE	0.0801367	2.34418e-17	up
REACTOME_2_LTR_CIRCLE_FORMATION	0.0798186	8.42047e-29	up
REACTOME_INTERLEUKIN_6_FAMILY_SIGNALING	0.0787826	1.06493e-64	up
BIOCARTA_SKP2E2F_PATHWAY	0.0784829	9.79127e-19	up
BIOCARTA_MONOCYTE_PATHWAY	0.0780002	4.07819e-169	up
PID_ERBB1_DOWNSTREAM_PATHWAY	0.0779284	0	up
KEGG_NOD_LIKE_RECEPTOR_SIGNALING_PATHWAY	0.077866	3.31171e-289	up
BIOCARTA_BOTULIN_PATHWAY	0.0777806	1.86918e-17	up
PID_NCADHERIN_PATHWAY	0.0775733	3.57553e-39	up
KEGG_COLORECTAL_CANCER	0.0771913	0	up
REACTOME_NON_INTEGRIN_MEMBRANE_ECM_INTERACTIONS	0.0771267	0	up
REACTOME_TRAF6_MEDIATED_NF_KB_ACTIVATION	0.0769642	1.27606e-48	up
REACTOME_MET_ACTIVATES_PI3K_AKT_SIGNALING	0.0768039	4.89733e-71	up
REACTOME_ZBP1_DAI_MEDIATED_INDUCTION_OF_TYPE_I_IFNS	0.076498	5.84276e-140	up
REACTOME_GAB1_SIGNALOSOME	0.0762329	1.21513e-23	up
PID_CMYB_PATHWAY	0.0753486	3.97962e-246	up
KEGG_TOLL_LIKE_RECEPTOR_SIGNALING_PATHWAY	0.0748895	0	up
PID_AR_NONGENOMIC_PATHWAY	0.0745651	1.15462e-197	up
PID_IL2_STAT5_PATHWAY	0.0744512	8.41616e-271	up
PID_FOXM1_PATHWAY	0.0744108	3.11951e-210	up
PID_ILK_PATHWAY	0.0743062	1.66019e-259	up
REACTOME_TOLL_LIKE_RECEPTOR_4_TLR4_CASCADE	0.0735501	0	up
KEGG_ALDOSTERONE_REGULATED_SODIUM_REABSORPTION	0.0732407	4.01685e-211	up
REACTOME_CYTOSOLIC_SENSORS_OF_PATHOGEN_ASSOCIATED_DNA_	0.0731069	0	up
PID_NEPHRIN_NEPH1_PATHWAY	0.0729544	7.95503e-45	up
REACTOME_RUNX3_REGULATES_P14_ARF	0.0725904	1.09527e-96	up
KEGG_ECM_RECEPTOR_INTERACTION	0.0722441	1.73614667948614e-320	up
BIOCARTA_PYK2_PATHWAY	0.0722418	5.96778e-80	up
KEGG_DORSO_VENTRAL_AXIS_FORMATION	0.0721318	3.06564e-217	up
REACTOME_TP53_REGULATES_TRANSCRIPTION_OF_GENES_INVOLVED_IN_G1_CELL_CYCLE_ARREST	0.0720393	1.67169e-18	up
REACTOME_RUNX3_REGULATES_BCL2L11_BIM_TRANSCRIPTION	0.0720314	1.57055e-53	up
BIOCARTA_PTEN_PATHWAY	0.0719903	7.02021e-148	up
REACTOME_NEUROTOXICITY_OF_CLOSTRIDIUM_TOXINS	0.071988	1.34595e-15	up
REACTOME_EPHB_MEDIATED_FORWARD_SIGNALING	0.0713404	2.23667e-145	up
PID_ECADHERIN_KERATINOCYTE_PATHWAY	0.0712091	3.27658e-22	up
PID_INTEGRIN_CS_PATHWAY	0.0711064	1.11491e-215	up
REACTOME_ESTROGEN_DEPENDENT_GENE_EXPRESSION	0.0708762	6.81008e-135	up
PID_FCER1_PATHWAY	0.0708659	1.43759e-204	up
BIOCARTA_CASPASE_PATHWAY	0.0702486	2.30748e-53	up
REACTOME_PI3K_EVENTS_IN_ERBB2_SIGNALING	0.0698538	2.76851e-89	up
BIOCARTA_LYM_PATHWAY	0.0696418	2.40143e-142	up
PID_BCR_5PATHWAY	0.0695186	1.427821912003e-310	up
REACTOME_TOLL_LIKE_RECEPTOR_CASCADES	0.069499	0	up
BIOCARTA_IL7_PATHWAY	0.0693555	1.00266e-70	up
BIOCARTA_AT1R_PATHWAY	0.0693116	1.18427e-66	up
KEGG_FOCAL_ADHESION	0.0689087	0	up
REACTOME_ESR_MEDIATED_SIGNALING	0.0686972	0	up
REACTOME_ACTIVATION_OF_NOXA_AND_TRANSLOCATION_TO_MITOCHONDRIA	0.0684776	1.20968e-38	up
BIOCARTA_HIVNEF_PATHWAY	0.0684653	1.76857e-197	up
BIOCARTA_GSK3_PATHWAY	0.0684101	2.11433e-86	up
REACTOME_ACTIVATED_NTRK2_SIGNALS_THROUGH_PI3K	0.0679014	3.54865e-26	up
REACTOME_WNT_LIGAND_BIOGENESIS_AND_TRAFFICKING	0.0678233	7.51107e-41	up
PID_RET_PATHWAY	0.067771	7.93872e-156	up
REACTOME_METHYLATION	0.0676543	1.8392e-54	up
REACTOME_CIRCADIAN_CLOCK	0.0673262	1.65035e-262	up
KEGG_B_CELL_RECEPTOR_SIGNALING_PATHWAY	0.0671909	0	up
REACTOME_FOXO_MEDIATED_TRANSCRIPTION_OF_CELL_DEATH_GENES	0.0667808	5.51278e-29	up
BIOCARTA_NEUTROPHIL_PATHWAY	0.0665782	4.22823e-109	up
REACTOME_SIGNALING_BY_ERBB2_IN_CANCER	0.0665356	9.83037e-139	up
PID_BETA_CATENIN_NUC_PATHWAY	0.0658677	1.65805e-191	up
BIOCARTA_MTOR_PATHWAY	0.0658445	1.44253e-56	up
PID_NECTIN_PATHWAY	0.0657971	3.6801e-48	up
BIOCARTA_MAPK_PATHWAY	0.0655209	0	up
BIOCARTA_EPHA4_PATHWAY	0.0654152	2.50192e-36	up
KEGG_SMALL_CELL_LUNG_CANCER	0.0647961	1.17324e-255	up
REACTOME_PLATELET_ADHESION_TO_EXPOSED_COLLAGEN	0.0644271	1.67911e-80	up
REACTOME_PI_3K_CASCADE_FGFR1	0.0643618	1.26211e-15	up
BIOCARTA_P38MAPK_PATHWAY	0.0636261	9.0654e-95	up
BIOCARTA_FREE_PATHWAY	0.0632463	4.74271e-40	up
REACTOME_DEPOLYMERISATION_OF_THE_NUCLEAR_LAMINA	0.0631383	2.74093e-90	up
PID_FAK_PATHWAY	0.0627186	1.08431e-76	up
BIOCARTA_NPP1_PATHWAY	0.0626376	3.1806e-90	up
REACTOME_ACETYLCHOLINE_REGULATES_INSULIN_SECRETION	0.0625142	1.11117e-51	up
REACTOME_GRB2_EVENTS_IN_ERBB2_SIGNALING	0.0622266	3.13646e-79	up
REACTOME_INITIATION_OF_NUCLEAR_ENVELOPE_NE_REFORMATION	0.061839	1.26833e-22	up
REACTOME_PI_3K_CASCADE_FGFR4	0.0613115	2.9171e-11	up
REACTOME_MET_ACTIVATES_PTK2_SIGNALING	0.0609955	3.36185e-147	up
REACTOME_DISEASES_OF_IMMUNE_SYSTEM	0.0609006	5.49815e-115	up
PID_HIV_NEF_PATHWAY	0.060814	5.10708e-159	up
REACTOME_INTERLEUKIN_1_PROCESSING	0.0601155	8.97511e-48	up
PID_P38_MKK3_6PATHWAY	0.060056	5.18706e-55	up
KEGG_TGF_BETA_SIGNALING_PATHWAY	0.059959	4.38515e-223	up
PID_SYNDECAN_2_PATHWAY	0.0595941	8.20072e-113	up
BIOCARTA_NFKB_PATHWAY	0.0593956	1.99355e-62	up
REACTOME_PASSIVE_TRANSPORT_BY_AQUAPORINS	0.0591706	2.10743e-08	up
BIOCARTA_CELLCYCLE_PATHWAY	0.0589876	6.81781e-33	up
PID_ALK1_PATHWAY	0.0585528	5.60596e-48	up
REACTOME_REGULATION_OF_IFNA_SIGNALING	0.0584694	4.88567e-24	up
REACTOME_MET_PROMOTES_CELL_MOTILITY	0.0580892	1.35874e-176	up
REACTOME_ACTIVATION_OF_PUMA_AND_TRANSLOCATION_TO_MITOCHONDRIA	0.0577579	1.85637e-58	up
REACTOME_RUNX3_REGULATES_YAP1_MEDIATED_TRANSCRIPTION	0.0576664	5.60344e-27	up
BIOCARTA_EEA1_PATHWAY	0.0564918	2.99146e-48	up
BIOCARTA_RB_PATHWAY	0.056303	1.30013e-43	up
REACTOME_CONSTITUTIVE_SIGNALING_BY_AKT1_E17K_IN_CANCER	0.0559091	1.82259e-05	up
REACTOME_INTERLEUKIN_20_FAMILY_SIGNALING	0.0557754	1.78412e-28	up
PID_IFNG_PATHWAY	0.0554931	1.67896e-74	up
BIOCARTA_EGFR_SMRTE_PATHWAY	0.0554487	1.42313e-61	up
REACTOME_MOLECULES_ASSOCIATED_WITH_ELASTIC_FIBRES	0.0551538	1.30914e-178	up
PID_ANGIOPOIETIN_RECEPTOR_PATHWAY	0.0549942	1.05051e-212	up
REACTOME_B_WICH_COMPLEX_POSITIVELY_REGULATES_RRNA_EXPRESSION	0.0549693	2.02393e-38	up
REACTOME_TRANSCRIPTIONAL_REGULATION_OF_WHITE_ADIPOCYTE_DIFFERENTIATION	0.0549541	2.80742e-112	up
PID_EPHA2_FWD_PATHWAY	0.0547466	1.04419e-45	up
PID_P38_ALPHA_BETA_PATHWAY	0.0544099	4.58221e-41	up
PID_E2F_PATHWAY	0.0543825	2.97502e-252	up
BIOCARTA_PLK3_PATHWAY	0.0543718	1.90249e-28	up
REACTOME_REPRODUCTION	0.0543265	5.88387e-135	up
BIOCARTA_LAIR_PATHWAY	0.0541363	7.22177e-48	up
PID_RXR_VDR_PATHWAY	0.0538991	4.54387e-163	up
REACTOME_RUNX1_REGULATES_GENES_INVOLVED_IN_MEGAKARYOCYTE_DIFFERENTIATION_AND_PLATELET_FUNCTION	0.0538422	4.23779e-80	up
PID_CDC42_PATHWAY	0.0536474	2.35835e-69	up
BIOCARTA_TOB1_PATHWAY	0.0535682	2.02097e-108	up
REACTOME_INTEGRATION_OF_PROVIRUS	0.0534794	3.32609e-11	up
REACTOME_MEIOSIS	0.0530032	4.92217e-168	up
REACTOME_SIGNALING_BY_FGFR4_IN_DISEASE	0.0529337	5.89103e-06	up
REACTOME_EXPORT_OF_VIRAL_RIBONUCLEOPROTEINS_FROM_NUCLEUS	0.0524223	5.14198e-134	up
PID_INTEGRIN5_PATHWAY	0.0523795	2.18699e-71	up
REACTOME_SIGNAL_TRANSDUCTION_BY_L1	0.0523372	1.58122e-19	up
PID_MET_PATHWAY	0.0521609	4.90471e-154	up
REACTOME_SIGNALING_BY_TGF_BETA_RECEPTOR_COMPLEX_IN_CANCER	0.0519547	1.51233e-22	up
KEGG_T_CELL_RECEPTOR_SIGNALING_PATHWAY	0.0515759	0	up
REACTOME_ACTIVATION_OF_THE_TFAP2_AP_2_FAMILY_OF_TRANSCRIPTION_FACTORS	0.0515196	1.42249e-63	up
PID_INTEGRIN1_PATHWAY	0.0513777	2.03529e-244	up
REACTOME_LOSS_OF_FUNCTION_OF_SMAD2_3_IN_CANCER	0.0513218	5.28809e-32	up
REACTOME_REGULATION_OF_PTEN_GENE_TRANSCRIPTION	0.0512045	1.45564e-166	up
REACTOME_DNA_DAMAGE_TELOMERE_STRESS_INDUCED_SENESCENCE	0.050805	1.64189e-93	up
KEGG_CYTOSOLIC_DNA_SENSING_PATHWAY	0.0505692	1.01235e-158	up
KEGG_ADHERENS_JUNCTION	0.050306	1.21912e-71	up
PID_PDGFRB_PATHWAY	0.0502602	2.69334e-302	up
REACTOME_CD163_MEDIATING_AN_ANTI_INFLAMMATORY_RESPONSE	0.0498991	4.10571e-33	up
REACTOME_NETRIN_1_SIGNALING	0.0498695	1.81874e-42	up
REACTOME_SIGNALING_BY_PDGFRA_TRANSMEMBRANE_JUXTAMEMBRANE_AND_KINASE_DOMAIN_MUTANTS	0.0497817	3.55656e-18	up
REACTOME_PRE_NOTCH_EXPRESSION_AND_PROCESSING	0.0497545	1.66852e-19	up
BIOCARTA_CTCF_PATHWAY	0.0497052	4.78083e-18	up
REACTOME_DEX_H_BOX_HELICASES_ACTIVATE_TYPE_I_IFN_AND_INFLAMMATORY_CYTOKINES_PRODUCTION_	0.0490559	2.58661e-29	up
PID_LKB1_PATHWAY	0.0489993	2.32039e-15	up
REACTOME_SIGNALING_BY_CYTOSOLIC_FGFR1_FUSION_MUTANTS	0.0489323	8.45326e-19	up
REACTOME_GPVI_MEDIATED_ACTIVATION_CASCADE	0.0484045	1.70199e-73	up
KEGG_REGULATION_OF_ACTIN_CYTOSKELETON	0.0480247	5.90084e-182	up
PID_AMB2_NEUTROPHILS_PATHWAY	0.0477745	1.29952e-36	up
REACTOME_INTEGRIN_CELL_SURFACE_INTERACTIONS	0.0477613	4.25639e-180	up
PID_P73PATHWAY	0.0470365	1.33443e-18	up
PID_PI3KCI_PATHWAY	0.0467217	4.86757e-108	up
REACTOME_SIGNALING_BY_VEGF	0.0466063	1.20367e-173	up
BIOCARTA_CIRCADIAN_PATHWAY	0.0465634	2.28272e-26	up
REACTOME_SIGNALING_BY_LEPTIN	0.0463588	5.7024e-08	up
REACTOME_FIBRONECTIN_MATRIX_FORMATION	0.0462962	1.56919e-06	up
REACTOME_CELL_SURFACE_INTERACTIONS_AT_THE_VASCULAR_WALL	0.0450499	2.74753e-85	up
KEGG_HEMATOPOIETIC_CELL_LINEAGE	0.0450299	3.84189e-08	up
REACTOME_VEGFR2_MEDIATED_VASCULAR_PERMEABILITY	0.0441396	2.90663e-32	up
REACTOME_POLO_LIKE_KINASE_MEDIATED_EVENTS	0.0441275	3.00322e-23	up
BIOCARTA_TERC_PATHWAY	0.043969	5.09316e-09	up
REACTOME_MISCELLANEOUS_SUBSTRATES	0.0439507	1.19293e-14	up
REACTOME_FOXO_MEDIATED_TRANSCRIPTION_OF_OXIDATIVE_STRESS_METABOLIC_AND_NEURONAL_GENES	0.043812	5.95413e-06	up
BIOCARTA_FIBRINOLYSIS_PATHWAY	0.0437466	1.52253e-55	up
REACTOME_SIGNALING_BY_RECEPTOR_TYROSINE_KINASES	0.0435746	0	up
REACTOME_XENOBIOTICS	0.0435146	7.82679e-15	up
KEGG_CELL_CYCLE	0.0432792	1.15857e-47	up
REACTOME_REGULATION_OF_GENE_EXPRESSION_BY_HYPOXIA_INDUCIBLE_FACTOR	0.0432296	1.25306e-07	up
REACTOME_ACTIVATION_OF_ANTERIOR_HOX_GENES_IN_HINDBRAIN_DEVELOPMENT_DURING_EARLY_EMBRYOGENESIS	0.0428338	7.12199e-25	up
BIOCARTA_TCYTOTOXIC_PATHWAY	0.0425243	4.14998e-38	up
REACTOME_FGFR1_MUTANT_RECEPTOR_ACTIVATION	0.0420877	2.67898e-14	up
PID_IL5_PATHWAY	0.0420577	3.90967e-21	up
REACTOME_CHEMOKINE_RECEPTORS_BIND_CHEMOKINES	0.0416021	1.31373e-37	up
BIOCARTA_PLC_PATHWAY	0.0410173	3.01054e-13	up
REACTOME_FGFR2_ALTERNATIVE_SPLICING	0.0407845	6.76383e-42	up
REACTOME_EXTRACELLULAR_MATRIX_ORGANIZATION	0.0407391	3.12544e-13	up
REACTOME_EARLY_PHASE_OF_HIV_LIFE_CYCLE	0.0406658	8.75469e-42	up
REACTOME_NEGATIVE_REGULATION_OF_ACTIVITY_OF_TFAP2_AP_2_FAMILY_TRANSCRIPTION_FACTORS	0.0405459	2.14633e-21	up
REACTOME_GASTRIN_CREB_SIGNALLING_PATHWAY_VIA_PKC_AND_MAPK	0.0404173	5.62682e-05	up
REACTOME_TP53_REGULATES_TRANSCRIPTION_OF_DNA_REPAIR_GENES	0.0402572	1.08143e-56	up
PID_FAS_PATHWAY	0.0398222	2.07499e-31	up
PID_ERBB1_RECEPTOR_PROXIMAL_PATHWAY	0.0396567	4.19771e-75	up
BIOCARTA_THELPER_PATHWAY	0.0395732	5.21754e-35	up
KEGG_ERBB_SIGNALING_PATHWAY	0.0395636	1.87552e-228	up
KEGG_JAK_STAT_SIGNALING_PATHWAY	0.0393794	9.92058e-161	up
REACTOME_FACTORS_INVOLVED_IN_MEGAKARYOCYTE_DEVELOPMENT_AND_PLATELET_PRODUCTION	0.0391214	1.1265e-68	up
PID_TNF_PATHWAY	0.0390893	6.07348e-89	up
REACTOME_EICOSANOIDS	0.0390734	2.17989e-11	up
REACTOME_PEPTIDE_LIGAND_BINDING_RECEPTORS	0.0387787	1.96519e-49	up
PID_SHP2_PATHWAY	0.0387538	2.53202e-60	up
REACTOME_SIGNALING_BY_FGFR1_IN_DISEASE	0.0384021	4.27238e-34	up
REACTOME_TP53_REGULATES_TRANSCRIPTION_OF_CASPASE_ACTIVATORS_AND_CASPASES	0.0382766	4.75164e-43	up
REACTOME_NUCLEAR_RECEPTOR_TRANSCRIPTION_PATHWAY	0.0382233	9.20856e-89	up
REACTOME_G_ALPHA_Q_SIGNALLING_EVENTS	0.0381746	7.35665e-168	up
PID_PTP1B_PATHWAY	0.0381412	9.14967e-86	up
REACTOME_TP53_REGULATES_TRANSCRIPTION_OF_CELL_DEATH_GENES	0.0380659	4.62481e-44	up
PID_TGFBR_PATHWAY	0.0380166	1.74051e-107	up
REACTOME_INTERLEUKIN_RECEPTOR_SHC_SIGNALING	0.037847	1.90951e-76	up
REACTOME_RECEPTOR_MEDIATED_MITOPHAGY	0.037543	2.78804e-19	up
REACTOME_FORMATION_OF_FIBRIN_CLOT_CLOTTING_CASCADE_	0.0373876	1.85336e-46	up
PID_EPHB_FWD_PATHWAY	0.0371802	1.0021e-23	up
REACTOME_TRYPTOPHAN_CATABOLISM	0.0370889	1.36286e-15	up
REACTOME_ELASTIC_FIBRE_FORMATION	0.0370527	3.87599e-55	up
REACTOME_INTERLEUKIN_36_PATHWAY	0.0369918	1.4559e-15	up
PID_BETA_CATENIN_DEG_PATHWAY	0.0369847	1.20518e-25	up
REACTOME_TRANSPORT_OF_MATURE_TRANSCRIPT_TO_CYTOPLASM	0.0368169	1.95257e-88	up
REACTOME_REGULATION_OF_RUNX1_EXPRESSION_AND_ACTIVITY	0.0367693	3.19217e-23	up
BIOCARTA_HCMV_PATHWAY	0.0365031	1.48829e-31	up
REACTOME_RNA_POLYMERASE_II_TRANSCRIPTION_TERMINATION	0.0363634	5.49973e-13	up
PID_INTEGRIN_A9B1_PATHWAY	0.0360222	0.000222658	up
KEGG_PATHWAYS_IN_CANCER	0.0358459	2.00237e-292	up
PID_VEGFR1_PATHWAY	0.0356479	9.87983e-31	up
PID_WNT_SIGNALING_PATHWAY	0.0355956	9.4097e-77	up
KEGG_BLADDER_CANCER	0.0353397	6.15434e-48	up
PID_AVB3_INTEGRIN_PATHWAY	0.0352641	4.80121e-65	up
REACTOME_PHOSPHORYLATION_SITE_MUTANTS_OF_CTNNB1_ARE_NOT_TARGETED_TO_THE_PROTEASOME_BY_THE_DESTRUCTION_COMPLEX	0.0351776	6.3317e-26	up
REACTOME_TANDEM_PORE_DOMAIN_POTASSIUM_CHANNELS	0.0351525	0.000281802	up
PID_REELIN_PATHWAY	0.0350949	1.46397e-75	up
REACTOME_EPH_EPHRIN_MEDIATED_REPULSION_OF_CELLS	0.0349057	5.99654e-27	up
PID_INTEGRIN_A4B1_PATHWAY	0.0348207	8.89449e-28	up
KEGG_CYTOKINE_CYTOKINE_RECEPTOR_INTERACTION	0.0347335	1.49362e-35	up
REACTOME_SUMOYLATION_OF_TRANSCRIPTION_COFACTORS	0.034527	4.08952e-68	up
BIOCARTA_STEM_PATHWAY	0.0343745	8.63938e-17	up
REACTOME_NUCLEAR_SIGNALING_BY_ERBB4	0.0342685	1.93132e-31	up
REACTOME_POSITIVE_EPIGENETIC_REGULATION_OF_RRNA_EXPRESSION	0.0342053	1.08579e-35	up
BIOCARTA_PAR1_PATHWAY	0.034007	4.19259e-15	up
REACTOME_TRANSLATION_OF_REPLICASE_AND_ASSEMBLY_OF_THE_REPLICATION_TRANSCRIPTION_COMPLEX	0.0338288	0.000199955	up
PID_CXCR4_PATHWAY	0.0338283	2.0001e-93	up
REACTOME_SIGNALING_BY_PDGFR_IN_DISEASE	0.0336556	1.51738e-40	up
REACTOME_CLASS_A_1_RHODOPSIN_LIKE_RECEPTORS_	0.033421	3.76829e-113	up
BIOCARTA_GRANULOCYTES_PATHWAY	0.0332082	1.35483e-83	up
REACTOME_HCMV_INFECTION	0.0329515	3.12029e-53	up
PID_TRKR_PATHWAY	0.032835	5.51314e-24	up
REACTOME_CHYLOMICRON_REMODELING	0.0324527	0.000128683	up
PID_CONE_PATHWAY	0.0322505	7.29626e-13	up
REACTOME_BMAL1_CLOCK_NPAS2_ACTIVATES_CIRCADIAN_GENE_EXPRESSION	0.0320642	1.40043e-54	up
PID_INSULIN_PATHWAY	0.0316334	3.90155e-47	up
REACTOME_BETA_CATENIN_PHOSPHORYLATION_CASCADE	0.0309239	2.23177e-25	up
BIOCARTA_INTRINSIC_PATHWAY	0.0308805	6.69759e-11	up
REACTOME_SIGNALING_BY_PDGF	0.0308123	1.52397e-105	up
PID_EPO_PATHWAY	0.030801	3.61068e-11	up
REACTOME_SIGNALING_BY_KIT_IN_DISEASE	0.0306897	1.18367e-50	up
KEGG_EPITHELIAL_CELL_SIGNALING_IN_HELICOBACTER_PYLORI_INFECTION	0.0305883	1.49107e-55	up
REACTOME_FATTY_ACIDS	0.0305118	3.95266e-11	up
PID_TCPTP_PATHWAY	0.0302659	7.20887e-49	up
BIOCARTA_CXCR4_PATHWAY	0.0302274	7.14256e-21	up
KEGG_WNT_SIGNALING_PATHWAY	0.029973	7.3608e-17	up
PID_LYMPH_ANGIOGENESIS_PATHWAY	0.0299696	3.04327e-06	up
BIOCARTA_SAM68_PATHWAY	0.0299671	6.07747e-13	up
REACTOME_RUNX1_REGULATES_TRANSCRIPTION_OF_GENES_INVOLVED_IN_WNT_SIGNALING	0.0298434	1.08775e-11	up
REACTOME_SIGNALING_BY_SCF_KIT	0.0297681	9.71884e-26	up
PID_GLYPICAN_1PATHWAY	0.0297434	1.45673e-23	up
REACTOME_PARASITE_INFECTION	0.0296699	3.46342e-78	up
BIOCARTA_NKT_PATHWAY	0.0291805	5.91438e-32	up
REACTOME_DOWNSTREAM_SIGNAL_TRANSDUCTION	0.0290393	1.52979e-44	up
REACTOME_NCAM_SIGNALING_FOR_NEURITE_OUT_GROWTH	0.0289529	1.14153e-66	up
PID_P38_GAMMA_DELTA_PATHWAY	0.0289039	2.82229e-08	up
BIOCARTA_G1_PATHWAY	0.0288515	4.17771e-12	up
BIOCARTA_MELANOCYTE_PATHWAY	0.02872	1.16076e-07	up
PID_KIT_PATHWAY	0.0285021	1.53393e-101	up
BIOCARTA_SPRY_PATHWAY	0.0283171	9.24055e-26	up
BIOCARTA_CYTOKINE_PATHWAY	0.0278119	2.08267e-18	up
REACTOME_TRANSPORT_OF_ORGANIC_ANIONS	0.0274589	4.6251e-13	up
KEGG_THYROID_CANCER	0.0272425	8.90249e-29	up
BIOCARTA_ALK_PATHWAY	0.0272224	5.09433e-32	up
REACTOME_REPRESSION_OF_WNT_TARGET_GENES	0.0272195	5.90863e-14	up
BIOCARTA_IL17_PATHWAY	0.02708	7.03122e-20	up
REACTOME_DISASSEMBLY_OF_THE_DESTRUCTION_COMPLEX_AND_RECRUITMENT_OF_AXIN_TO_THE_MEMBRANE	0.0269216	5.54447e-30	up
PID_EPHRINB_REV_PATHWAY	0.02689	9.23139e-27	up
KEGG_GNRH_SIGNALING_PATHWAY	0.0268095	2.26813e-35	up
REACTOME_AURKA_ACTIVATION_BY_TPX2	0.0267168	8.35619e-05	up
BIOCARTA_S1P_PATHWAY	0.0266145	7.58153e-09	up
PID_ERBB4_PATHWAY	0.0265858	1.39112e-26	up
REACTOME_OTHER_SEMAPHORIN_INTERACTIONS	0.0265851	1.00475e-54	up
BIOCARTA_IL10_PATHWAY	0.026474	1.44305e-05	up
REACTOME_ECM_PROTEOGLYCANS	0.0262224	7.75519e-63	up
REACTOME_INTERLEUKIN_2_FAMILY_SIGNALING	0.0261459	2.06413e-20	up
REACTOME_HCMV_LATE_EVENTS	0.0261427	8.06285e-48	up
KEGG_RENAL_CELL_CARCINOMA	0.0260705	1.97956e-57	up
BIOCARTA_TCAPOPTOSIS_PATHWAY	0.0260077	3.6193e-14	up
REACTOME_HDL_REMODELING	0.0259771	1.6023e-15	up
PID_HDAC_CLASSI_PATHWAY	0.0259074	2.26911e-44	up
REACTOME_SIGNALING_BY_NODAL	0.0256559	2.57449e-13	up
REACTOME_HDMS_DEMETHYLATE_HISTONES	0.0255959	1.50565e-11	up
PID_VEGFR1_2_PATHWAY	0.0251096	1.38864e-62	up
REACTOME_EGR2_AND_SOX10_MEDIATED_INITIATION_OF_SCHWANN_CELL_MYELINATION	0.0250507	2.00355e-12	up
REACTOME_INTERLEUKIN_7_SIGNALING	0.0250377	1.24079e-31	up
REACTOME_ETHANOL_OXIDATION	0.0250343	1.85918e-06	up
REACTOME_SHC1_EVENTS_IN_ERBB2_SIGNALING	0.0248484	7.37299e-23	up
PID_CERAMIDE_PATHWAY	0.0248125	3.1307e-35	up
REACTOME_FASL_CD95L_SIGNALING	0.0245657	9.40902e-05	up
REACTOME_EPIGENETIC_REGULATION_OF_GENE_EXPRESSION	0.0243351	9.29735e-88	up
REACTOME_DEFECTIVE_CHSY1_CAUSES_TPBS	0.0243019	9.21918e-23	up
REACTOME_INHIBITION_OF_REPLICATION_INITIATION_OF_DAMAGED_DNA_BY_RB1_E2F1	0.0239264	7.34634e-08	up
REACTOME_SIGNALING_BY_WNT_IN_CANCER	0.0238735	1.18496e-21	up
PID_PLK1_PATHWAY	0.0229836	3.84454e-22	up
BIOCARTA_PITX2_PATHWAY	0.0229081	5.31462e-15	up
REACTOME_YAP1_AND_WWTR1_TAZ_STIMULATED_GENE_EXPRESSION	0.0228946	7.57525e-09	up
KEGG_NEUROTROPHIN_SIGNALING_PATHWAY	0.0228675	3.97611e-51	up
REACTOME_GAMMA_CARBOXYLATION_TRANSPORT_AND_AMINO_TERMINAL_CLEAVAGE_OF_PROTEINS	0.0226409	2.07731e-08	up
KEGG_ENDOMETRIAL_CANCER	0.0225693	1.35667e-25	up
REACTOME_REMOVAL_OF_AMINOTERMINAL_PROPEPTIDES_FROM_GAMMA_CARBOXYLATED_PROTEINS	0.0222066	0.00322624	up
REACTOME_DEFECTIVE_CHST3_CAUSES_SEDCJD	0.0221761	3.58522e-13	up
BIOCARTA_SPPA_PATHWAY	0.0219962	1.72815e-25	up
PID_TOLL_ENDOGENOUS_PATHWAY	0.0218817	1.35684e-17	up
REACTOME_TNFR1_INDUCED_PROAPOPTOTIC_SIGNALING	0.0217667	8.71781e-20	up
REACTOME_TRANSCRIPTIONAL_REGULATION_BY_E2F6	0.0212498	4.69057e-17	up
REACTOME_SUMOYLATION	0.0208062	1.1914e-85	up
REACTOME_PRC2_METHYLATES_HISTONES_AND_DNA	0.0207862	4.08674e-06	up
BIOCARTA_VOBESITY_PATHWAY	0.0207007	4.3645e-13	up
BIOCARTA_RARRXR_PATHWAY	0.0198585	4.04812e-09	up
KEGG_NICOTINATE_AND_NICOTINAMIDE_METABOLISM	0.0191934	8.94935e-16	up
REACTOME_NR1H2_NR1H3_REGULATE_GENE_EXPRESSION_TO_LIMIT_CHOLESTEROL_UPTAKE_	0.0188343	1.78166e-08	up
REACTOME_RUNX1_AND_FOXP3_CONTROL_THE_DEVELOPMENT_OF_REGULATORY_T_LYMPHOCYTES_TREGS_	0.0186713	3.83067e-13	up
REACTOME_CHONDROITIN_SULFATE_DERMATAN_SULFATE_METABOLISM	0.0186524	4.37027e-12	up
REACTOME_PHOSPHOLIPASE_C_MEDIATED_CASCADE_FGFR4	0.0185927	5.49116e-05	up
PID_WNT_CANONICAL_PATHWAY	0.0184683	1.22713e-16	up
REACTOME_REGULATION_OF_TP53_ACTIVITY	0.0183956	8.12785e-28	up
REACTOME_CS_DS_DEGRADATION	0.0182825	0.00148981	up
REACTOME_SIGNALLING_TO_P38_VIA_RIT_AND_RIN	0.0182072	0.00110981	up
REACTOME_CD209_DC_SIGN_SIGNALING	0.0181426	2.94304e-05	up
REACTOME_TLR3_MEDIATED_TICAM1_DEPENDENT_PROGRAMMED_CELL_DEATH	0.0180875	1.71266e-05	up
BIOCARTA_TALL1_PATHWAY	0.0180295	5.57857e-12	up
PID_BMP_PATHWAY	0.01781	0.000111322	up
REACTOME_LEUKOTRIENE_RECEPTORS	0.017788	3.68424e-08	up
REACTOME_DEFECTIVE_FACTOR_VIII_CAUSES_HEMOPHILIA_A	0.0175717	5.50814e-18	up
PID_ARF6_PATHWAY	0.0172774	2.31328e-21	up
REACTOME_NUCLEAR_ENVELOPE_BREAKDOWN	0.0167868	3.13354e-29	up
REACTOME_RUNX3_REGULATES_IMMUNE_RESPONSE_AND_CELL_MIGRATION	0.0165158	0.000474951	up
BIOCARTA_PS1_PATHWAY	0.0163347	2.44135e-09	up
BIOCARTA_AMI_PATHWAY	0.0159262	1.06899e-07	up
REACTOME_DEFECTIVE_CHST14_CAUSES_EDS_MUSCULOCONTRACTURAL_TYPE	0.0158998	5.7841e-11	up
REACTOME_PLATELET_SENSITIZATION_BY_LDL	0.0144748	1.10935e-05	up
REACTOME_RUNX1_REGULATES_ESTROGEN_RECEPTOR_MEDIATED_TRANSCRIPTION	0.013579	3.30055e-10	up
REACTOME_CHROMATIN_MODIFYING_ENZYMES	0.0133317	4.50024e-26	up
BIOCARTA_BAD_PATHWAY	0.0118668	2.09365e-08	up
REACTOME_REGULATION_OF_LIPID_METABOLISM_BY_PPARALPHA	0.0116763	1.2742e-22	up
REACTOME_CREB_PHOSPHORYLATION	0.0095833	0.00266461	up
KEGG_NON_SMALL_CELL_LUNG_CANCER	0.0092711	1.40391e-12	up
REACTOME_RESOLUTION_OF_D_LOOP_STRUCTURES_THROUGH_SYNTHESIS_DEPENDENT_STRAND_ANNEALING_SDSA_	0.00870011	8.72705e-05	up
REACTOME_RESOLUTION_OF_D_LOOP_STRUCTURES	0.0048725	0.00233364	up
REACTOME_LGI_ADAM_INTERACTIONS	-0.00545246	0.00186192	down
KEGG_GALACTOSE_METABOLISM	-0.00647085	0.00296847	down
REACTOME_PLASMA_LIPOPROTEIN_REMODELING	-0.00804027	1.23325e-07	down
REACTOME_REELIN_SIGNALLING_PATHWAY	-0.00907923	4.65105e-09	down
REACTOME_HOMOLOGOUS_DNA_PAIRING_AND_STRAND_EXCHANGE	-0.00911375	1.42582e-10	down
REACTOME_HIV_TRANSCRIPTION_INITIATION	-0.00966062	3.06733e-08	down
REACTOME_DISEASES_OF_DNA_REPAIR	-0.00975119	0.00294782	down
REACTOME_DIGESTION_AND_ABSORPTION	-0.0101511	1.42672e-11	down
BIOCARTA_BARD1_PATHWAY	-0.0110079	9.72136e-06	down
REACTOME_ELECTRIC_TRANSMISSION_ACROSS_GAP_JUNCTIONS	-0.0112772	2.61151e-35	down
REACTOME_DEFECTIVE_CSF2RB_CAUSES_PULMONARY_SURFACTANT_METABOLISM_DYSFUNCTION_5_SMDP5_	-0.0113156	2.96052e-29	down
REACTOME_TRANSCRIPTION_OF_THE_HIV_GENOME	-0.0120759	6.77077e-12	down
KEGG_SELENOAMINO_ACID_METABOLISM	-0.0128407	1.71934e-08	down
REACTOME_SMALL_INTERFERING_RNA_SIRNA_BIOGENESIS	-0.0129126	1.14435e-06	down
REACTOME_CRMPS_IN_SEMA3A_SIGNALING	-0.0129697	6.531e-15	down
REACTOME_BLOOD_GROUP_SYSTEMS_BIOSYNTHESIS	-0.013358	7.9079e-07	down
REACTOME_PRESYNAPTIC_DEPOLARIZATION_AND_CALCIUM_CHANNEL_OPENING	-0.0134075	1.53151e-37	down
REACTOME_HEME_DEGRADATION	-0.0135934	6.33702e-07	down
REACTOME_DNA_STRAND_ELONGATION	-0.0140827	6.42821e-13	down
REACTOME_PHOSPHORYLATION_OF_EMI1	-0.0141087	4.08421e-25	down
REACTOME_SYNTHESIS_OF_PE	-0.0143468	3.2922e-06	down
BIOCARTA_DICER_PATHWAY	-0.0143767	0.000990361	down
REACTOME_PCNA_DEPENDENT_LONG_PATCH_BASE_EXCISION_REPAIR	-0.0145574	1.63682e-05	down
REACTOME_MRNA_DECAY_BY_5_TO_3_EXORIBONUCLEASE	-0.0148022	0.00132033	down
KEGG_GLYCOSAMINOGLYCAN_BIOSYNTHESIS_HEPARAN_SULFATE	-0.0148752	3.22708e-24	down
REACTOME_ROBO_RECEPTORS_BIND_AKAP5	-0.015173	0.00078286	down
BIOCARTA_ATRBRCA_PATHWAY	-0.0152327	9.10218e-12	down
REACTOME_KERATAN_SULFATE_KERATIN_METABOLISM	-0.0153113	1.12096e-24	down
KEGG_NUCLEOTIDE_EXCISION_REPAIR	-0.0153686	1.099e-08	down
REACTOME_ADENYLATE_CYCLASE_ACTIVATING_PATHWAY	-0.0154859	3.02391e-23	down
BIOCARTA_REELIN_PATHWAY	-0.0157358	7.60322e-16	down
KEGG_MISMATCH_REPAIR	-0.0161034	2.38645e-13	down
REACTOME_ENDOGENOUS_STEROLS	-0.016405	0.000333264	down
REACTOME_PYRIMIDINE_SALVAGE	-0.0165537	2.00804e-09	down
REACTOME_DISEASES_ASSOCIATED_WITH_SURFACTANT_METABOLISM	-0.0169655	3.00218e-58	down
REACTOME_RESOLUTION_OF_AP_SITES_VIA_THE_MULTIPLE_NUCLEOTIDE_PATCH_REPLACEMENT_PATHWAY	-0.0170834	7.70688e-11	down
REACTOME_SCAVENGING_BY_CLASS_B_RECEPTORS	-0.017452	2.92324e-13	down
PID_RHODOPSIN_PATHWAY	-0.0174878	1.86481e-05	down
REACTOME_CASPASE_ACTIVATION_VIA_DEPENDENCE_RECEPTORS_IN_THE_ABSENCE_OF_LIGAND	-0.0175111	1.84562e-06	down
REACTOME_RECYCLING_OF_BILE_ACIDS_AND_SALTS	-0.0176687	1.02171e-10	down
BIOCARTA_SRCRPTP_PATHWAY	-0.0179129	6.2442e-15	down
REACTOME_INTRA_GOLGI_TRAFFIC	-0.0184456	2.77451e-35	down
REACTOME_DEFECTS_IN_COBALAMIN_B12_METABOLISM	-0.0186314	1.36388e-05	down
REACTOME_RNA_POLYMERASE_III_TRANSCRIPTION	-0.0189427	1.83995e-16	down
REACTOME_LAGGING_STRAND_SYNTHESIS	-0.0189848	8.66905e-19	down
KEGG_DNA_REPLICATION	-0.0195387	6.3343e-17	down
REACTOME_REMOVAL_OF_THE_FLAP_INTERMEDIATE_FROM_THE_C_STRAND	-0.020044	1.92365e-09	down
REACTOME_SYNTHESIS_OF_PIPS_AT_THE_EARLY_ENDOSOME_MEMBRANE	-0.0201834	8.14664e-38	down
KEGG_TAURINE_AND_HYPOTAURINE_METABOLISM	-0.0204003	3.4891e-22	down
BIOCARTA_LIS1_PATHWAY	-0.0204192	2.20678e-11	down
BIOCARTA_CPSF_PATHWAY	-0.0205094	1.52725e-08	down
REACTOME_LOSS_OF_MECP2_BINDING_ABILITY_TO_THE_NCOR_SMRT_COMPLEX	-0.0205235	0.000352392	down
REACTOME_FORMATION_OF_RNA_POL_II_ELONGATION_COMPLEX_	-0.0205681	4.05728e-34	down
REACTOME_NF_KB_ACTIVATION_THROUGH_FADD_RIP_1_PATHWAY_MEDIATED_BY_CASPASE_8_AND_10	-0.020673	6.12328e-15	down
REACTOME_BASE_EXCISION_REPAIR	-0.0208108	3.72703e-14	down
REACTOME_ABC_TRANSPORTERS_IN_LIPID_HOMEOSTASIS	-0.0212629	3.30965e-19	down
BIOCARTA_MPR_PATHWAY	-0.0215417	2.53063e-10	down
REACTOME_DISPLACEMENT_OF_DNA_GLYCOSYLASE_BY_APEX1	-0.0217067	2.07519e-10	down
REACTOME_VITAMINS	-0.0218591	7.30539e-05	down
REACTOME_SYNTHESIS_OF_PIPS_AT_THE_LATE_ENDOSOME_MEMBRANE	-0.0219366	1.16512e-19	down
REACTOME_MUSCARINIC_ACETYLCHOLINE_RECEPTORS	-0.0223997	4.20912e-31	down
REACTOME_COBALAMIN_CBL_VITAMIN_B12_TRANSPORT_AND_METABOLISM	-0.0224376	1.39822e-06	down
KEGG_LYSINE_DEGRADATION	-0.0230224	3.79527e-46	down
REACTOME_MINERALOCORTICOID_BIOSYNTHESIS	-0.0239245	1.68726e-26	down
REACTOME_HORMONE_LIGAND_BINDING_RECEPTORS	-0.0239245	1.68726e-26	down
BIOCARTA_ERAD_PATHWAY	-0.0239742	3.86667e-10	down
REACTOME_PROCESSIVE_SYNTHESIS_ON_THE_LAGGING_STRAND	-0.0245626	3.50685e-07	down
REACTOME_METABOLISM_OF_FAT_SOLUBLE_VITAMINS	-0.0246575	6.06191e-12	down
REACTOME_POLYMERASE_SWITCHING	-0.0246891	4.31492e-10	down
KEGG_HOMOLOGOUS_RECOMBINATION	-0.0248354	1.30015e-15	down
KEGG_ABC_TRANSPORTERS	-0.0249523	2.83857e-31	down
REACTOME_HIV_TRANSCRIPTION_ELONGATION	-0.0250664	2.44513e-37	down
REACTOME_FREE_FATTY_ACID_RECEPTORS	-0.0251296	6.52351e-35	down
REACTOME_MITOCHONDRIAL_IRON_SULFUR_CLUSTER_BIOGENESIS	-0.0251471	1.408e-15	down
BIOCARTA_MEF2D_PATHWAY	-0.025317	0.00249401	down
BIOCARTA_AHSP_PATHWAY	-0.0254574	2.16639e-10	down
REACTOME_ACTIVATION_OF_NIMA_KINASES_NEK9_NEK6_NEK7	-0.0260843	2.99922e-17	down
REACTOME_ASSEMBLY_OF_ACTIVE_LPL_AND_LIPC_LIPASE_COMPLEXES	-0.0267428	2.12652e-33	down
REACTOME_DEFECTIVE_B4GALT1_CAUSES_B4GALT1_CDG_CDG_2D_	-0.0269203	4.25525e-23	down
REACTOME_NECTIN_NECL_TRANS_HETERODIMERIZATION	-0.0270401	5.78508e-05	down
REACTOME_OPIOID_SIGNALLING	-0.0272865	7.47231e-59	down
REACTOME_RAB_GERANYLGERANYLATION	-0.027481	8.09e-34	down
REACTOME_MUCOPOLYSACCHARIDOSES	-0.0274932	9.90097e-20	down
REACTOME_RUNX2_REGULATES_GENES_INVOLVED_IN_CELL_MIGRATION	-0.0276714	8.20179e-07	down
REACTOME_ZINC_EFFLUX_AND_COMPARTMENTALIZATION_BY_THE_SLC30_FAMILY	-0.0279181	2.24547e-09	down
REACTOME_GLYCEROPHOSPHOLIPID_BIOSYNTHESIS	-0.0280041	3.68251e-54	down
KEGG_GLYCEROLIPID_METABOLISM	-0.0282602	5.9911e-49	down
REACTOME_RESOLUTION_OF_ABASIC_SITES_AP_SITES_	-0.028718	4.62597e-33	down
REACTOME_SPHINGOLIPID_METABOLISM	-0.0287568	3.53816e-46	down
REACTOME_METABOLISM_OF_PORPHYRINS	-0.0287622	7.36254e-51	down
KEGG_GLYCOSAMINOGLYCAN_DEGRADATION	-0.0292605	8.36739e-14	down
REACTOME_METABOLISM_OF_VITAMINS_AND_COFACTORS	-0.0294001	1.57971e-139	down
PID_ALPHA_SYNUCLEIN_PATHWAY	-0.0306006	3.51155e-69	down
REACTOME_CHOLINE_CATABOLISM	-0.030638	6.01506e-08	down
REACTOME_KERATAN_SULFATE_DEGRADATION	-0.0307667	3.10477e-36	down
BIOCARTA_CHREBP_PATHWAY	-0.0309305	4.40206e-27	down
REACTOME_NITRIC_OXIDE_STIMULATES_GUANYLATE_CYCLASE	-0.0312195	4.00068e-98	down
REACTOME_CLASS_I_PEROXISOMAL_MEMBRANE_PROTEIN_IMPORT	-0.0315394	4.64729e-42	down
REACTOME_PEPTIDE_HORMONE_BIOSYNTHESIS	-0.0315836	0.000105191	down
REACTOME_DISEASES_OF_GLYCOSYLATION	-0.0316281	4.70529e-185	down
REACTOME_DARPP_32_EVENTS	-0.0316756	5.54932e-27	down
REACTOME_CHROMOSOME_MAINTENANCE	-0.0317908	2.95506e-28	down
REACTOME_SODIUM_PROTON_EXCHANGERS	-0.0323948	4.96103e-74	down
REACTOME_ENERGY_DEPENDENT_REGULATION_OF_MTOR_BY_LKB1_AMPK	-0.0324334	1.31362e-34	down
BIOCARTA_TUBBY_PATHWAY	-0.0326069	1.3464e-15	down
REACTOME_TELOMERE_MAINTENANCE	-0.0328445	2.42458e-76	down
KEGG_OOCYTE_MEIOSIS	-0.0330437	5.27213e-57	down
REACTOME_DISEASES_OF_METABOLISM	-0.0331103	4.90658e-18	down
REACTOME_HEME_BIOSYNTHESIS	-0.0331952	5.29633e-56	down
KEGG_PANTOTHENATE_AND_COA_BIOSYNTHESIS	-0.0335795	1.60928e-26	down
REACTOME_CYTOSOLIC_IRON_SULFUR_CLUSTER_ASSEMBLY	-0.0336094	2.91822e-18	down
REACTOME_GLYCEROPHOSPHOLIPID_CATABOLISM	-0.0346765	4.19754e-09	down
REACTOME_MICRORNA_MIRNA_BIOGENESIS	-0.0349229	1.26832e-50	down
REACTOME_MULTIFUNCTIONAL_ANION_EXCHANGERS	-0.0350807	8.72998e-21	down
REACTOME_SPHINGOLIPID_DE_NOVO_BIOSYNTHESIS	-0.0355884	1.01989e-68	down
KEGG_STEROID_HORMONE_BIOSYNTHESIS	-0.0356721	4.85509e-30	down
REACTOME_RETROGRADE_TRANSPORT_AT_THE_TRANS_GOLGI_NETWORK	-0.0357875	1.57357e-109	down
KEGG_PENTOSE_PHOSPHATE_PATHWAY	-0.0363325	9.77181e-53	down
REACTOME_GLUTATHIONE_SYNTHESIS_AND_RECYCLING	-0.0363347	3.02726e-20	down
REACTOME_RSK_ACTIVATION	-0.0369183	1.27029e-13	down
REACTOME_MITOCHONDRIAL_TRNA_AMINOACYLATION	-0.0376442	6.45769e-52	down
KEGG_PYRIMIDINE_METABOLISM	-0.0379359	1.00298e-74	down
REACTOME_LYSINE_CATABOLISM	-0.0385778	2.33835e-16	down
REACTOME_SIGNAL_ATTENUATION	-0.0389152	7.2259e-08	down
REACTOME_METABOLISM_OF_WATER_SOLUBLE_VITAMINS_AND_COFACTORS	-0.0392719	1.64144e-221	down
REACTOME_PENTOSE_PHOSPHATE_PATHWAY	-0.0394336	3.89255e-30	down
REACTOME_MOLYBDENUM_COFACTOR_BIOSYNTHESIS	-0.0404709	1.88171e-31	down
REACTOME_ACETYLCHOLINE_BINDING_AND_DOWNSTREAM_EVENTS	-0.0410106	4.76245e-103	down
REACTOME_HIGHLY_CALCIUM_PERMEABLE_POSTSYNAPTIC_NICOTINIC_ACETYLCHOLINE_RECEPTORS	-0.0410106	4.76245e-103	down
REACTOME_HIGHLY_CALCIUM_PERMEABLE_NICOTINIC_ACETYLCHOLINE_RECEPTORS	-0.0410106	4.76245e-103	down
REACTOME_METABOLISM_OF_STEROID_HORMONES	-0.0410109	5.59487e-53	down
KEGG_GLYCOSYLPHOSPHATIDYLINOSITOL_GPI_ANCHOR_BIOSYNTHESIS	-0.0411146	8.10479e-67	down
REACTOME_PHASE_1_INACTIVATION_OF_FAST_NA_CHANNELS	-0.04139	0.000190342	down
KEGG_OLFACTORY_TRANSDUCTION	-0.0416671	1.46064e-59	down
REACTOME_SYNTHESIS_OF_BILE_ACIDS_AND_BILE_SALTS_VIA_7ALPHA_HYDROXYCHOLESTEROL	-0.0416865	2.71661e-16	down
REACTOME_THE_ACTIVATION_OF_ARYLSULFATASES	-0.0420656	2.57267e-26	down
REACTOME_DISEASES_ASSOCIATED_WITH_O_GLYCOSYLATION_OF_PROTEINS	-0.0421385	5.47024e-63	down
REACTOME_SYNTHESIS_OF_PIPS_AT_THE_GOLGI_MEMBRANE	-0.0423073	5.75068e-74	down
REACTOME_CA2_ACTIVATED_K_CHANNELS	-0.0426231	6.46027e-31	down
KEGG_ALANINE_ASPARTATE_AND_GLUTAMATE_METABOLISM	-0.0427395	1.81467e-35	down
REACTOME_TRAFFICKING_OF_AMPA_RECEPTORS	-0.0427517	8.01664e-64	down
REACTOME_STAT5_ACTIVATION	-0.0433061	1.29037e-12	down
REACTOME_COPII_MEDIATED_VESICLE_TRANSPORT	-0.0434088	5.34966e-123	down
REACTOME_REACTIONS_SPECIFIC_TO_THE_COMPLEX_N_GLYCAN_SYNTHESIS_PATHWAY	-0.0445977	6.06328e-34	down
REACTOME_MITOCHONDRIAL_FATTY_ACID_BETA_OXIDATION_OF_UNSATURATED_FATTY_ACIDS	-0.0448026	2.61332e-05	down
REACTOME_METABOLISM_OF_STEROIDS	-0.0449043	2.07425e-182	down
REACTOME_GOLGI_CISTERNAE_PERICENTRIOLAR_STACK_REORGANIZATION	-0.0449273	3.17948e-50	down
KEGG_PEROXISOME	-0.0450248	2.15578e-186	down
REACTOME_COPI_MEDIATED_ANTEROGRADE_TRANSPORT	-0.0450472	6.8591e-40	down
REACTOME_METABOLISM_OF_FOLATE_AND_PTERINES	-0.0451835	3.07243e-49	down
REACTOME_SYNTHESIS_OF_GLYCOSYLPHOSPHATIDYLINOSITOL_GPI_	-0.045329	1.046e-50	down
REACTOME_PHOSPHATE_BOND_HYDROLYSIS_BY_NUDT_PROTEINS	-0.0455523	6.22218e-16	down
REACTOME_ACTIVATION_OF_THE_PHOTOTRANSDUCTION_CASCADE	-0.045597	1.71571e-13	down
REACTOME_UBIQUINOL_BIOSYNTHESIS	-0.045716	2.22103e-40	down
KEGG_PURINE_METABOLISM	-0.0464031	2.09828e-174	down
REACTOME_INTRA_GOLGI_AND_RETROGRADE_GOLGI_TO_ER_TRAFFIC	-0.0464838	1.42351e-148	down
KEGG_SPHINGOLIPID_METABOLISM	-0.0467792	1.50543e-92	down
REACTOME_TRANSPORT_TO_THE_GOLGI_AND_SUBSEQUENT_MODIFICATION	-0.047271	1.5868e-186	down
REACTOME_CARGO_CONCENTRATION_IN_THE_ER	-0.0476693	1.89785e-87	down
KEGG_RIBOFLAVIN_METABOLISM	-0.0477001	1.73792e-42	down
BIOCARTA_RAB_PATHWAY	-0.0477938	0.000177215	down
KEGG_GLYCEROPHOSPHOLIPID_METABOLISM	-0.0482271	5.80027e-289	down
REACTOME_PEROXISOMAL_LIPID_METABOLISM	-0.0483353	2.66683e-81	down
REACTOME_O_LINKED_GLYCOSYLATION	-0.0485832	1.32153e-225	down
KEGG_BUTANOATE_METABOLISM	-0.0489945	1.92826e-51	down
REACTOME_SYNTHESIS_OF_PI	-0.0495973	9.52859e-12	down
REACTOME_METABOLISM_OF_INGESTED_SEMET_SEC_MESEC_INTO_H2SE	-0.0502406	0.000210741	down
REACTOME_TRNA_AMINOACYLATION	-0.0505161	6.82095e-61	down
REACTOME_CROSS_PRESENTATION_OF_SOLUBLE_EXOGENOUS_ANTIGENS_ENDOSOMES_	-0.0510578	5.19842e-80	down
REACTOME_PROTEIN_PROTEIN_INTERACTIONS_AT_SYNAPSES	-0.0516784	2.71453e-176	down
BIOCARTA_AKAP13_PATHWAY	-0.0528102	1.96414e-60	down
REACTOME_ER_TO_GOLGI_ANTEROGRADE_TRANSPORT	-0.0531473	3.06493e-101	down
REACTOME_SYNTHESIS_OF_PA	-0.0532595	1.55766e-191	down
KEGG_N_GLYCAN_BIOSYNTHESIS	-0.0543334	1.66802e-74	down
KEGG_PROTEASOME	-0.0546308	1.0245e-75	down
REACTOME_SYNTHESIS_OF_DOLICHYL_PHOSPHATE	-0.0547752	3.16498e-113	down
REACTOME_SYNTHESIS_OF_BILE_ACIDS_AND_BILE_SALTS_VIA_24_HYDROXYCHOLESTEROL	-0.055204	1.5456e-43	down
REACTOME_METABOLISM_OF_NUCLEOTIDES	-0.0553156	8.06948e-105	down
BIOCARTA_NOS1_PATHWAY	-0.0553216	3.86636e-23	down
KEGG_ONE_CARBON_POOL_BY_FOLATE	-0.0559528	1.17735e-58	down
REACTOME_COENZYME_A_BIOSYNTHESIS	-0.0565571	2.26029e-67	down
REACTOME_GOLGI_TO_ER_RETROGRADE_TRANSPORT	-0.0565807	5.11157e-62	down
REACTOME_CREB3_FACTORS_ACTIVATE_GENES	-0.0567037	4.94553e-23	down
KEGG_ETHER_LIPID_METABOLISM	-0.0570136	2.0811e-11	down
BIOCARTA_CK1_PATHWAY	-0.0574506	6.95055e-69	down
REACTOME_BETA_OXIDATION_OF_PRISTANOYL_COA	-0.0577047	2.52027e-25	down
REACTOME_TRAFFICKING_OF_GLUR2_CONTAINING_AMPA_RECEPTORS	-0.0580241	4.04208e-26	down
REACTOME_DISEASES_ASSOCIATED_WITH_N_GLYCOSYLATION_OF_PROTEINS	-0.0586948	1.07541e-121	down
BIOCARTA_KREB_PATHWAY	-0.0595182	2.75978e-37	down
REACTOME_ORGANIC_ANION_TRANSPORTERS	-0.0595394	4.51922e-113	down
REACTOME_DEGRADATION_OF_CYSTEINE_AND_HOMOCYSTEINE	-0.0609302	1.84705e-76	down
REACTOME_DISEASES_ASSOCIATED_WITH_GLYCOSYLATION_PRECURSOR_BIOSYNTHESIS	-0.0613096	1.353e-103	down
REACTOME_ASPARAGINE_N_LINKED_GLYCOSYLATION	-0.061345	3.06913579196582e-320	down
REACTOME_AMINO_ACIDS_REGULATE_MTORC1	-0.0619189	4.58336e-98	down
REACTOME_GDP_FUCOSE_BIOSYNTHESIS	-0.0628544	6.13784e-46	down
REACTOME_CYTOSOLIC_TRNA_AMINOACYLATION	-0.064002	1.07101e-14	down
REACTOME_ACYL_CHAIN_REMODELLING_OF_PS	-0.0648429	2.20741e-27	down
REACTOME_ESTROGEN_BIOSYNTHESIS	-0.0652928	1.62101e-37	down
REACTOME_METABOLISM_OF_POLYAMINES	-0.0663366	3.33854e-108	down
KEGG_FATTY_ACID_METABOLISM	-0.0665276	3.8315e-144	down
KEGG_PPAR_SIGNALING_PATHWAY	-0.0668921	2.9569e-76	down
REACTOME_APEX1_INDEPENDENT_RESOLUTION_OF_AP_SITES_VIA_THE_SINGLE_NUCLEOTIDE_REPLACEMENT_PATHWAY	-0.0679355	3.70923e-39	down
REACTOME_MITOCHONDRIAL_FATTY_ACID_BETA_OXIDATION_OF_SATURATED_FATTY_ACIDS	-0.0682143	1.74652e-42	down
REACTOME_BIOSYNTHESIS_OF_THE_N_GLYCAN_PRECURSOR_DOLICHOL_LIPID_LINKED_OLIGOSACCHARIDE_LLO_AND_TRANSFER_TO_A_NASCENT_PROTEIN	-0.0689694	0	down
REACTOME_ROS_AND_RNS_PRODUCTION_IN_PHAGOCYTES	-0.0691299	3.79312e-123	down
REACTOME_MITOCHONDRIAL_TRANSLATION	-0.0691937	3.08957e-135	down
REACTOME_SYNTHESIS_OF_SUBSTRATES_IN_N_GLYCAN_BIOSYTHESIS	-0.0700324	0	down
KEGG_RETINOL_METABOLISM	-0.0705269	1.41464e-37	down
REACTOME_SULFUR_AMINO_ACID_METABOLISM	-0.0712548	5.54888e-171	down
KEGG_AMINO_SUGAR_AND_NUCLEOTIDE_SUGAR_METABOLISM	-0.0721302	1.55538e-276	down
REACTOME_ACYL_CHAIN_REMODELLING_OF_PC	-0.0730427	2.40781e-88	down
REACTOME_FATTY_ACID_METABOLISM	-0.074365	0	down
REACTOME_VITAMIN_B5_PANTOTHENATE_METABOLISM	-0.0753228	2.87474e-150	down
REACTOME_CHOLESTEROL_BIOSYNTHESIS	-0.0762945	5.73797e-97	down
REACTOME_PROTON_COUPLED_MONOCARBOXYLATE_TRANSPORT	-0.0771463	1.58274e-77	down
REACTOME_KETONE_BODY_METABOLISM	-0.0771629	9.94788e-70	down
KEGG_VALINE_LEUCINE_AND_ISOLEUCINE_DEGRADATION	-0.0781655	3.39623e-167	down
REACTOME_ANDROGEN_BIOSYNTHESIS	-0.0793726	3.29236e-48	down
PID_AR_PATHWAY	-0.0800259	2.40138e-36	down
REACTOME_PLASMA_LIPOPROTEIN_ASSEMBLY	-0.0809159	7.42556e-139	down
REACTOME_ACYL_CHAIN_REMODELLING_OF_PG	-0.0814865	2.5419e-53	down
REACTOME_SYNTHESIS_OF_VERY_LONG_CHAIN_FATTY_ACYL_COAS	-0.082363	1.90059e-130	down
REACTOME_PHOSPHATE_BOND_HYDROLYSIS_BY_NTPDASE_PROTEINS	-0.0836068	4.28609e-52	down
REACTOME_NEF_MEDIATED_CD4_DOWN_REGULATION	-0.0841598	1.6641e-45	down
KEGG_O_GLYCAN_BIOSYNTHESIS	-0.0842176	5.14749e-226	down
REACTOME_NEF_MEDIATED_CD8_DOWN_REGULATION	-0.0846286	8.06857e-36	down
REACTOME_SYNTHESIS_OF_KETONE_BODIES	-0.0853583	2.88384e-50	down
REACTOME_ACYL_CHAIN_REMODELLING_OF_PI	-0.0856261	8.82776e-32	down
REACTOME_PROPIONYL_COA_CATABOLISM	-0.0863917	4.22662e-43	down
KEGG_BIOSYNTHESIS_OF_UNSATURATED_FATTY_ACIDS	-0.0875059	8.61691e-63	down
REACTOME_INTERCONVERSION_OF_NUCLEOTIDE_DI_AND_TRIPHOSPHATES	-0.0888176	6.03358e-86	down
REACTOME_MATURATION_OF_SPIKE_PROTEIN	-0.091042	7.95555e-43	down
REACTOME_PROTEIN_REPAIR	-0.0913294	3.50686e-22	down
REACTOME_NEUREXINS_AND_NEUROLIGINS	-0.0915921	1.20198e-191	down
REACTOME_SYNTHESIS_OF_GDP_MANNOSE	-0.0920173	1.20129e-91	down
REACTOME_BETA_OXIDATION_OF_VERY_LONG_CHAIN_FATTY_ACIDS	-0.0936566	8.03542e-126	down
REACTOME_ACYL_CHAIN_REMODELLING_OF_PE	-0.0944231	7.22085e-189	down
REACTOME_UREA_CYCLE	-0.0966404	2.4117e-44	down
BIOCARTA_PROTEASOME_PATHWAY	-0.0968609	5.45753e-82	down
REACTOME_FGFR3_LIGAND_BINDING_AND_ACTIVATION	-0.100702	1.03665e-10	down
KEGG_STEROID_BIOSYNTHESIS	-0.100868	6.66245e-159	down
REACTOME_FATTY_ACYL_COA_BIOSYNTHESIS	-0.109305	8.22468e-165	down
REACTOME_FORMATION_OF_ATP_BY_CHEMIOSMOTIC_COUPLING	-0.109841	1.75363e-58	down
REACTOME_INSULIN_RECEPTOR_RECYCLING	-0.109927	9.08776e-146	down
REACTOME_MISCELLANEOUS_TRANSPORT_AND_BINDING_EVENTS	-0.110551	8.13426675393902e-316	down
REACTOME_INTERLEUKIN_23_SIGNALING	-0.111452	4.6624e-95	down
REACTOME_OLFACTORY_SIGNALING_PATHWAY	-0.111566	1.66391e-135	down
REACTOME_MITOCHONDRIAL_FATTY_ACID_BETA_OXIDATION	-0.114451	1.63689e-251	down
KEGG_LINOLEIC_ACID_METABOLISM	-0.11575	6.41471e-34	down
REACTOME_BICARBONATE_TRANSPORTERS	-0.116331	6.6197e-43	down
REACTOME_TRANSFERRIN_ENDOCYTOSIS_AND_RECYCLING	-0.12547	2.02225e-170	down
KEGG_PENTOSE_AND_GLUCURONATE_INTERCONVERSIONS	-0.130413	8.91785e-92	down
REACTOME_ALPHA_LINOLENIC_OMEGA3_AND_LINOLEIC_OMEGA6_ACID_METABOLISM	-0.133542	1.4859967964059e-316	down
REACTOME_RA_BIOSYNTHESIS_PATHWAY	-0.142052	4.54532e-135	down
REACTOME_SYNTHESIS_SECRETION_AND_DEACYLATION_OF_GHRELIN	-0.159929	4.33885e-113	down
REACTOME_LINOLEIC_ACID_LA_METABOLISM	-0.161048	4.08663e-126	down
REACTOME_SYNTHESIS_OF_UDP_N_ACETYL_GLUCOSAMINE	-0.174239	4.79907e-108	down
KEGG_PROTEIN_EXPORT	-0.186164	0	down
REACTOME_INCRETIN_SYNTHESIS_SECRETION_AND_INACTIVATION	-0.202547	9.65912e-285	down
REACTOME_THE_CANONICAL_RETINOID_CYCLE_IN_RODS_TWILIGHT_VISION_	-0.204621	1.69486e-260	down
KEGG_ALPHA_LINOLENIC_ACID_METABOLISM	-0.205263	2.50915e-242	down
REACTOME_SYNTHESIS_SECRETION_AND_INACTIVATION_OF_GLUCAGON_LIKE_PEPTIDE_1_GLP_1_	-0.225633	3.15164e-282	down
REACTOME_CHYLOMICRON_ASSEMBLY	-0.22841	1.78371e-174	down
REACTOME_SYNTHESIS_SECRETION_AND_INACTIVATION_OF_GLUCOSE_DEPENDENT_INSULINOTROPIC_POLYPEPTIDE_GIP_	-0.288056	0	down
REACTOME_VLDL_ASSEMBLY	-0.362195	1.66092e-165	down
REACTOME_ACTIVATED_PKN1_STIMULATES_TRANSCRIPTION_OF_AR_ANDROGEN_RECEPTOR_REGULATED_GENES_KLK2_AND_KLK3	-0.726256	0	down

## Sheet: SU2C_pathway_module_score
Pathway_name	Difference of module scores	P-value	Change
REACTOME_IRF3_MEDIATED_ACTIVATION_OF_TYPE_1_IFN	0.40941	2.2e-05	up
REACTOME_METAL_SEQUESTRATION_BY_ANTIMICROBIAL_PROTEINS	0.381237	0.00112568	up
BIOCARTA_DC_PATHWAY	0.379424	6.11e-06	up
REACTOME_INTERLEUKIN_18_SIGNALING	0.378767	4.03e-05	up
REACTOME_RUNX1_REGULATES_TRANSCRIPTION_OF_GENES_INVOLVED_IN_BCR_SIGNALING	0.376843	4.13e-05	up
REACTOME_PHASE_1_INACTIVATION_OF_FAST_NA_CHANNELS	0.373288	1.71e-05	up
REACTOME_NTRK2_ACTIVATES_RAC1	0.369154	3.62e-05	up
REACTOME_MET_INTERACTS_WITH_TNS_PROTEINS	0.369122	0.000294591	up
REACTOME_FGFR2C_LIGAND_BINDING_AND_ACTIVATION	0.365473	1.54e-06	up
REACTOME_FGFR1C_LIGAND_BINDING_AND_ACTIVATION	0.360218	9.82e-07	up
REACTOME_DECTIN_2_FAMILY	0.357808	2.24e-07	up
REACTOME_NGF_INDEPENDANT_TRKA_ACTIVATION	0.357633	0.00033869	up
BIOCARTA_NO2IL12_PATHWAY	0.352881	0.000555596	up
REACTOME_BUTYROPHILIN_BTN_FAMILY_INTERACTIONS	0.352297	3.7e-05	up
BIOCARTA_CTL_PATHWAY	0.350639	0.0013254	up
BIOCARTA_NEUTROPHIL_PATHWAY	0.349685	0.00149621	up
REACTOME_ENDOSOMAL_VACUOLAR_PATHWAY	0.346186	0.000693183	up
REACTOME_FIBRONECTIN_MATRIX_FORMATION	0.344123	0.000319549	up
REACTOME_IRAK4_DEFICIENCY_TLR2_4_	0.343819	0.0010473	up
REACTOME_FGFR3_LIGAND_BINDING_AND_ACTIVATION	0.342382	1.67e-06	up
REACTOME_CROSSLINKING_OF_COLLAGEN_FIBRILS	0.342114	3.7e-05	up
BIOCARTA_BLYMPHOCYTE_PATHWAY	0.341076	0.00132242	up
BIOCARTA_THELPER_PATHWAY	0.340218	0.00220545	up
PID_IL27_PATHWAY	0.339894	4.14e-05	up
BIOCARTA_ASBCELL_PATHWAY	0.339307	0.0004251	up
BIOCARTA_TCYTOTOXIC_PATHWAY	0.337088	0.00268869	up
BIOCARTA_BBCELL_PATHWAY	0.336906	0.00156954	up
KEGG_ALLOGRAFT_REJECTION	0.334892	0.000241399	up
BIOCARTA_TCAPOPTOSIS_PATHWAY	0.332215	0.00342004	up
BIOCARTA_TCRA_PATHWAY	0.330604	0.00264788	up
REACTOME_NEF_AND_SIGNAL_TRANSDUCTION	0.329207	0.000857436	up
REACTOME_FICOLINS_BIND_TO_REPETITIVE_CARBOHYDRATE_STRUCTURES_ON_THE_TARGET_CELL_SURFACE	0.32866	0.000515116	up
REACTOME_FGFR3B_LIGAND_BINDING_AND_ACTIVATION	0.324759	0.000331209	up
BIOCARTA_IFNA_PATHWAY	0.323717	0.000168992	up
BIOCARTA_LYMPHOCYTE_PATHWAY	0.322701	0.00218443	up
BIOCARTA_PEPI_PATHWAY	0.321926	5.06e-05	up
REACTOME_LGI_ADAM_INTERACTIONS	0.32079	2.99e-05	up
REACTOME_TP53_REGULATES_TRANSCRIPTION_OF_CASPASE_ACTIVATORS_AND_CASPASES	0.319674	4.76e-06	up
REACTOME_IL_6_TYPE_CYTOKINE_RECEPTOR_LIGAND_INTERACTIONS	0.319326	4.25e-06	up
REACTOME_GLUCOCORTICOID_BIOSYNTHESIS	0.319179	6.85e-05	up
REACTOME_FORMYL_PEPTIDE_RECEPTORS_BIND_FORMYL_PEPTIDES_AND_MANY_OTHER_LIGANDS	0.317012	0.000712457	up
REACTOME_RUNX1_REGULATES_TRANSCRIPTION_OF_GENES_INVOLVED_IN_DIFFERENTIATION_OF_KERATINOCYTES	0.316103	0.000367757	up
KEGG_GRAFT_VERSUS_HOST_DISEASE	0.31269	0.000479513	up
KEGG_AUTOIMMUNE_THYROID_DISEASE	0.310283	9.26e-05	up
REACTOME_INTERLEUKIN_23_SIGNALING	0.309851	0.000271252	up
REACTOME_REGULATION_OF_IFNA_SIGNALING	0.309844	1.25e-06	up
REACTOME_ROLE_OF_SECOND_MESSENGERS_IN_NETRIN_1_SIGNALING	0.309421	5.03e-05	up
REACTOME_INTERLEUKIN_20_FAMILY_SIGNALING	0.308431	1.3e-06	up
BIOCARTA_MONOCYTE_PATHWAY	0.306687	0.00294761	up
BIOCARTA_NKT_PATHWAY	0.306312	0.000329955	up
REACTOME_ACTIVATION_OF_TRKA_RECEPTORS	0.304737	0.00173628	up
REACTOME_NEUROFASCIN_INTERACTIONS	0.304633	0.000302578	up
REACTOME_STAT5_ACTIVATION	0.304443	0.00133144	up
BIOCARTA_TH1TH2_PATHWAY	0.302617	0.000413577	up
REACTOME_O_GLYCOSYLATION_OF_TSR_DOMAIN_CONTAINING_PROTEINS	0.301578	5.17e-05	up
BIOCARTA_INFLAM_PATHWAY	0.301355	3.85e-05	up
BIOCARTA_STEM_PATHWAY	0.300359	7.58e-05	up
REACTOME_NUCLEOTIDE_LIKE_PURINERGIC_RECEPTORS	0.299731	0.000108928	up
BIOCARTA_IL17_PATHWAY	0.299448	0.00145065	up
REACTOME_RUNX1_AND_FOXP3_CONTROL_THE_DEVELOPMENT_OF_REGULATORY_T_LYMPHOCYTES_TREGS_	0.299336	0.00110284	up
REACTOME_BLOOD_GROUP_SYSTEMS_BIOSYNTHESIS	0.299135	3.23e-07	up
REACTOME_REGULATION_OF_TLR_BY_ENDOGENOUS_LIGAND	0.297597	0.000184674	up
REACTOME_PHOSPHOLIPASE_C_MEDIATED_CASCADE_FGFR4	0.296095	3.49e-05	up
REACTOME_INTERLEUKIN_36_PATHWAY	0.295839	0.00072523	up
REACTOME_ACTIVATED_NTRK2_SIGNALS_THROUGH_FYN	0.295496	0.000169771	up
BIOCARTA_IL7_PATHWAY	0.29486	0.000870498	up
KEGG_HEMATOPOIETIC_CELL_LINEAGE	0.294002	3.92e-05	up
REACTOME_DISINHIBITION_OF_SNARE_FORMATION	0.293278	0.00141131	up
REACTOME_CATION_COUPLED_CHLORIDE_COTRANSPORTERS	0.292209	0.000196239	up
REACTOME_NEUROTOXICITY_OF_CLOSTRIDIUM_TOXINS	0.291249	0.000354038	up
REACTOME_INTERLEUKIN_2_SIGNALING	0.290736	0.00212463	up
BIOCARTA_CYTOKINE_PATHWAY	0.290499	7.03e-05	up
REACTOME_CYP2E1_REACTIONS	0.290493	0.0012529	up
KEGG_INTESTINAL_IMMUNE_NETWORK_FOR_IGA_PRODUCTION	0.289249	0.000228733	up
REACTOME_FGFR2B_LIGAND_BINDING_AND_ACTIVATION	0.289095	0.00029586	up
REACTOME_DEFECTIVE_C1GALT1C1_CAUSES_TN_POLYAGGLUTINATION_SYNDROME_TNPS_	0.288756	2.27e-05	up
REACTOME_NRCAM_INTERACTIONS	0.288137	0.000371751	up
PID_INTEGRIN5_PATHWAY	0.288127	0.000327323	up
REACTOME_REGULATION_OF_COMMISSURAL_AXON_PATHFINDING_BY_SLIT_AND_ROBO	0.288125	0.000507389	up
BIOCARTA_IL5_PATHWAY	0.285413	0.00115864	up
REACTOME_P2Y_RECEPTORS	0.285342	0.000573669	up
REACTOME_PRESYNAPTIC_DEPOLARIZATION_AND_CALCIUM_CHANNEL_OPENING	0.28396	0.000388215	up
BIOCARTA_ERYTH_PATHWAY	0.283817	9.06e-05	up
REACTOME_O_LINKED_GLYCOSYLATION_OF_MUCINS	0.283195	2.64e-09	up
BIOCARTA_PLATELETAPP_PATHWAY	0.281883	0.000310008	up
REACTOME_INTERLEUKIN_35_SIGNALLING	0.281248	0.000613515	up
KEGG_PRIMARY_IMMUNODEFICIENCY	0.280997	0.0006032	up
BIOCARTA_ACETAMINOPHEN_PATHWAY	0.280483	0.00369622	up
PID_IL23_PATHWAY	0.279935	0.000147276	up
REACTOME_INTERLEUKIN_10_SIGNALING	0.278809	0.000958285	up
BIOCARTA_LYM_PATHWAY	0.278275	0.00335843	up
REACTOME_RUNX3_REGULATES_IMMUNE_RESPONSE_AND_CELL_MIGRATION	0.277453	0.0057472	up
REACTOME_INTERLEUKIN_21_SIGNALING	0.277401	0.00536473	up
PID_INTEGRIN_CS_PATHWAY	0.277401	0.000481461	up
REACTOME_ALPHA_DEFENSINS	0.276826	0.000552291	up
REACTOME_ADENYLATE_CYCLASE_ACTIVATING_PATHWAY	0.276469	0.00136115	up
REACTOME_INTERFERON_ALPHA_BETA_SIGNALING	0.2742	0.000449771	up
BIOCARTA_NUCLEARRS_PATHWAY	0.272344	4.74e-05	up
BIOCARTA_EOSINOPHILS_PATHWAY	0.271131	0.00234062	up
REACTOME_ANCHORING_FIBRIL_FORMATION	0.270595	0.000675851	up
REACTOME_SODIUM_CALCIUM_EXCHANGERS	0.270548	3.36e-05	up
REACTOME_TERMINATION_OF_O_GLYCAN_BIOSYNTHESIS	0.270498	1.78e-05	up
REACTOME_INFLAMMASOMES	0.270482	0.000349693	up
BIOCARTA_MRP_PATHWAY	0.27041	0.0050409	up
REACTOME_HYALURONAN_BIOSYNTHESIS_AND_EXPORT	0.270143	0.0062366	up
REACTOME_IMMUNOREGULATORY_INTERACTIONS_BETWEEN_A_LYMPHOID_AND_A_NON_LYMPHOID_CELL	0.270085	0.000806937	up
REACTOME_TNFS_BIND_THEIR_PHYSIOLOGICAL_RECEPTORS	0.269941	0.000320468	up
BIOCARTA_CBL_PATHWAY	0.269848	0.000574129	up
REACTOME_FGFR2_LIGAND_BINDING_AND_ACTIVATION	0.269287	8.49e-05	up
REACTOME_PYRIMIDINE_CATABOLISM	0.268841	0.000302263	up
KEGG_TYPE_I_DIABETES_MELLITUS	0.268447	0.000832373	up
REACTOME_ELASTIC_FIBRE_FORMATION	0.268349	0.000233729	up
REACTOME_DISSOLUTION_OF_FIBRIN_CLOT	0.26832	0.000942628	up
REACTOME_CHEMOKINE_RECEPTORS_BIND_CHEMOKINES	0.267256	0.000528647	up
PID_GLYPICAN_1PATHWAY	0.26685	0.000162548	up
BIOCARTA_IL12_PATHWAY	0.266009	0.00311534	up
REACTOME_RETINOID_CYCLE_DISEASE_EVENTS	0.264961	0.000970671	up
REACTOME_TRANSPORT_OF_ORGANIC_ANIONS	0.264557	0.000397872	up
REACTOME_TRP_CHANNELS	0.264539	2.66e-05	up
KEGG_CYTOKINE_CYTOKINE_RECEPTOR_INTERACTION	0.263141	1.15e-05	up
REACTOME_PHOSPHOLIPASE_C_MEDIATED_CASCADE_FGFR2	0.263044	0.000233122	up
REACTOME_GENERATION_OF_SECOND_MESSENGER_MOLECULES	0.262567	0.00262376	up
REACTOME_MRNA_EDITING_C_TO_U_CONVERSION	0.262353	0.00181628	up
REACTOME_OPSINS	0.26132	0.00124156	up
REACTOME_PI3K_EVENTS_IN_ERBB4_SIGNALING	0.261227	0.000657598	up
BIOCARTA_AMAN_PATHWAY	0.260649	3.95e-05	up
BIOCARTA_GRANULOCYTES_PATHWAY	0.259573	0.00660621	up
REACTOME_TNF_RECEPTOR_SUPERFAMILY_TNFSF_MEMBERS_MEDIATING_NON_CANONICAL_NF_KB_PATHWAY	0.256876	0.00139048	up
REACTOME_TRIF_MEDIATED_PROGRAMMED_CELL_DEATH	0.256603	0.00674072	up
REACTOME_TANDEM_PORE_DOMAIN_POTASSIUM_CHANNELS	0.256407	0.000662011	up
BIOCARTA_RANKL_PATHWAY	0.256271	0.00048445	up
BIOCARTA_TSP1_PATHWAY	0.25593	0.00574039	up
REACTOME_ASSEMBLY_OF_COLLAGEN_FIBRILS_AND_OTHER_MULTIMERIC_STRUCTURES	0.255684	0.000434032	up
REACTOME_INTERLEUKIN_2_FAMILY_SIGNALING	0.255625	0.000389784	up
REACTOME_MOLECULES_ASSOCIATED_WITH_ELASTIC_FIBRES	0.255541	0.000484489	up
KEGG_ASTHMA	0.2547	0.00311355	up
REACTOME_LECTIN_PATHWAY_OF_COMPLEMENT_ACTIVATION	0.254412	0.00434931	up
REACTOME_CS_DS_DEGRADATION	0.254399	0.00119462	up
BIOCARTA_NKCELLS_PATHWAY	0.254152	0.00111856	up
REACTOME_RUNX1_REGULATES_TRANSCRIPTION_OF_GENES_INVOLVED_IN_DIFFERENTIATION_OF_MYELOID_CELLS	0.253103	0.00606597	up
REACTOME_ADENYLATE_CYCLASE_INHIBITORY_PATHWAY	0.252462	0.000798066	up
REACTOME_TACHYKININ_RECEPTORS_BIND_TACHYKININS	0.252089	0.00715933	up
BIOCARTA_CTLA4_PATHWAY	0.251841	0.00704795	up
PID_INTEGRIN2_PATHWAY	0.251718	0.00164865	up
REACTOME_DEFECTIVE_GALNT3_CAUSES_FAMILIAL_HYPERPHOSPHATEMIC_TUMORAL_CALCINOSIS_HFTC_	0.251172	0.000341743	up
REACTOME_PHASE_4_RESTING_MEMBRANE_POTENTIAL	0.251144	0.000310188	up
BIOCARTA_PLC_PATHWAY	0.250264	0.00343327	up
REACTOME_COLLAGEN_CHAIN_TRIMERIZATION	0.248759	0.00256882	up
BIOCARTA_EPHA4_PATHWAY	0.245315	0.00499476	up
PID_CONE_PATHWAY	0.24528	9.9e-05	up
REACTOME_VASOPRESSIN_LIKE_RECEPTORS	0.244374	0.00768066	up
BIOCARTA_LAIR_PATHWAY	0.243931	0.0040173	up
REACTOME_DISEASES_ASSOCIATED_WITH_O_GLYCOSYLATION_OF_PROTEINS	0.242454	4.32e-05	up
KEGG_NATURAL_KILLER_CELL_MEDIATED_CYTOTOXICITY	0.242402	3.53e-05	up
PID_RAS_PATHWAY	0.24205	8.06e-05	up
REACTOME_NA_CL_DEPENDENT_NEUROTRANSMITTER_TRANSPORTERS	0.240347	0.00102961	up
REACTOME_THE_NLRP3_INFLAMMASOME	0.24017	0.00172191	up
REACTOME_INTERLEUKIN_6_SIGNALING	0.240025	0.00633097	up
KEGG_JAK_STAT_SIGNALING_PATHWAY	0.23782	1.4e-06	up
REACTOME_COLLAGEN_DEGRADATION	0.237636	0.000908988	up
REACTOME_DEFECTS_OF_CONTACT_ACTIVATION_SYSTEM_CAS_AND_KALLIKREIN_KININ_SYSTEM_KKS_	0.23653	0.000663556	up
KEGG_NITROGEN_METABOLISM	0.236121	7.85e-05	up
REACTOME_COLLAGEN_FORMATION	0.235216	0.000652068	up
REACTOME_GABA_B_RECEPTOR_ACTIVATION	0.234686	6.2e-06	up
REACTOME_O_LINKED_GLYCOSYLATION	0.233669	2.96e-06	up
REACTOME_DIGESTION_OF_DIETARY_CARBOHYDRATE	0.233332	0.00212172	up
REACTOME_DEFENSINS	0.230384	0.000137608	up
REACTOME_PI_3K_CASCADE_FGFR3	0.229542	0.000298929	up
REACTOME_WAX_AND_PLASMALOGEN_BIOSYNTHESIS	0.229428	0.00450754	up
REACTOME_BETA_DEFENSINS	0.22941	0.000417482	up
REACTOME_IONOTROPIC_ACTIVITY_OF_KAINATE_RECEPTORS	0.229314	0.00136831	up
REACTOME_PI_3K_CASCADE_FGFR2	0.229305	0.000158695	up
BIOCARTA_CB1R_PATHWAY	0.228665	0.00283971	up
REACTOME_INTERLEUKIN_6_FAMILY_SIGNALING	0.228389	0.000577101	up
REACTOME_OTHER_SEMAPHORIN_INTERACTIONS	0.228092	0.00400924	up
KEGG_COMPLEMENT_AND_COAGULATION_CASCADES	0.227801	0.00145561	up
BIOCARTA_EICOSANOID_PATHWAY	0.22737	0.00202398	up
BIOCARTA_ERBB4_PATHWAY	0.227065	0.00616635	up
REACTOME_COMPLEMENT_CASCADE	0.226284	0.00190823	up
PID_AMB2_NEUTROPHILS_PATHWAY	0.225764	0.000752198	up
REACTOME_PEPTIDE_LIGAND_BINDING_RECEPTORS	0.225438	1.49e-05	up
PID_IL8_CXCR1_PATHWAY	0.225064	0.00136287	up
BIOCARTA_AMI_PATHWAY	0.224556	0.00270296	up
REACTOME_MET_ACTIVATES_PTK2_SIGNALING	0.223875	0.00445977	up
REACTOME_CLASS_A_1_RHODOPSIN_LIKE_RECEPTORS_	0.223803	1.16e-05	up
REACTOME_INTERFERON_GAMMA_SIGNALING	0.223799	0.00124576	up
REACTOME_NCAM1_INTERACTIONS	0.223338	0.000511341	up
KEGG_SULFUR_METABOLISM	0.223287	0.000643611	up
REACTOME_INITIAL_TRIGGERING_OF_COMPLEMENT	0.222949	0.00828593	up
REACTOME_EICOSANOID_LIGAND_BINDING_RECEPTORS	0.222917	0.00854282	up
REACTOME_ANTIMICROBIAL_PEPTIDES	0.222769	0.0001012	up
REACTOME_INTEGRIN_CELL_SURFACE_INTERACTIONS	0.222719	0.00194041	up
REACTOME_SYNTHESIS_OF_IP3_AND_IP4_IN_THE_CYTOSOL	0.222511	0.00046087	up
REACTOME_COLLAGEN_BIOSYNTHESIS_AND_MODIFYING_ENZYMES	0.221108	0.00304095	up
REACTOME_INTERLEUKIN_RECEPTOR_SHC_SIGNALING	0.219701	0.00253412	up
REACTOME_PHASE_2_PLATEAU_PHASE	0.219204	0.000410413	up
REACTOME_SPERM_MOTILITY_AND_TAXES	0.218641	0.00845164	up
REACTOME_ABACAVIR_TRANSPORT_AND_METABOLISM	0.217944	0.00427007	up
REACTOME_ACTIVATION_OF_KAINATE_RECEPTORS_UPON_GLUTAMATE_BINDING	0.217937	1.39e-05	up
REACTOME_LAMININ_INTERACTIONS	0.217905	0.00495621	up
PID_IL2_STAT5_PATHWAY	0.217436	0.00334483	up
REACTOME_REVERSIBLE_HYDRATION_OF_CARBON_DIOXIDE	0.2168	0.00315467	up
KEGG_GLYCOSPHINGOLIPID_BIOSYNTHESIS_GANGLIO_SERIES	0.216247	0.00560183	up
REACTOME_DEGRADATION_OF_THE_EXTRACELLULAR_MATRIX	0.213952	0.000411227	up
REACTOME_EXTRACELLULAR_MATRIX_ORGANIZATION	0.213802	0.000418773	up
REACTOME_ECM_PROTEOGLYCANS	0.212442	0.00339372	up
PID_EPHRINB_REV_PATHWAY	0.209952	0.00100645	up
REACTOME_THYROXINE_BIOSYNTHESIS	0.209815	0.00830988	up
REACTOME_SEROTONIN_RECEPTORS	0.209251	0.0040902	up
REACTOME_PURINERGIC_SIGNALING_IN_LEISHMANIASIS_INFECTION	0.209055	0.00561885	up
KEGG_CELL_ADHESION_MOLECULES_CAMS	0.208528	0.000919306	up
REACTOME_DAP12_INTERACTIONS	0.208314	0.00528259	up
BIOCARTA_GHRELIN_PATHWAY	0.207986	0.00318539	up
BIOCARTA_ACE2_PATHWAY	0.207396	0.00526838	up
REACTOME_GPCR_LIGAND_BINDING	0.205856	1.73e-05	up
REACTOME_METABOLISM_OF_AMINE_DERIVED_HORMONES	0.204026	0.00344534	up
KEGG_DORSO_VENTRAL_AXIS_FORMATION	0.203109	0.000688706	up
REACTOME_ACTIVATION_OF_MATRIX_METALLOPROTEINASES	0.202635	0.00193612	up
REACTOME_CRMPS_IN_SEMA3A_SIGNALING	0.202025	0.00553653	up
BIOCARTA_ALK_PATHWAY	0.201498	0.000392748	up
REACTOME_PI_3K_CASCADE_FGFR4	0.201482	0.000873063	up
PID_CD8_TCR_PATHWAY	0.201122	0.00631114	up
KEGG_SYSTEMIC_LUPUS_ERYTHEMATOSUS	0.200824	0.00841662	up
KEGG_GLYCOSPHINGOLIPID_BIOSYNTHESIS_GLOBO_SERIES	0.200355	0.005385	up
REACTOME_NITRIC_OXIDE_STIMULATES_GUANYLATE_CYCLASE	0.200339	0.00753896	up
BIOCARTA_RACC_PATHWAY	0.200209	0.0089243	up
PID_IL12_2PATHWAY	0.199646	0.00624146	up
REACTOME_UNBLOCKING_OF_NMDA_RECEPTORS_GLUTAMATE_BINDING_AND_ACTIVATION	0.198516	0.000535469	up
BIOCARTA_INTRINSIC_PATHWAY	0.197411	0.00702986	up
KEGG_NICOTINATE_AND_NICOTINAMIDE_METABOLISM	0.196951	0.000797699	up
REACTOME_SHC_MEDIATED_CASCADE_FGFR3	0.196151	0.000660477	up
PID_NFAT_TFPATHWAY	0.195816	0.00445336	up
REACTOME_THE_CANONICAL_RETINOID_CYCLE_IN_RODS_TWILIGHT_VISION_	0.195712	0.00389713	up
REACTOME_GABA_RECEPTOR_ACTIVATION	0.194354	2.83e-05	up
REACTOME_FGFR1_LIGAND_BINDING_AND_ACTIVATION	0.193334	0.00560259	up
KEGG_O_GLYCAN_BIOSYNTHESIS	0.191985	0.000468076	up
REACTOME_G_ALPHA_Q_SIGNALLING_EVENTS	0.191905	7.72e-06	up
REACTOME_TP53_REGULATES_TRANSCRIPTION_OF_CELL_DEATH_GENES	0.191383	0.000282697	up
REACTOME_CONSTITUTIVE_SIGNALING_BY_ABERRANT_PI3K_IN_CANCER	0.191075	0.000334729	up
PID_DELTA_NP63_PATHWAY	0.188479	0.000631405	up
PID_IL8_CXCR2_PATHWAY	0.186597	0.00674786	up
PID_TCR_PATHWAY	0.184042	0.00945087	up
PID_RHODOPSIN_PATHWAY	0.18231	0.00319291	up
KEGG_ECM_RECEPTOR_INTERACTION	0.182303	0.00629972	up
REACTOME_AMINE_LIGAND_BINDING_RECEPTORS	0.181579	0.00112677	up
REACTOME_ABC_TRANSPORTERS_IN_LIPID_HOMEOSTASIS	0.180791	0.00325558	up
REACTOME_G_ALPHA_I_SIGNALLING_EVENTS	0.180107	1.62e-05	up
KEGG_NEUROACTIVE_LIGAND_RECEPTOR_INTERACTION	0.179465	0.000373099	up
REACTOME_PHASE_0_RAPID_DEPOLARISATION	0.178582	0.00177534	up
BIOCARTA_DEATH_PATHWAY	0.177204	0.0063917	up
PID_RAC1_REG_PATHWAY	0.17704	0.00515749	up
REACTOME_MUSCLE_CONTRACTION	0.176288	0.000183274	up
REACTOME_NCAM_SIGNALING_FOR_NEURITE_OUT_GROWTH	0.175644	0.000925283	up
REACTOME_KERATINIZATION	0.175399	0.00113937	up
KEGG_ARRHYTHMOGENIC_RIGHT_VENTRICULAR_CARDIOMYOPATHY_ARVC	0.174058	0.00113246	up
KEGG_ABC_TRANSPORTERS	0.172095	0.00196972	up
REACTOME_SIGNALING_BY_GPCR	0.170478	2.08e-05	up
REACTOME_INTERLEUKIN_4_AND_INTERLEUKIN_13_SIGNALING	0.170251	0.00644694	up
REACTOME_GAP_JUNCTION_ASSEMBLY	0.169765	0.0029648	up
REACTOME_G_PROTEIN_ACTIVATION	0.16971	0.00204789	up
KEGG_CHEMOKINE_SIGNALING_PATHWAY	0.16932	0.00157046	up
KEGG_HYPERTROPHIC_CARDIOMYOPATHY_HCM	0.169118	0.000944249	up
REACTOME_CELL_SURFACE_INTERACTIONS_AT_THE_VASCULAR_WALL	0.16854	0.00338344	up
REACTOME_THE_PHOTOTRANSDUCTION_CASCADE	0.168286	0.000670376	up
REACTOME_POTASSIUM_CHANNELS	0.166573	0.00120601	up
BIOCARTA_ACH_PATHWAY	0.166517	0.00824511	up
KEGG_NOD_LIKE_RECEPTOR_SIGNALING_PATHWAY	0.166364	0.00581982	up
KEGG_GLYCOSPHINGOLIPID_BIOSYNTHESIS_LACTO_AND_NEOLACTO_SERIES	0.165016	0.00274653	up
REACTOME_TRAF6_MEDIATED_IRF7_ACTIVATION	0.164498	0.00315025	up
REACTOME_INTERACTION_BETWEEN_L1_AND_ANKYRINS	0.163162	0.00737709	up
REACTOME_VISUAL_PHOTOTRANSDUCTION	0.159817	0.000652181	up
KEGG_RENIN_ANGIOTENSIN_SYSTEM	0.159529	0.00876849	up
REACTOME_ANTI_INFLAMMATORY_RESPONSE_FAVOURING_LEISHMANIA_PARASITE_INFECTION	0.15876	0.000877889	up
REACTOME_PI_3K_CASCADE_FGFR1	0.157173	0.00922766	up
KEGG_DILATED_CARDIOMYOPATHY	0.156101	0.00320109	up
REACTOME_PRESYNAPTIC_FUNCTION_OF_KAINATE_RECEPTORS	0.153163	0.00542022	up
PID_FGF_PATHWAY	0.153055	0.00419803	up
REACTOME_CARDIAC_CONDUCTION	0.152367	0.00122797	up
REACTOME_INWARDLY_RECTIFYING_K_CHANNELS	0.147097	0.00499552	up
REACTOME_L1CAM_INTERACTIONS	0.143673	0.0018141	up
KEGG_CALCIUM_SIGNALING_PATHWAY	0.143534	0.00119407	up
REACTOME_LONG_TERM_POTENTIATION	0.14312	0.00989164	up
REACTOME_ADORA2B_MEDIATED_ANTI_INFLAMMATORY_CYTOKINES_PRODUCTION	0.143057	0.00237145	up
REACTOME_G_ALPHA_12_13_SIGNALLING_EVENTS	0.140493	0.00667858	up
REACTOME_TRAFFICKING_OF_AMPA_RECEPTORS	0.135604	0.00760316	up
REACTOME_CLASS_B_2_SECRETIN_FAMILY_RECEPTORS_	0.134058	0.00620128	up
REACTOME_LEISHMANIA_INFECTION	0.132403	0.00291287	up
REACTOME_G_ALPHA_S_SIGNALLING_EVENTS	0.127645	0.00950031	up
REACTOME_STIMULI_SENSING_CHANNELS	0.125368	0.0047788	up
REACTOME_NEGATIVE_REGULATION_OF_THE_PI3K_AKT_NETWORK	0.124218	0.0080503	up
REACTOME_METABOLISM_OF_LIPIDS	-0.11355	0.0033957	down
REACTOME_SIGNALING_BY_HEDGEHOG	-0.125513	0.00808515	down
REACTOME_DISORDERS_OF_TRANSMEMBRANE_TRANSPORTERS	-0.129055	0.00604803	down
REACTOME_SIGNALING_BY_NUCLEAR_RECEPTORS	-0.130581	0.00505856	down
REACTOME_MEMBRANE_TRAFFICKING	-0.134151	0.00242729	down
REACTOME_ORGANELLE_BIOGENESIS_AND_MAINTENANCE	-0.134177	0.00612823	down
REACTOME_SIGNALING_BY_TGFB_FAMILY_MEMBERS	-0.134187	0.00745704	down
REACTOME_METABOLISM_OF_STEROIDS	-0.136653	0.00357034	down
KEGG_PROSTATE_CANCER	-0.138291	0.00758677	down
REACTOME_POST_TRANSLATIONAL_PROTEIN_MODIFICATION	-0.140062	0.000489007	down
REACTOME_FATTY_ACID_METABOLISM	-0.146556	0.00186323	down
REACTOME_DEUBIQUITINATION	-0.147453	0.0042524	down
REACTOME_UB_SPECIFIC_PROCESSING_PROTEASES	-0.148586	0.00703668	down
PID_PI3K_PLC_TRK_PATHWAY	-0.15	0.00934272	down
PID_ERA_GENOMIC_PATHWAY	-0.150861	0.00260937	down
REACTOME_CLASS_I_MHC_MEDIATED_ANTIGEN_PROCESSING_PRESENTATION	-0.152959	0.00090333	down
REACTOME_SARS_COV_1_INFECTION	-0.155537	0.00746139	down
REACTOME_OXIDATIVE_STRESS_INDUCED_SENESCENCE	-0.155807	0.00341917	down
KEGG_PEROXISOME	-0.156939	0.00920813	down
REACTOME_TCF_DEPENDENT_SIGNALING_IN_RESPONSE_TO_WNT	-0.157525	0.0015449	down
REACTOME_ACTIVATION_OF_ANTERIOR_HOX_GENES_IN_HINDBRAIN_DEVELOPMENT_DURING_EARLY_EMBRYOGENESIS	-0.157698	0.00501789	down
KEGG_VIBRIO_CHOLERAE_INFECTION	-0.157851	0.00434529	down
REACTOME_ABC_FAMILY_PROTEINS_MEDIATED_TRANSPORT	-0.15824	0.00482359	down
REACTOME_NR1H2_AND_NR1H3_MEDIATED_SIGNALING	-0.158936	0.00623305	down
REACTOME_HIV_INFECTION	-0.159172	0.00913182	down
REACTOME_HCMV_EARLY_EVENTS	-0.159565	0.00845705	down
REACTOME_COPI_DEPENDENT_GOLGI_TO_ER_RETROGRADE_TRAFFIC	-0.159933	0.00116956	down
REACTOME_HCMV_INFECTION	-0.162059	0.00484203	down
REACTOME_DISASSEMBLY_OF_THE_DESTRUCTION_COMPLEX_AND_RECRUITMENT_OF_AXIN_TO_THE_MEMBRANE	-0.162481	0.00899356	down
REACTOME_ESR_MEDIATED_SIGNALING	-0.162484	0.00121207	down
REACTOME_LYSOSOME_VESICLE_BIOGENESIS	-0.163416	0.00785523	down
REACTOME_SIGNALING_BY_NOTCH1_PEST_DOMAIN_MUTANTS_IN_CANCER	-0.163577	0.003516	down
REACTOME_REGULATION_OF_LIPID_METABOLISM_BY_PPARALPHA	-0.164746	0.00146689	down
REACTOME_SUMOYLATION	-0.165523	0.0024653	down
REACTOME_NUCLEOTIDE_SALVAGE	-0.165694	0.00760802	down
REACTOME_NEGATIVE_REGULATION_OF_MAPK_PATHWAY	-0.165945	0.00752228	down
REACTOME_SIGNALING_BY_WNT_IN_CANCER	-0.166204	0.00666855	down
REACTOME_INFECTION_WITH_MYCOBACTERIUM_TUBERCULOSIS	-0.167115	0.00604805	down
REACTOME_GENE_SILENCING_BY_RNA	-0.167144	0.00617561	down
PID_MAPK_TRK_PATHWAY	-0.168342	0.0047496	down
BIOCARTA_PPARA_PATHWAY	-0.169081	0.00269472	down
KEGG_NEUROTROPHIN_SIGNALING_PATHWAY	-0.169926	0.000553312	down
KEGG_GLYCINE_SERINE_AND_THREONINE_METABOLISM	-0.170085	0.00492565	down
REACTOME_NOTCH1_INTRACELLULAR_DOMAIN_REGULATES_TRANSCRIPTION	-0.17039	0.00310175	down
REACTOME_INTRAFLAGELLAR_TRANSPORT	-0.170834	0.00387623	down
REACTOME_ANTIGEN_PROCESSING_UBIQUITINATION_PROTEASOME_DEGRADATION	-0.172665	0.000255181	down
PID_INSULIN_GLUCOSE_PATHWAY	-0.173072	0.00333616	down
REACTOME_HOST_INTERACTIONS_OF_HIV_FACTORS	-0.173339	0.0080296	down
KEGG_ENDOMETRIAL_CANCER	-0.173527	0.00326869	down
REACTOME_RAB_GERANYLGERANYLATION	-0.17453	0.0013826	down
BIOCARTA_NO1_PATHWAY	-0.174569	0.0030897	down
REACTOME_HEDGEHOG_OFF_STATE	-0.174628	0.000846749	down
REACTOME_ASPARAGINE_N_LINKED_GLYCOSYLATION	-0.174802	0.000812784	down
REACTOME_SIGNALING_BY_ROBO_RECEPTORS	-0.175222	0.00695306	down
REACTOME_COPI_MEDIATED_ANTEROGRADE_TRANSPORT	-0.175634	0.00132772	down
REACTOME_TGF_BETA_RECEPTOR_SIGNALING_ACTIVATES_SMADS	-0.175947	0.0064446	down
REACTOME_METABOLISM_OF_NUCLEOTIDES	-0.176527	0.000835983	down
KEGG_INSULIN_SIGNALING_PATHWAY	-0.176739	0.000101998	down
REACTOME_DEACTIVATION_OF_THE_BETA_CATENIN_TRANSACTIVATING_COMPLEX	-0.17692	0.0023512	down
PID_FOXO_PATHWAY	-0.177152	0.00337949	down
REACTOME_TRANSPORT_TO_THE_GOLGI_AND_SUBSEQUENT_MODIFICATION	-0.178054	0.000419665	down
REACTOME_TRANSCRIPTION_COUPLED_NUCLEOTIDE_EXCISION_REPAIR_TC_NER_	-0.178439	0.00933204	down
REACTOME_NEDDYLATION	-0.178587	0.000408999	down
KEGG_RIBOFLAVIN_METABOLISM	-0.179086	0.00607828	down
REACTOME_CIRCADIAN_CLOCK	-0.179806	0.00152505	down
REACTOME_PCP_CE_PATHWAY	-0.180219	0.0034431	down
REACTOME_REGULATION_OF_HSF1_MEDIATED_HEAT_SHOCK_RESPONSE	-0.180222	0.00354251	down
REACTOME_UNFOLDED_PROTEIN_RESPONSE_UPR_	-0.18076	0.00167073	down
REACTOME_METABOLISM_OF_AMINO_ACIDS_AND_DERIVATIVES	-0.182289	0.000883549	down
REACTOME_INTRA_GOLGI_AND_RETROGRADE_GOLGI_TO_ER_TRAFFIC	-0.182335	0.000117559	down
REACTOME_JNK_C_JUN_KINASES_PHOSPHORYLATION_AND_ACTIVATION_MEDIATED_BY_ACTIVATED_HUMAN_TAK1	-0.182778	0.00508002	down
REACTOME_NUCLEOTIDE_EXCISION_REPAIR	-0.182836	0.005366	down
REACTOME_CELLULAR_RESPONSES_TO_EXTERNAL_STIMULI	-0.182861	0.000416908	down
REACTOME_PROCESSING_OF_CAPPED_INTRON_CONTAINING_PRE_MRNA	-0.182901	0.00789553	down
PID_HIF2PATHWAY	-0.182904	0.00449633	down
BIOCARTA_DREAM_PATHWAY	-0.183191	0.00812874	down
REACTOME_TRANS_GOLGI_NETWORK_VESICLE_BUDDING	-0.183399	0.00169792	down
REACTOME_CELLULAR_RESPONSE_TO_HEAT_STRESS	-0.183844	0.00167743	down
REACTOME_ABC_TRANSPORTER_DISORDERS	-0.184702	0.00437217	down
REACTOME_TBC_RABGAPS	-0.185103	0.00396494	down
PID_ERBB2_ERBB3_PATHWAY	-0.185218	0.00185752	down
REACTOME_MITOTIC_PROPHASE	-0.18538	0.00591102	down
REACTOME_TRANSPORT_OF_MATURE_TRANSCRIPT_TO_CYTOPLASM	-0.185688	0.00650589	down
REACTOME_RNA_POLYMERASE_III_TRANSCRIPTION_INITIATION_FROM_TYPE_3_PROMOTER	-0.186228	0.00618807	down
REACTOME_GLOBAL_GENOME_NUCLEOTIDE_EXCISION_REPAIR_GG_NER_	-0.186344	0.00488108	down
REACTOME_REGULATION_OF_PTEN_STABILITY_AND_ACTIVITY	-0.186377	0.00716907	down
REACTOME_ENDOSOMAL_SORTING_COMPLEX_REQUIRED_FOR_TRANSPORT_ESCRT_	-0.186679	0.00723993	down
REACTOME_ER_TO_GOLGI_ANTEROGRADE_TRANSPORT	-0.186862	0.000438009	down
REACTOME_ASYMMETRIC_LOCALIZATION_OF_PCP_PROTEINS	-0.18728	0.0067836	down
REACTOME_TRANSCRIPTIONAL_ACTIVATION_OF_MITOCHONDRIAL_BIOGENESIS	-0.187633	0.00118387	down
REACTOME_ESTROGEN_DEPENDENT_GENE_EXPRESSION	-0.188441	0.00155982	down
REACTOME_PKMTS_METHYLATE_HISTONE_LYSINES	-0.188845	0.00408965	down
BIOCARTA_RHO_PATHWAY	-0.189268	0.00448159	down
REACTOME_VITAMIN_B5_PANTOTHENATE_METABOLISM	-0.190313	0.00419845	down
REACTOME_HEDGEHOG_LIGAND_BIOGENESIS	-0.191514	0.00538122	down
REACTOME_TRANSCRIPTIONAL_REGULATION_OF_WHITE_ADIPOCYTE_DIFFERENTIATION	-0.191756	0.00020376	down
REACTOME_TP53_REGULATES_TRANSCRIPTION_OF_DNA_REPAIR_GENES	-0.191983	0.00259	down
BIOCARTA_BTG2_PATHWAY	-0.192403	0.00766582	down
REACTOME_RETROGRADE_TRANSPORT_AT_THE_TRANS_GOLGI_NETWORK	-0.193073	0.00155467	down
REACTOME_DEGRADATION_OF_GLI1_BY_THE_PROTEASOME	-0.193149	0.00866019	down
KEGG_UBIQUITIN_MEDIATED_PROTEOLYSIS	-0.194417	0.000542163	down
REACTOME_DOWNREGULATION_OF_SMAD2_3_SMAD4_TRANSCRIPTIONAL_ACTIVITY	-0.194577	0.0070429	down
REACTOME_REGULATION_OF_RUNX3_EXPRESSION_AND_ACTIVITY	-0.196111	0.00846422	down
REACTOME_REGULATION_OF_GENE_EXPRESSION_BY_HYPOXIA_INDUCIBLE_FACTOR	-0.196835	0.00945929	down
REACTOME_GOLGI_TO_ER_RETROGRADE_TRANSPORT	-0.197655	6.06e-05	down
REACTOME_DEGRADATION_OF_DVL	-0.197708	0.0076741	down
BIOCARTA_ARF_PATHWAY	-0.198368	0.005262	down
REACTOME_ACTIVATION_OF_PPARGC1A_PGC_1ALPHA_BY_PHOSPHORYLATION	-0.198481	0.0042748	down
PID_HDAC_CLASSII_PATHWAY	-0.198594	0.000634063	down
REACTOME_REGULATION_OF_PTEN_GENE_TRANSCRIPTION	-0.198734	0.000874302	down
REACTOME_NEGATIVE_REGULATION_OF_NOTCH4_SIGNALING	-0.19895	0.00958592	down
REACTOME_VEGFR2_MEDIATED_VASCULAR_PERMEABILITY	-0.199095	0.00113955	down
REACTOME_EPIGENETIC_REGULATION_OF_GENE_EXPRESSION	-0.200208	0.00182104	down
REACTOME_GLYOXYLATE_METABOLISM_AND_GLYCINE_DEGRADATION	-0.200244	0.00453728	down
REACTOME_GLYCOGEN_STORAGE_DISEASES	-0.201115	0.00442613	down
BIOCARTA_MAL_PATHWAY	-0.201216	0.00521217	down
REACTOME_TRANSPORT_OF_MATURE_MRNAS_DERIVED_FROM_INTRONLESS_TRANSCRIPTS	-0.201605	0.00983928	down
REACTOME_SIGNALING_BY_TGF_BETA_RECEPTOR_COMPLEX	-0.202015	0.000484043	down
REACTOME_REGULATION_OF_MRNA_STABILITY_BY_PROTEINS_THAT_BIND_AU_RICH_ELEMENTS	-0.203261	0.00239048	down
REACTOME_REGULATION_OF_GLUCOKINASE_BY_GLUCOKINASE_REGULATORY_PROTEIN	-0.203724	0.00970209	down
REACTOME_CELLULAR_RESPONSE_TO_HYPOXIA	-0.204312	0.00248528	down
REACTOME_IRE1ALPHA_ACTIVATES_CHAPERONES	-0.204369	0.00296657	down
REACTOME_GOLGI_ASSOCIATED_VESICLE_BIOGENESIS	-0.204511	0.00100334	down
REACTOME_SUMOYLATION_OF_TRANSCRIPTION_FACTORS	-0.204682	0.00298847	down
REACTOME_APC_CDC20_MEDIATED_DEGRADATION_OF_NEK2A	-0.205255	0.00822553	down
PID_HNF3A_PATHWAY	-0.20664	0.000272596	down
KEGG_BIOSYNTHESIS_OF_UNSATURATED_FATTY_ACIDS	-0.206872	0.00349807	down
PID_HIF1A_PATHWAY	-0.207109	0.00334712	down
REACTOME_HDMS_DEMETHYLATE_HISTONES	-0.207305	0.0070456	down
REACTOME_PEROXISOMAL_PROTEIN_IMPORT	-0.207618	0.000950522	down
REACTOME_REGULATION_OF_EXPRESSION_OF_SLITS_AND_ROBOS	-0.207684	0.00521517	down
REACTOME_FORMATION_OF_RNA_POL_II_ELONGATION_COMPLEX_	-0.208749	0.00185108	down
REACTOME_SELECTIVE_AUTOPHAGY	-0.208751	7.8e-05	down
REACTOME_TRNA_PROCESSING_IN_THE_NUCLEUS	-0.209466	0.00547046	down
BIOCARTA_IGF1MTOR_PATHWAY	-0.210115	0.00337422	down
REACTOME_RNA_POLYMERASE_I_TRANSCRIPTION_TERMINATION	-0.210441	0.00591325	down
REACTOME_LATE_ENDOSOMAL_MICROAUTOPHAGY	-0.21051	0.000431746	down
REACTOME_PROTEIN_METHYLATION	-0.210551	0.00381437	down
REACTOME_TRANSPORT_OF_THE_SLBP_DEPENDANT_MATURE_MRNA	-0.210593	0.00921264	down
REACTOME_TRNA_MODIFICATION_IN_THE_NUCLEUS_AND_CYTOSOL	-0.211375	0.00247125	down
REACTOME_DEADENYLATION_DEPENDENT_MRNA_DECAY	-0.21157	0.002513	down
REACTOME_SPHINGOLIPID_DE_NOVO_BIOSYNTHESIS	-0.211622	0.000283295	down
REACTOME_FORMATION_OF_THE_BETA_CATENIN_TCF_TRANSACTIVATING_COMPLEX	-0.211657	0.00134983	down
PID_LKB1_PATHWAY	-0.211868	0.000516107	down
REACTOME_FORMATION_OF_THE_EARLY_ELONGATION_COMPLEX	-0.21194	0.0043211	down
KEGG_VALINE_LEUCINE_AND_ISOLEUCINE_DEGRADATION	-0.212344	0.00395057	down
REACTOME_PTEN_REGULATION	-0.212716	0.000259891	down
REACTOME_RNA_POLYMERASE_I_PROMOTER_ESCAPE	-0.212819	0.00554163	down
REACTOME_NEGATIVE_EPIGENETIC_REGULATION_OF_RRNA_EXPRESSION	-0.213336	0.00204113	down
REACTOME_FATTY_ACYL_COA_BIOSYNTHESIS	-0.213782	0.000104428	down
BIOCARTA_ERAD_PATHWAY	-0.213962	0.00326733	down
REACTOME_TRANSCRIPTIONAL_REGULATION_BY_THE_AP_2_TFAP2_FAMILY_OF_TRANSCRIPTION_FACTORS	-0.214827	9.12e-05	down
REACTOME_ABORTIVE_ELONGATION_OF_HIV_1_TRANSCRIPT_IN_THE_ABSENCE_OF_TAT	-0.215167	0.00836001	down
REACTOME_APC_C_CDC20_MEDIATED_DEGRADATION_OF_CYCLIN_B	-0.216321	0.00494205	down
REACTOME_ASSOCIATION_OF_TRIC_CCT_WITH_TARGET_PROTEINS_DURING_BIOSYNTHESIS	-0.21674	0.000239382	down
REACTOME_RORA_ACTIVATES_GENE_EXPRESSION	-0.216919	0.00499084	down
REACTOME_INTERACTIONS_OF_REV_WITH_HOST_CELLULAR_PROTEINS	-0.217411	0.00774709	down
REACTOME_DNA_DAMAGE_RECOGNITION_IN_GG_NER	-0.217763	0.0014734	down
BIOCARTA_MTOR_PATHWAY	-0.217824	0.0015287	down
KEGG_FRUCTOSE_AND_MANNOSE_METABOLISM	-0.218	0.000980229	down
REACTOME_SUMOYLATION_OF_CHROMATIN_ORGANIZATION_PROTEINS	-0.218072	0.00163155	down
REACTOME_RUNX1_INTERACTS_WITH_CO_FACTORS_WHOSE_PRECISE_EFFECT_ON_RUNX1_TARGETS_IS_NOT_KNOWN	-0.219074	0.00165191	down
REACTOME_METABOLISM_OF_COFACTORS	-0.219162	0.00374585	down
REACTOME_P75NTR_SIGNALS_VIA_NF_KB	-0.219416	0.0031423	down
REACTOME_METABOLISM_OF_RNA	-0.219745	0.00062904	down
REACTOME_NUCLEAR_IMPORT_OF_REV_PROTEIN	-0.219803	0.00763872	down
REACTOME_HIV_TRANSCRIPTION_ELONGATION	-0.220307	0.00178505	down
REACTOME_REGULATION_OF_GLYCOLYSIS_BY_FRUCTOSE_2_6_BISPHOSPHATE_METABOLISM	-0.220831	0.00560194	down
REACTOME_TRNA_PROCESSING	-0.221309	0.00122509	down
BIOCARTA_LIS1_PATHWAY	-0.22139	0.000321475	down
REACTOME_SELENOAMINO_ACID_METABOLISM	-0.221674	0.00980662	down
PID_SMAD2_3PATHWAY	-0.221675	0.00796606	down
REACTOME_GLUCONEOGENESIS	-0.222137	0.0027073	down
REACTOME_JOSEPHIN_DOMAIN_DUBS	-0.222285	0.00484101	down
REACTOME_SUMOYLATION_OF_DNA_REPLICATION_PROTEINS	-0.222455	0.0056137	down
REACTOME_DEFECTIVE_CFTR_CAUSES_CYSTIC_FIBROSIS	-0.222616	0.00277668	down
REACTOME_CONVERSION_FROM_APC_C_CDC20_TO_APC_C_CDH1_IN_LATE_ANAPHASE	-0.222671	0.00207588	down
REACTOME_PHOSPHORYLATION_OF_THE_APC_C	-0.222867	0.00421524	down
KEGG_PROPANOATE_METABOLISM	-0.223129	0.00119886	down
KEGG_RNA_POLYMERASE	-0.22316	0.00261869	down
REACTOME_FORMATION_OF_INCISION_COMPLEX_IN_GG_NER	-0.223245	0.00178016	down
REACTOME_ZINC_TRANSPORTERS	-0.223351	0.000605605	down
REACTOME_FGFR2_ALTERNATIVE_SPLICING	-0.224334	0.00293051	down
REACTOME_DARPP_32_EVENTS	-0.224879	0.000331136	down
PID_LIS1_PATHWAY	-0.22544	0.000504333	down
REACTOME_FORMATION_OF_TC_NER_PRE_INCISION_COMPLEX	-0.225476	0.00151062	down
REACTOME_PI5P_REGULATES_TP53_ACETYLATION	-0.225485	0.00875555	down
REACTOME_DOWNREGULATION_OF_ERBB2_ERBB3_SIGNALING	-0.225804	0.00134338	down
REACTOME_BUDDING_AND_MATURATION_OF_HIV_VIRION	-0.226494	0.00148906	down
REACTOME_INTERACTIONS_OF_VPR_WITH_HOST_CELLULAR_PROTEINS	-0.226661	0.004688	down
REACTOME_PHENYLALANINE_METABOLISM	-0.226712	0.00871025	down
REACTOME_INHIBITION_OF_DNA_RECOMBINATION_AT_TELOMERE	-0.227767	0.00342146	down
REACTOME_HSP90_CHAPERONE_CYCLE_FOR_STEROID_HORMONE_RECEPTORS_SHR_	-0.228239	4.39e-05	down
REACTOME_AUF1_HNRNP_D0_BINDS_AND_DESTABILIZES_MRNA	-0.229072	0.00296253	down
REACTOME_TRANSPORT_OF_FATTY_ACIDS	-0.229514	0.00322593	down
BIOCARTA_CARM_ER_PATHWAY	-0.229548	0.000590364	down
REACTOME_SUMOYLATION_OF_UBIQUITINYLATION_PROTEINS	-0.229619	0.00300785	down
KEGG_MTOR_SIGNALING_PATHWAY	-0.229656	1.87e-05	down
REACTOME_AUTOPHAGY	-0.229727	9.41e-06	down
REACTOME_CHROMATIN_MODIFYING_ENZYMES	-0.230176	0.000101487	down
REACTOME_AMINO_ACIDS_REGULATE_MTORC1	-0.230312	7.09e-05	down
REACTOME_METABOLISM_OF_POLYAMINES	-0.231027	0.00168719	down
REACTOME_SUPPRESSION_OF_PHAGOSOMAL_MATURATION	-0.231347	0.0016499	down
REACTOME_NR1H2_NR1H3_REGULATE_GENE_EXPRESSION_TO_CONTROL_BILE_ACID_HOMEOSTASIS	-0.231361	0.00579201	down
REACTOME_RESPONSE_OF_MTB_TO_PHAGOCYTOSIS	-0.232259	0.000368088	down
REACTOME_HCMV_LATE_EVENTS	-0.232371	0.000596828	down
REACTOME_RESPONSE_OF_EIF2AK4_GCN2_TO_AMINO_ACID_DEFICIENCY	-0.233907	0.00847308	down
KEGG_SELENOAMINO_ACID_METABOLISM	-0.234498	8.13e-05	down
REACTOME_MRNA_SPLICING_MINOR_PATHWAY	-0.234591	0.00188345	down
REACTOME_VIRAL_MESSENGER_RNA_SYNTHESIS	-0.235453	0.00220056	down
REACTOME_GLUTATHIONE_SYNTHESIS_AND_RECYCLING	-0.236	0.00220197	down
REACTOME_HIV_ELONGATION_ARREST_AND_RECOVERY	-0.236004	0.0012755	down
REACTOME_ER_QUALITY_CONTROL_COMPARTMENT_ERQC_	-0.23685	0.00317698	down
REACTOME_REGULATED_PROTEOLYSIS_OF_P75NTR	-0.236969	0.00535789	down
REACTOME_SNRNP_ASSEMBLY	-0.237888	0.00262826	down
REACTOME_SOS_MEDIATED_SIGNALLING	-0.239592	0.00581996	down
PID_ARF_3PATHWAY	-0.239883	0.00109828	down
REACTOME_TRANSCRIPTIONAL_REGULATION_BY_SMALL_RNAS	-0.240175	0.00157656	down
REACTOME_SUMOYLATION_OF_SUMOYLATION_PROTEINS	-0.240235	0.00311323	down
REACTOME_INFLUENZA_INFECTION	-0.240239	0.00187731	down
BIOCARTA_HIF_PATHWAY	-0.24079	0.000994241	down
REACTOME_METABOLISM_OF_FOLATE_AND_PTERINES	-0.241212	0.00062428	down
REACTOME_ABERRANT_REGULATION_OF_MITOTIC_EXIT_IN_CANCER_DUE_TO_RB1_DEFECTS	-0.241516	0.000797329	down
PID_ERB_GENOMIC_PATHWAY	-0.241542	0.000470255	down
KEGG_ALZHEIMERS_DISEASE	-0.241845	1.04e-05	down
BIOCARTA_PRC2_PATHWAY	-0.242183	0.0022181	down
REACTOME_SIGNALING_BY_MRAS_COMPLEX_MUTANTS	-0.24314	0.0067629	down
REACTOME_EUKARYOTIC_TRANSLATION_INITIATION	-0.24347	0.00582184	down
REACTOME_RNA_POLYMERASE_I_TRANSCRIPTION	-0.243994	0.00048905	down
REACTOME_CLASS_I_PEROXISOMAL_MEMBRANE_PROTEIN_IMPORT	-0.24442	0.000490214	down
BIOCARTA_ACTINY_PATHWAY	-0.244505	0.00113531	down
KEGG_VASOPRESSIN_REGULATED_WATER_REABSORPTION	-0.244601	4.44e-05	down
REACTOME_LIPOPHAGY	-0.244756	0.00157377	down
REACTOME_DISEASES_ASSOCIATED_WITH_GLYCOSYLATION_PRECURSOR_BIOSYNTHESIS	-0.245244	0.00213236	down
REACTOME_P38MAPK_EVENTS	-0.246473	0.000410993	down
PID_HDAC_CLASSI_PATHWAY	-0.246699	1.55e-05	down
REACTOME_ALPHA_LINOLENIC_OMEGA3_AND_LINOLEIC_OMEGA6_ACID_METABOLISM	-0.246854	0.00311585	down
REACTOME_VITAMIN_B2_RIBOFLAVIN_METABOLISM	-0.247071	0.00218583	down
REACTOME_SRP_DEPENDENT_COTRANSLATIONAL_PROTEIN_TARGETING_TO_MEMBRANE	-0.248217	0.00511466	down
REACTOME_ASSEMBLY_OF_THE_HIV_VIRION	-0.248523	0.00077594	down
REACTOME_HATS_ACETYLATE_HISTONES	-0.249245	8.01e-05	down
REACTOME_COPII_MEDIATED_VESICLE_TRANSPORT	-0.249314	2.07e-05	down
KEGG_N_GLYCAN_BIOSYNTHESIS	-0.250638	0.000319551	down
REACTOME_ACTIVATION_OF_THE_MRNA_UPON_BINDING_OF_THE_CAP_BINDING_COMPLEX_AND_EIFS_AND_SUBSEQUENT_BINDING_TO_43S	-0.251035	0.00456882	down
REACTOME_REGULATION_OF_TP53_ACTIVITY_THROUGH_ACETYLATION	-0.252084	0.000528498	down
REACTOME_DEFECTS_IN_VITAMIN_AND_COFACTOR_METABOLISM	-0.25355	0.000124161	down
REACTOME_CONSTITUTIVE_SIGNALING_BY_AKT1_E17K_IN_CANCER	-0.253873	0.00028077	down
REACTOME_B_WICH_COMPLEX_POSITIVELY_REGULATES_RRNA_EXPRESSION	-0.254585	0.000372033	down
REACTOME_PROCESSING_OF_SMDT1	-0.254873	0.00120146	down
REACTOME_TP53_REGULATES_METABOLIC_GENES	-0.256224	2.48e-05	down
REACTOME_PREVENTION_OF_PHAGOSOMAL_LYSOSOMAL_FUSION	-0.256659	0.00111961	down
REACTOME_RHO_GTPASES_ACTIVATE_PKNS	-0.257254	2.98e-05	down
REACTOME_DEGRADATION_OF_CYSTEINE_AND_HOMOCYSTEINE	-0.257399	0.00146152	down
REACTOME_RRNA_PROCESSING	-0.257404	0.000796432	down
KEGG_PARKINSONS_DISEASE	-0.258277	0.000114628	down
REACTOME_LYSINE_CATABOLISM	-0.258365	0.000396857	down
REACTOME_NONSENSE_MEDIATED_DECAY_NMD_	-0.258481	0.00217121	down
REACTOME_ACTIVATION_OF_RAC1_DOWNSTREAM_OF_NMDARS	-0.258733	0.00286649	down
BIOCARTA_HBX_PATHWAY	-0.25901	0.0029945	down
REACTOME_REGULATION_OF_FOXO_TRANSCRIPTIONAL_ACTIVITY_BY_ACETYLATION	-0.259179	0.00211791	down
REACTOME_RNA_POLYMERASE_III_CHAIN_ELONGATION	-0.259672	0.000663178	down
REACTOME_MTORC1_MEDIATED_SIGNALLING	-0.262078	0.000418444	down
KEGG_STEROID_BIOSYNTHESIS	-0.262816	0.000979678	down
KEGG_HUNTINGTONS_DISEASE	-0.264375	8.16e-06	down
REACTOME_HDACS_DEACETYLATE_HISTONES	-0.265214	0.000237188	down
BIOCARTA_WNT_PATHWAY	-0.265377	8.46e-05	down
BIOCARTA_FOSB_PATHWAY	-0.265712	0.00449047	down
BIOCARTA_TERC_PATHWAY	-0.2667	0.00438682	down
KEGG_PYRUVATE_METABOLISM	-0.266875	1.05e-05	down
REACTOME_PYRUVATE_METABOLISM	-0.267062	5.64e-06	down
REACTOME_POSITIVE_EPIGENETIC_REGULATION_OF_RRNA_EXPRESSION	-0.267066	0.000157692	down
PID_AR_PATHWAY	-0.268114	1.56e-06	down
REACTOME_NONCANONICAL_ACTIVATION_OF_NOTCH3	-0.268153	0.00461807	down
REACTOME_RNA_POLYMERASE_I_TRANSCRIPTION_INITIATION	-0.268463	0.00013925	down
REACTOME_INTERCONVERSION_OF_NUCLEOTIDE_DI_AND_TRIPHOSPHATES	-0.269639	0.000144673	down
REACTOME_SULFUR_AMINO_ACID_METABOLISM	-0.269696	0.000102663	down
BIOCARTA_AKAP13_PATHWAY	-0.269769	0.000238858	down
REACTOME_SUMOYLATION_OF_RNA_BINDING_PROTEINS	-0.269946	0.000255761	down
KEGG_CYSTEINE_AND_METHIONINE_METABOLISM	-0.270019	7.1e-07	down
REACTOME_MITOCHONDRIAL_BIOGENESIS	-0.271183	2.61e-07	down
REACTOME_PINK1_PRKN_MEDIATED_MITOPHAGY	-0.271216	0.000540276	down
KEGG_AMINOACYL_TRNA_BIOSYNTHESIS	-0.272543	0.000499293	down
KEGG_OXIDATIVE_PHOSPHORYLATION	-0.272847	6.91e-05	down
REACTOME_ACTIVATION_OF_THE_TFAP2_AP_2_FAMILY_OF_TRANSCRIPTION_FACTORS	-0.272966	0.000159267	down
REACTOME_PYRUVATE_METABOLISM_AND_CITRIC_ACID_TCA_CYCLE	-0.27301	1.57e-05	down
KEGG_LYSINE_DEGRADATION	-0.273347	1.07e-05	down
REACTOME_HSF1_DEPENDENT_TRANSACTIVATION	-0.27635	1.61e-06	down
REACTOME_DEADENYLATION_OF_MRNA	-0.276634	0.000625911	down
REACTOME_SUMOYLATION_OF_TRANSCRIPTION_COFACTORS	-0.276668	3.17e-05	down
REACTOME_REGULATION_OF_PYRUVATE_DEHYDROGENASE_PDH_COMPLEX	-0.277261	9.69e-05	down
KEGG_GLYOXYLATE_AND_DICARBOXYLATE_METABOLISM	-0.28027	0.000572917	down
REACTOME_ATTENUATION_PHASE	-0.280304	9.13e-06	down
REACTOME_E3_UBIQUITIN_LIGASES_UBIQUITINATE_TARGET_PROTEINS	-0.280362	6.03e-05	down
REACTOME_PURINE_RIBONUCLEOSIDE_MONOPHOSPHATE_BIOSYNTHESIS	-0.280907	0.0022221	down
BIOCARTA_CK1_PATHWAY	-0.280916	1.38e-05	down
REACTOME_SERINE_BIOSYNTHESIS	-0.281498	0.000700426	down
PID_MTOR_4PATHWAY	-0.282201	3.72e-06	down
REACTOME_AKT_PHOSPHORYLATES_TARGETS_IN_THE_CYTOSOL	-0.284521	0.000268133	down
REACTOME_HSF1_ACTIVATION	-0.285191	9.97e-06	down
PID_P53_REGULATION_PATHWAY	-0.286841	5.44e-06	down
REACTOME_MRNA_DECAY_BY_5_TO_3_EXORIBONUCLEASE	-0.289291	0.000180139	down
REACTOME_MITOPHAGY	-0.289894	6.99e-05	down
PID_PI3KCI_AKT_PATHWAY	-0.29077	9.37e-06	down
BIOCARTA_PTDINS_PATHWAY	-0.291534	1.58e-05	down
BIOCARTA_IRES_PATHWAY	-0.291782	0.00252936	down
BIOCARTA_CFTR_PATHWAY	-0.291971	7.33e-05	down
REACTOME_INSERTION_OF_TAIL_ANCHORED_PROTEINS_INTO_THE_ENDOPLASMIC_RETICULUM_MEMBRANE	-0.293253	7.98e-05	down
REACTOME_RNF_MUTANTS_SHOW_ENHANCED_WNT_SIGNALING_AND_PROLIFERATION	-0.29361	0.000397937	down
PID_BETA_CATENIN_DEG_PATHWAY	-0.293643	5.33e-05	down
BIOCARTA_CARM1_PATHWAY	-0.293856	0.000310097	down
BIOCARTA_EIF_PATHWAY	-0.294113	0.000454398	down
REACTOME_PROTEIN_UBIQUITINATION	-0.294283	1.59e-05	down
REACTOME_RNA_POLYMERASE_III_TRANSCRIPTION_TERMINATION	-0.294505	2.6e-05	down
BIOCARTA_VDR_PATHWAY	-0.294885	0.000210133	down
REACTOME_TRANSLATION	-0.295119	0.00020459	down
REACTOME_SYNTHESIS_OF_ACTIVE_UBIQUITIN_ROLES_OF_E1_AND_E2_ENZYMES	-0.295314	0.000158268	down
REACTOME_RNA_POLYMERASE_III_TRANSCRIPTION	-0.296268	5.56e-06	down
BIOCARTA_CDK5_PATHWAY	-0.297102	3.28e-05	down
REACTOME_BETA_OXIDATION_OF_PRISTANOYL_COA	-0.298536	0.000470008	down
REACTOME_MITOCHONDRIAL_FATTY_ACID_BETA_OXIDATION_OF_SATURATED_FATTY_ACIDS	-0.298939	0.000626554	down
REACTOME_CALNEXIN_CALRETICULIN_CYCLE	-0.299428	0.000210423	down
BIOCARTA_NPC_PATHWAY	-0.300706	0.00140727	down
REACTOME_FOLDING_OF_ACTIN_BY_CCT_TRIC	-0.30156	0.00305274	down
REACTOME_RMTS_METHYLATE_HISTONE_ARGININES	-0.30299	3.12e-05	down
REACTOME_PTK6_REGULATES_CELL_CYCLE	-0.303176	0.00137761	down
PID_P38_GAMMA_DELTA_PATHWAY	-0.305056	5.32e-05	down
REACTOME_PROPIONYL_COA_CATABOLISM	-0.305206	0.00541227	down
REACTOME_RNA_POLYMERASE_III_TRANSCRIPTION_INITIATION_FROM_TYPE_1_PROMOTER	-0.305449	2.31e-05	down
BIOCARTA_PROTEASOME_PATHWAY	-0.30677	0.00102857	down
REACTOME_PROTEIN_LOCALIZATION	-0.307467	4.71e-07	down
REACTOME_SYNTHESIS_OF_PYROPHOSPHATES_IN_THE_CYTOSOL	-0.30834	1.42e-05	down
BIOCARTA_CHREBP_PATHWAY	-0.30911	3.16e-07	down
REACTOME_ENERGY_DEPENDENT_REGULATION_OF_MTOR_BY_LKB1_AMPK	-0.309119	1.48e-06	down
REACTOME_MTOR_SIGNALLING	-0.310166	9.66e-07	down
BIOCARTA_RAB_PATHWAY	-0.311783	0.000175084	down
BIOCARTA_LEPTIN_PATHWAY	-0.315084	4.42e-06	down
BIOCARTA_AKAP95_PATHWAY	-0.316244	6.45e-05	down
REACTOME_SUMOYLATION_OF_DNA_METHYLATION_PROTEINS	-0.316946	1.14e-05	down
KEGG_VALINE_LEUCINE_AND_ISOLEUCINE_BIOSYNTHESIS	-0.317	0.000173706	down
REACTOME_THE_CITRIC_ACID_TCA_CYCLE_AND_RESPIRATORY_ELECTRON_TRANSPORT	-0.317403	2.65e-06	down
REACTOME_RESPIRATORY_ELECTRON_TRANSPORT_ATP_SYNTHESIS_BY_CHEMIOSMOTIC_COUPLING_AND_HEAT_PRODUCTION_BY_UNCOUPLING_PROTEINS_	-0.319856	2.22e-05	down
BIOCARTA_EIF2_PATHWAY	-0.320818	0.000442968	down
KEGG_CITRATE_CYCLE_TCA_CYCLE	-0.320931	0.000122718	down
REACTOME_CITRIC_ACID_CYCLE_TCA_CYCLE_	-0.321393	0.00016908	down
REACTOME_NOTCH4_ACTIVATION_AND_TRANSMISSION_OF_SIGNAL_TO_THE_NUCLEUS	-0.321508	0.000104644	down
REACTOME_MITOCHONDRIAL_CALCIUM_ION_TRANSPORT	-0.324348	2.21e-06	down
REACTOME_MITOCHONDRIAL_TRNA_AMINOACYLATION	-0.326349	5.65e-05	down
REACTOME_ATF6_ATF6_ALPHA_ACTIVATES_CHAPERONE_GENES	-0.327817	0.000273345	down
REACTOME_ACTIVATION_OF_GENE_EXPRESSION_BY_SREBF_SREBP_	-0.329122	2.97e-06	down
BIOCARTA_AKAPCENTROSOME_PATHWAY	-0.329164	3.34e-06	down
REACTOME_INLA_MEDIATED_ENTRY_OF_LISTERIA_MONOCYTOGENES_INTO_HOST_CELLS	-0.329764	8.15e-05	down
REACTOME_ATF6_ATF6_ALPHA_ACTIVATES_CHAPERONES	-0.32982	0.000135765	down
REACTOME_ERCC6_CSB_AND_EHMT2_G9A_POSITIVELY_REGULATE_RRNA_EXPRESSION	-0.330119	0.00010819	down
REACTOME_UBIQUINOL_BIOSYNTHESIS	-0.331109	0.000566838	down
REACTOME_TRNA_MODIFICATION_IN_THE_MITOCHONDRION	-0.331698	0.000466214	down
REACTOME_RRNA_MODIFICATION_IN_THE_NUCLEUS_AND_CYTOSOL	-0.331972	1.76e-05	down
REACTOME_SYNTHESIS_OF_DOLICHYL_PHOSPHATE	-0.333294	0.000962967	down
BIOCARTA_RNAPOL3_PATHWAY	-0.33417	0.000652274	down
KEGG_TERPENOID_BACKBONE_BIOSYNTHESIS	-0.334771	1.99e-05	down
REACTOME_RESPIRATORY_ELECTRON_TRANSPORT	-0.334953	2.14e-05	down
KEGG_PROTEIN_EXPORT	-0.335262	4.83e-05	down
BIOCARTA_ETC_PATHWAY	-0.336246	0.000813357	down
REACTOME_MITOCHONDRIAL_TRANSLATION	-0.336777	7.85e-05	down
REACTOME_AMPK_INHIBITS_CHREBP_TRANSCRIPTIONAL_ACTIVATION_ACTIVITY	-0.33818	1.91e-05	down
REACTOME_TRNA_AMINOACYLATION	-0.338557	2.07e-05	down
REACTOME_N_GLYCAN_TRIMMING_IN_THE_ER_AND_CALNEXIN_CALRETICULIN_CYCLE	-0.34146	4.58e-06	down
REACTOME_ACYL_CHAIN_REMODELING_OF_CL	-0.342395	0.000243053	down
KEGG_GLYCOSYLPHOSPHATIDYLINOSITOL_GPI_ANCHOR_BIOSYNTHESIS	-0.343211	1.01e-06	down
REACTOME_CHOLESTEROL_BIOSYNTHESIS	-0.34368	3.92e-05	down
REACTOME_DISEASES_ASSOCIATED_WITH_N_GLYCOSYLATION_OF_PROTEINS	-0.347346	4.14e-05	down
REACTOME_REGULATION_OF_CHOLESTEROL_BIOSYNTHESIS_BY_SREBP_SREBF_	-0.348309	3.49e-07	down
REACTOME_GOLGI_CISTERNAE_PERICENTRIOLAR_STACK_REORGANIZATION	-0.35026	3.01e-05	down
PID_AR_TF_PATHWAY	-0.351475	3.81e-09	down
REACTOME_MATURATION_OF_SPIKE_PROTEIN	-0.351932	0.00199054	down
REACTOME_HUR_ELAVL1_BINDS_AND_STABILIZES_MRNA	-0.352162	7.08e-05	down
REACTOME_ZINC_INFLUX_INTO_CELLS_BY_THE_SLC39_GENE_FAMILY	-0.353606	1.31e-06	down
REACTOME_SYNTHESIS_OF_DIPHTHAMIDE_EEF2	-0.353696	0.00010495	down
REACTOME_ESTROGEN_STIMULATED_SIGNALING_THROUGH_PRKCZ	-0.35525	0.000273321	down
BIOCARTA_S1P_PATHWAY	-0.358324	0.000215299	down
REACTOME_SYNTHESIS_OF_GLYCOSYLPHOSPHATIDYLINOSITOL_GPI_	-0.359509	1.63e-06	down
REACTOME_NUCLEOBASE_BIOSYNTHESIS	-0.359622	3.59e-05	down
BIOCARTA_KREB_PATHWAY	-0.359812	0.000430974	down
REACTOME_CYTOSOLIC_TRNA_AMINOACYLATION	-0.362743	0.000871277	down
REACTOME_COMPLEX_I_BIOGENESIS	-0.364203	5.12e-06	down
REACTOME_MITOCHONDRIAL_PROTEIN_IMPORT	-0.367281	9.14e-07	down
REACTOME_BETA_OXIDATION_OF_HEXANOYL_COA_TO_BUTANOYL_COA	-0.367462	0.00153038	down
REACTOME_TFAP2_AP_2_FAMILY_REGULATES_TRANSCRIPTION_OF_CELL_CYCLE_FACTORS	-0.372893	0.000156132	down
REACTOME_TRNA_PROCESSING_IN_THE_MITOCHONDRION	-0.375103	0.00041892	down
REACTOME_CARNITINE_METABOLISM	-0.375408	2.59e-07	down
REACTOME_LOSS_OF_MECP2_BINDING_ABILITY_TO_THE_NCOR_SMRT_COMPLEX	-0.37828	4.53e-05	down
PID_IGF1_PATHWAY	-0.378472	1.6e-08	down
REACTOME_BRANCHED_CHAIN_AMINO_ACID_CATABOLISM	-0.381093	3.24e-06	down
REACTOME_NR1H2_NR1H3_REGULATE_GENE_EXPRESSION_LINKED_TO_LIPOGENESIS	-0.383843	5.79e-06	down
REACTOME_GENOME_REPLICATION_AND_TRANSCRIPTION	-0.384878	2.93e-05	down
REACTOME_UPTAKE_AND_FUNCTION_OF_DIPHTHERIA_TOXIN	-0.386923	6.36e-05	down
REACTOME_CHREBP_ACTIVATES_METABOLIC_GENE_EXPRESSION	-0.387071	3.98e-06	down
REACTOME_BIOTIN_TRANSPORT_AND_METABOLISM	-0.404409	1.26e-06	down
REACTOME_METHIONINE_SALVAGE_PATHWAY	-0.411331	2.15e-05	down
REACTOME_SULFIDE_OXIDATION_TO_SULFATE	-0.431064	5.43e-05	down
REACTOME_FORMATION_OF_XYLULOSE_5_PHOSPHATE	-0.436465	4.84e-05	down
REACTOME_BETA_OXIDATION_OF_OCTANOYL_COA_TO_HEXANOYL_COA	-0.438278	0.000171312	down
REACTOME_DEFECTS_IN_BIOTIN_BTN_METABOLISM	-0.439357	3.75e-06	down
REACTOME_CRISTAE_FORMATION	-0.441097	1.65e-07	down
REACTOME_MITOCHONDRIAL_FATTY_ACID_BETA_OXIDATION_OF_UNSATURATED_FATTY_ACIDS	-0.441558	2.97e-05	down
BIOCARTA_MALATEX_PATHWAY	-0.442353	2.43e-06	down
REACTOME_TFAP2A_ACTS_AS_A_TRANSCRIPTIONAL_REPRESSOR_DURING_RETINOIC_ACID_INDUCED_CELL_DIFFERENTIATION	-0.451871	1.74e-05	down
REACTOME_BETA_OXIDATION_OF_DECANOYL_COA_TO_OCTANOYL_COA_COA	-0.453596	3.73e-05	down
REACTOME_BETA_OXIDATION_OF_LAUROYL_COA_TO_DECANOYL_COA_COA	-0.473004	3.96e-05	down
REACTOME_SYNTHESIS_OF_GDP_MANNOSE	-0.513868	1.24e-06	down
REACTOME_ACTIVATED_PKN1_STIMULATES_TRANSCRIPTION_OF_AR_ANDROGEN_RECEPTOR_REGULATED_GENES_KLK2_AND_KLK3	-0.627737	1.16e-12	down
