# Supplementary material for: LKB1 inactivation promotes epigenetic remodeling-induced lineage plasticity and antiandrogen resistance in prostate cancer
Source: Cell Res. 2025 Jan 2;35(1):59–71. doi: 10.1038/s41422-024-01025-z (PMC11701123; doi:10.1038/s41422-024-01025-z)
Supplement: Supplementary file 12 — Supplementary information, Table S3 [file 41422_2024_1025_MOESM12_ESM.xlsx]

## Sheet: deg
gene_symbol	baseMean	log2FoldChange	lfcSE	stat	pvalue	padj	change (PPL vs. PP)
Rgs20	8.0497	3.69762	1.34059	2.7582	0.0058121	0.0429239	up
Npbwr1	5.53708	5.08015	1.74462	2.91189	0.00359248	0.0296753	up
Gm26983	15.4112	7.558	1.76545	4.28106	1.86007e-05	0.000415833	up
Gm30414	15.4781	4.35109	1.06697	4.078	4.54252e-05	0.000880188	up
Sntg1	48.2513	1.62176	0.753949	2.15102	0.0314745	0.145421	up
Rrs1	403.176	0.964194	0.333503	2.89111	0.0038388	0.0311818	up
Snhg6	168.689	0.741998	0.347316	2.13638	0.0326485	0.149355	up
Cpa6	20.3906	2.81864	1.03645	2.7195	0.006538	0.0469317	up
Rpl7	9918.11	0.756464	0.244137	3.09853	0.00194485	0.0183732	up
Rdh10	835.225	1.59909	0.463506	3.44997	0.000560638	0.00679578	up
Pi15	151.685	5.66711	0.645122	8.78456	1.56985e-18	3.49619e-16	up
Mcm3	364.871	1.17644	0.422303	2.78577	0.00534008	0.0401617	up
Gm7658	3.09908	5.24273	2.48672	2.10829	0.0350055	0.157315	up
B3gat2	20.8922	1.52693	0.721336	2.11681	0.034276	0.155026	up
Smap1	255.545	0.700679	0.290646	2.41076	0.0159191	0.089737	up
Gm19680	8.92895	6.77527	1.71859	3.94235	8.06876e-05	0.00140696	up
Sema4c	435.014	0.856799	0.341293	2.51045	0.0120576	0.0734817	up
Chst10	40.3283	2.43182	0.670943	3.62448	0.000289548	0.00400496	up
Rpl31	5567.25	0.640527	0.235357	2.72151	0.00649843	0.0467239	up
Il1r2	154.92	2.49672	0.521408	4.78842	1.68096e-06	5.30016e-05	up
Il1rl2	547.421	1.48965	0.445811	3.34143	0.000833488	0.00947312	up
Il18rap	135.724	2.17598	0.545339	3.99013	6.6036e-05	0.00119531	up
Slc9a4	113.597	2.92538	0.863946	3.38607	0.000709017	0.00826669	up
Wdr75	422.033	0.520747	0.261822	1.98893	0.0467088	0.190452	up
Stk-ps2	8.28804	3.09324	1.20059	2.57643	0.00998264	0.0637281	up
Nabp1	790.267	1.66808	0.338223	4.93189	8.14372e-07	2.80942e-05	up
Myo1b	530.549	1.17712	0.535418	2.19851	0.0279131	0.133815	up
Nab1	1109.89	1.25796	0.263062	4.78201	1.7355e-06	5.44285e-05	up
Gm5527	6.05109	3.68044	1.30083	2.8293	0.004665	0.0362527	up
Tmem194b	129.176	1.22559	0.415372	2.95059	0.00317167	0.0270099	up
Ankrd44	454.732	1.40114	0.286766	4.88603	1.02892e-06	3.42225e-05	up
Sgol2a	33.288	1.52278	0.570033	2.67139	0.00755374	0.0521178	up
Als2cr12	6.49006	2.65315	1.06827	2.48359	0.0130064	0.0776468	up
Fzd7	411.454	1.09933	0.491141	2.23831	0.0252005	0.124541	up
Gm26813	20.4652	1.85919	0.890298	2.08828	0.0367725	0.162679	up
Nop58	677.845	0.516715	0.249547	2.07061	0.0383948	0.167706	up
Nrp2	301.9	0.734989	0.320026	2.29665	0.0216387	0.111711	up
Gm4208	2.0334	4.63757	2.17937	2.12794	0.0333424	NA	up
Eef1b2	5118.97	0.979774	0.269947	3.62951	0.00028396	0.00394317	up
2810408I11Rik	19.6459	1.70148	0.642889	2.64661	0.00813038	0.0552088	up
D630023F18Rik	20.725	2.32884	0.747925	3.11373	0.00184738	0.0176538	up
Idh1	4688.33	1.18365	0.476461	2.48426	0.0129821	0.0775838	up
Acadl	1974.35	1.17773	0.225819	5.21536	1.83458e-07	7.3192e-06	up
Myl1	8.00174	4.68268	1.49947	3.12289	0.00179084	0.0171743	up
Lancl1	499.329	0.541155	0.257549	2.10117	0.0356257	0.159068	up
Ikzf2	723.167	1.00929	0.361192	2.79434	0.00520058	0.0393713	up
Bard1	58.2677	1.53419	0.446857	3.4333	0.000596288	0.00715672	up
Abca12	30.2738	6.07203	1.32025	4.59915	4.24218e-06	0.000116803	up
Mreg	188.158	3.61122	0.650821	5.54871	2.87778e-08	1.41035e-06	up
Rpl37a	3264.99	0.718494	0.218407	3.28969	0.00100296	0.0109264	up
Cxcr2	86.533	5.84836	0.627478	9.32042	1.15884e-20	3.13672e-18	up
Arpc2	5143.1	0.735115	0.24315	3.0233	0.00250031	0.0224785	up
Tmbim1	2723.19	0.824953	0.337832	2.4419	0.01461	0.0844167	up
Cyp27a1	655.217	1.11328	0.471442	2.36143	0.0182047	0.0991313	up
Wnt10a	73.6511	1.93649	0.896393	2.16032	0.0307481	0.143193	up
Inha	126.398	1.79512	0.420488	4.26914	1.96232e-05	0.000435922	up
Epha4	488.615	1.29167	0.374603	3.4481	0.000564546	0.00683594	up
Acsl3	881.618	1.23673	0.311505	3.97016	7.18247e-05	0.00128006	up
Utp14b	170.068	1.26282	0.360936	3.49873	0.00046748	0.00590865	up
Rhbdd1	512.819	0.533985	0.255619	2.08899	0.036709	0.16248	up
Slc19a3	9.71748	2.3118	1.04349	2.21545	0.0267293	0.130051	up
Trip12	3120.5	0.692441	0.281802	2.45718	0.0140031	0.0818839	up
Slc16a14	314.539	7.33947	0.575746	12.7478	3.20851e-37	3.52816e-34	up
Gm15433	20.8173	2.01762	0.775925	2.60027	0.00931495	0.0610153	up
C130026I21Rik	176.494	1.01405	0.503169	2.01533	0.0438699	0.182686	up
Gm7582	9.60432	2.31186	0.937996	2.46468	0.0137137	0.0806413	up
A530032D15Rik	18.2947	1.71223	0.606419	2.82352	0.00475002	0.0367672	up
Gm7609	222.805	2.77818	0.324257	8.56782	1.05463e-17	2.20894e-15	up
Gm16026	62.0698	2.72873	0.615048	4.43662	9.13841e-06	0.000228707	up
Gm7592	32.7589	2.6819	0.599683	4.47219	7.74208e-06	0.000197412	up
A630001G21Rik	81.8534	1.21811	0.387086	3.14686	0.00165034	0.0161752	up
Ncl	4770.62	0.82492	0.307499	2.68267	0.00730365	0.0508913	up
Gm29371	3.93565	3.62743	1.61795	2.24199	0.0249618	0.123803	up
Alppl2	5.00084	5.93961	2.89603	2.05095	0.040272	0.173281	up
Ugt1a7c	574.809	3.60888	0.552145	6.53611	6.31398e-11	5.44472e-09	up
Ugt1a6a	51.0393	2.77316	0.675798	4.10354	4.06877e-05	0.000804337	up
Ugt1a1	64.1768	2.11252	0.805928	2.62123	0.0087614	0.0585002	up
Mroh2a	131.791	1.0908	0.445406	2.449	0.0143255	0.0831	up
Hjurp	2230.42	1.19984	0.31775	3.77605	0.000159335	0.0024462	up
Glrp1	10.3409	2.80597	1.12887	2.48566	0.0129313	0.0774644	up
Gpc1	550.13	1.08221	0.502664	2.15296	0.0313222	0.144945	up
Agxt	2.91244	5.15063	2.15007	2.39556	0.0165949	NA	up
D1Ertd622e	445.698	1.1333	0.272405	4.16033	3.17786e-05	0.000646372	up
Gm3555	2.2775	4.79767	2.1555	2.22578	0.0260291	NA	up
Serpinb3a	32.395	6.15464	1.13317	5.43136	5.59254e-08	2.56237e-06	up
Serpinb11	352.232	0.985299	0.32035	3.07569	0.00210013	0.0194677	up
Serpinb2	49.2324	6.02467	1.09251	5.51451	3.4975e-08	1.66311e-06	up
Serpinb10	10.9767	7.0677	1.49505	4.7274	2.27408e-06	6.81132e-05	up
Serpinb8	179.533	1.03389	0.374274	2.7624	0.00573785	0.0426137	up
Dbi	1139.74	0.885562	0.425007	2.08364	0.037193	0.163716	up
Marco	4.05571	5.63953	1.86951	3.01658	0.0025564	0.0228659	up
Actr3	3522.65	0.758497	0.308377	2.45964	0.0139077	0.0815265	up
Zranb3	75.2974	0.995075	0.387155	2.57023	0.0101632	0.0645568	up
Rassf5	290.723	0.953742	0.340846	2.79816	0.00513948	0.0390095	up
Slc26a9	28.8376	4.77814	1.00433	4.75754	1.95971e-06	6.00681e-05	up
Pm20d1	28.0163	1.6854	0.655777	2.57008	0.0101675	0.0645568	up
Lemd1	92.7706	2.41952	0.803958	3.00951	0.00261671	0.0232517	up
1700037F24Rik	5.93215	3.13372	1.57199	1.99347	0.0462099	0.189074	up
Ppp1r15b	1327.52	0.586593	0.295889	1.98248	0.0474258	0.1922	up
Ren1	26.6102	4.25934	1.05115	4.05209	5.07623e-05	0.000962405	up
Etnk2	42.0575	1.18538	0.585089	2.02598	0.0427668	0.179837	up
Snrpe	430.42	0.543906	0.247057	2.20154	0.0276977	0.133306	up
Chit1	119.948	3.07534	0.474564	6.48034	9.1515e-11	7.48891e-09	up
Chil1	54.9918	2.14701	0.875861	2.45131	0.0142337	0.0827312	up
Kdm5b	1414.17	1.03435	0.33392	3.0976	0.00195093	0.0183849	up
Lgr6	22.9562	3.90699	0.938143	4.1646	3.11895e-05	0.000635401	up
Phlda3	1099.08	1.14708	0.339396	3.37977	0.00072547	0.00843617	up
Lad1	3503.92	1.03481	0.385693	2.68298	0.00729683	0.0508639	up
Pkp1	3869.95	3.32134	0.727086	4.56802	4.9236e-06	0.000132696	up
Gm36938	4.07835	3.68482	1.58604	2.32329	0.0201636	0.106247	up
Kif21b	381.811	1.74778	0.657767	2.65715	0.00788054	0.0538657	up
Gm26781	22.3572	4.18343	0.850271	4.92012	8.64924e-07	2.96637e-05	up
Gpr25	5.12077	5.97518	1.82915	3.26664	0.00108832	0.0116756	up
Camsap2	775.1	1.0426	0.33765	3.08783	0.00201624	0.0188791	up
Ddx59	100.263	0.838051	0.365722	2.2915	0.0219346	0.112894	up
Kif14	78.8086	3.01321	0.581824	5.1789	2.23201e-07	8.76563e-06	up
Aspm	116.622	2.08858	0.58796	3.55225	0.000381955	0.00501875	up
Rgs1	56.8958	1.72521	0.660205	2.61314	0.00897133	0.0595629	up
Brinp3	391.087	5.46146	0.731391	7.46722	8.19044e-14	1.03671e-11	up
Ptgs2os2	5.50379	4.14517	1.46958	2.82066	0.00479257	0.0370314	up
1700025G04Rik	237.259	1.62346	0.443324	3.66203	0.000250228	0.00356767	up
Abl2	657.312	1.15739	0.377598	3.06514	0.00217565	0.0200306	up
Ralgps2	560.028	1.10877	0.311185	3.56305	0.000366566	0.00485279	up
2810025M15Rik	89.9235	0.986554	0.424417	2.3245	0.020099	0.106002	up
Gas5	1432.65	0.63556	0.276049	2.30235	0.0213157	0.110578	up
Cenpl	94.166	1.23453	0.462662	2.66831	0.0076233	0.0524948	up
Pigc	423.83	0.639511	0.304413	2.1008	0.0356582	0.15911	up
Fmo1	117.275	1.09176	0.486579	2.24375	0.0248486	0.123394	up
Sell	66.9344	2.36805	0.582951	4.06218	4.86165e-05	0.000927722	up
Uck2	971.933	1.73288	0.282641	6.13105	8.73034e-10	5.75287e-08	up
Nuf2	99.4729	1.89766	0.49894	3.80338	0.000142735	0.00224021	up
Hsd17b7	259.142	1.45672	0.502135	2.90106	0.003719	0.0304335	up
Uap1	925.737	1.28084	0.308038	4.15807	3.20951e-05	0.000652056	up
Pvrl4	1626.44	1.71198	0.290622	5.89074	3.84471e-09	2.19623e-07	up
F11r	3266.29	0.639247	0.22083	2.89474	0.00379469	0.0308806	up
Gm37145	21.2692	3.27916	1.01519	3.2301	0.00123745	0.0129363	up
Pyhin1	196.14	2.0312	0.63804	3.18349	0.00145509	0.0146794	up
Ifi204	462.581	2.20464	0.716247	3.07804	0.00208368	0.0193458	up
Gm7897	10.979	5.1487	1.61761	3.18291	0.00145802	0.0147005	up
Mnda	161.041	2.02325	0.733398	2.75873	0.00580263	0.0429036	up
Ifi202b	320.656	5.92902	0.427412	13.8719	9.37465e-44	1.37448e-40	up
Exo1	54.4284	1.68575	0.614544	2.74309	0.00608636	0.0443777	up
Ahctf1	599.365	0.815117	0.335853	2.427	0.015224	0.0870214	up
Sde2	439.29	0.711602	0.255302	2.78729	0.00531504	0.0400654	up
Lefty1	69.885	1.84631	0.565915	3.26252	0.00110426	0.0118034	up
Tmem63a	1965.76	0.8921	0.283258	3.14942	0.00163592	0.0160796	up
Lbr	264.896	1.21696	0.41165	2.95631	0.00311347	0.0267212	up
Cenpf	218.665	1.59718	0.597506	2.67308	0.00751594	0.0519875	up
Nsl1	40.9418	1.96997	0.490848	4.0134	5.98515e-05	0.00109937	up
Ppp2r5a	1015.78	0.821009	0.256421	3.20181	0.00136568	0.0139778	up
Dtl	99.1953	1.41555	0.462139	3.06303	0.0021911	0.0201306	up
Nek2	111.143	1.65517	0.576195	2.87258	0.00407138	0.0325747	up
Gm3934	620.663	1.50753	0.30338	4.96912	6.72576e-07	2.36194e-05	up
Gm37691	16.0606	2.23064	0.962686	2.3171	0.020498	0.107494	up
4631405K08Rik	124.036	1.8892	0.6379	2.96159	0.00306057	0.0263185	up
Fam107b	1460.53	1.70097	0.38704	4.39482	1.10865e-05	0.000269414	up
Mcm10	112.609	1.76998	0.474055	3.73371	0.000188682	0.00281566	up
Gm13383	2.14527	4.70874	2.34971	2.00397	0.0450738	NA	up
Gm13219	35.097	1.95906	0.774853	2.52831	0.0114614	0.0704576	up
Pfkfb3	461.577	1.18227	0.353813	3.34152	0.000833212	0.00947312	up
Fam188a	863.232	1.59492	0.392777	4.06063	4.894e-05	0.000932882	up
Gm37289	4.07734	3.6862	1.65716	2.22441	0.0261207	0.128046	up
Myo3a	73.6793	7.9683	1.13649	7.01132	2.36073e-12	2.40084e-10	up
Gad2	10.6312	3.8135	1.29006	2.95605	0.00311604	0.0267302	up
Abi1	1585.49	0.60764	0.238137	2.55164	0.0107217	0.067059	up
Mastl	85.4774	2.0088	0.557826	3.60113	0.000316842	0.00432469	up
Il1f9	231.072	7.43637	0.626478	11.8701	1.692e-32	1.56679e-29	up
Il1f6	5.07947	5.9604	1.83254	3.25254	0.0011438	0.0121595	up
Il1rn	1232.6	1.55642	0.671443	2.31802	0.0204481	0.107328	up
Pax8	31.7703	4.74514	1.35134	3.51144	0.000445687	0.00566576	up
Nrarp	107.583	2.09537	0.593785	3.52884	0.000417384	0.00538377	up
Tubb4b	3991.75	0.835289	0.313655	2.66308	0.00774293	0.0531522	up
Rnf224	7.76472	6.57082	1.54013	4.26641	1.98644e-05	0.000439848	up
Cysrt1	219.834	6.91851	0.755681	9.15533	5.4192e-20	1.40214e-17	up
Sapcd2	47.5943	1.98907	0.542034	3.66965	0.000242886	0.00347144	up
Clic3	125.386	1.19528	0.45884	2.605	0.00918746	0.0605305	up
Qsox2	430.185	1.0968	0.424155	2.58585	0.00971388	0.0626948	up
Notch1	981.968	1.14195	0.314399	3.63216	0.000281053	0.00391207	up
Rxra	1487.79	1.11495	0.300763	3.70707	0.000209672	0.00308105	up
Rpsa-ps9	17.4402	1.70359	0.726887	2.34367	0.0190948	0.102723	up
Gm13394	2596.72	7.08342	0.527325	13.4327	3.88777e-41	4.88581e-38	up
Slc27a4	1683.95	0.968148	0.403287	2.40064	0.0163665	0.0914058	up
Ccbl1	800.226	1.1146	0.477182	2.3358	0.0195015	0.104006	up
1700001O22Rik	42.5634	1.57696	0.543263	2.90276	0.00369891	0.0303064	up
Fubp3	614.776	0.642899	0.284581	2.25911	0.0238767	0.11999	up
Fam102a	2127.74	0.954587	0.334913	2.85026	0.00436838	0.0343881	up
Sh2d3c	139.942	0.80377	0.407289	1.97346	0.0484428	0.195019	up
Fam129b	4644.57	1.03839	0.340015	3.05396	0.00225842	0.0206154	up
Rpl12	6520.86	0.795144	0.255299	3.11456	0.00184217	0.0176148	up
C230014O12Rik	18.4863	3.58874	1.00949	3.555	0.000377981	0.00497397	up
Stom	1429.72	1.75972	0.243137	7.23758	4.56749e-13	5.1185e-11	up
Nr6a1	191.646	0.939902	0.426806	2.20218	0.0276528	0.133258	up
Rpl35	2308.57	0.502484	0.228019	2.2037	0.0275457	0.132924	up
Gm13456	287.458	1.90255	0.417601	4.5559	5.21607e-06	0.000139048	up
Lypd6b	19.2612	3.7409	0.970273	3.85551	0.000115488	0.00190075	up
Rnd3	316.551	0.824963	0.352374	2.34116	0.0192239	0.103122	up
Gm26603	1.84473	4.49733	2.27048	1.98078	0.0476155	NA	up
Nr4a2	123.512	1.16059	0.393866	2.94665	0.00321232	0.0272249	up
Dapl1	1008.25	4.02402	0.417851	9.63028	5.95693e-22	1.97748e-19	up
2024-03-07	1088.65	0.627927	0.287521	2.18393	0.0289672	0.137187	up
Pla2r1	136.825	1.93015	0.566018	3.41006	0.000649497	0.00766415	up
Rbms1	1641.24	1.44953	0.461356	3.14188	0.00167864	0.0163442	up
Spc25	146.704	0.88128	0.434153	2.02988	0.0423686	0.178774	up
Abcb11	16.7338	6.70781	1.38623	4.83888	1.30575e-06	4.26221e-05	up
Dhrs9	301.114	4.23798	0.687424	6.16502	7.04754e-10	4.73261e-08	up
Klhl23	152.75	2.53241	0.626493	4.0422	5.29529e-05	0.00099642	up
Myo3b	19.7257	2.58723	1.00434	2.57604	0.00999385	0.0637533	up
Hat1	308.552	0.771571	0.274467	2.81117	0.00493624	0.0378094	up
Pdk1	1163.44	0.909057	0.287999	3.15646	0.00159698	0.0157994	up
Hoxd9	109.45	2.38084	0.487138	4.88741	1.02173e-06	3.41108e-05	up
Hoxd3os1	34.0595	2.62514	0.690644	3.801	0.000144111	0.00225979	up
Hoxd8	153.957	1.79959	0.506307	3.55435	0.000378919	0.00498258	up
Hoxd4	20.4264	2.04848	0.780182	2.62564	0.00864863	0.0579231	up
Haglr	2.48853	4.93448	2.10498	2.3442	0.019068	NA	up
Hnrnpa3	4275.16	0.551851	0.237905	2.31963	0.0203611	0.106999	up
Nfe2l2	2273.14	0.927012	0.244014	3.79901	0.000145278	0.00227403	up
Agps	888.655	1.08822	0.536891	2.0269	0.0426725	0.17957	up
Ttn	47.3979	3.20089	1.23077	2.60073	0.0093026	0.0609799	up
Zdhhc5	2444.59	0.948829	0.272464	3.4824	0.000496944	0.00617695	up
4833423E24Rik	898.815	6.5039	0.458931	14.1719	1.3683e-45	2.67487e-42	up
Pacsin3	924.974	0.638392	0.315183	2.02546	0.0428201	0.179975	up
Slc35c1	1059.03	0.692628	0.287609	2.40823	0.0160303	0.0900787	up
Chst1	34.4399	1.2829	0.575106	2.23072	0.0256994	0.126336	up
4631405J19Rik	8.56927	2.21365	1.11664	1.98242	0.0474328	0.1922	up
Hsd17b12	1022.04	0.83107	0.273214	3.04183	0.00235143	0.0213253	up
Gm13873	3.45343	5.39985	2.45272	2.20158	0.0276953	0.133306	up
Ehf	9567.59	0.835629	0.356098	2.34663	0.0189441	0.102052	up
Elf5	874.932	4.78797	0.438274	10.9246	8.79226e-28	5.15637e-25	up
Hipk3	893.841	0.756941	0.281283	2.69103	0.00712318	0.050037	up
Tcp11l1	90.6126	0.914547	0.418929	2.18306	0.0290316	0.137381	up
Depdc7	98.532	2.15684	0.393104	5.48669	4.09527e-08	1.92653e-06	up
Prrg4	202.002	2.9613	0.411402	7.19808	6.10662e-13	6.75722e-11	up
Kif18a	45.5821	1.56638	0.620498	2.52439	0.0115899	0.0710995	up
Bbox1	490.17	4.1583	0.722241	5.7575	8.53699e-09	4.62153e-07	up
Muc15	54.4323	7.53659	1.24112	6.07242	1.25999e-09	8.0612e-08	up
Arhgap11a	202.131	1.29795	0.475658	2.72874	0.00635763	0.0459746	up
Zfp770	80.4967	0.904942	0.354207	2.55484	0.0106236	0.0665637	up
Meis2	713.859	1.68164	0.548854	3.06392	0.00218459	0.0200918	up
Bub1b	200.297	1.65635	0.501938	3.2999	0.000967186	0.010624	up
Pak6	623.991	2.76414	0.302944	9.12425	7.22323e-20	1.81551e-17	up
Inafm2	435.555	0.892624	0.279912	3.18895	0.00142793	0.0144968	up
A430105I19Rik	589.623	1.97616	0.319879	6.17784	6.49861e-10	4.38071e-08	up
Knstrn	227.013	2.38028	0.416751	5.71153	1.11965e-08	5.89794e-07	up
Casc5	86.1759	2.15611	0.498797	4.32261	1.54193e-05	0.000354623	up
Rad51	121.489	1.53575	0.358493	4.28391	1.83638e-05	0.000411583	up
Gm14137	564.095	3.92132	0.466455	8.40664	4.2191e-17	8.43533e-15	up
Spint1	3220.28	0.537864	0.266492	2.01831	0.0435588	0.181993	up
Rhov	451.415	1.66194	0.447691	3.71225	0.000205425	0.00303463	up
Chac1	93.6212	1.10629	0.455316	2.42972	0.0151106	0.0866543	up
Nusap1	176.241	1.77804	0.528405	3.36492	0.000765659	0.00886834	up
Pla2g4e	32.0108	3.81655	1.00873	3.78353	0.000154618	0.00239047	up
Pla2g4f	532.553	1.17931	0.353754	3.33369	0.00085702	0.00969049	up
Tmem62	137	0.708635	0.292623	2.42167	0.0154495	0.0879041	up
Tgm5	193.885	1.1515	0.497859	2.31291	0.0207277	0.108343	up
Strc	10.1578	2.9974	1.29807	2.30911	0.0209372	0.108985	up
Sord	524.441	1.1707	0.473299	2.4735	0.0133798	0.0793406	up
Duoxa1	389.313	3.07738	0.38296	8.03578	9.29883e-16	1.63604e-13	up
Duox1	282.805	4.58753	0.479161	9.57408	1.0277e-21	3.22883e-19	up
Spata5l1	73.3767	0.949023	0.446252	2.12665	0.0334491	0.152225	up
AA467197	676.218	3.25023	0.311459	10.4355	1.70703e-25	8.34264e-23	up
Hdc	105.519	3.44635	0.585279	5.88839	3.89973e-09	2.22045e-07	up
Mal	2069.88	2.38523	0.777093	3.06942	0.00214474	0.0198073	up
Mall	1806.44	4.145	0.644258	6.43376	1.24489e-10	9.82767e-09	up
Bub1	105.131	2.46302	0.539505	4.56534	4.9868e-06	0.000133951	up
Ttl	234.531	0.825466	0.312277	2.64337	0.00820842	0.0556099	up
Polr1b	313.894	0.773507	0.274201	2.82094	0.00478826	0.0370306	up
Slc20a1	492.144	1.47438	0.328341	4.49039	7.10942e-06	0.000183406	up
Ckap2l	165.262	2.15359	0.440186	4.89245	9.95888e-07	3.34149e-05	up
Il1a	51.1323	2.38749	0.673485	3.54497	0.000392659	0.00512116	up
Tgm3	21.3986	3.18317	1.29583	2.45647	0.014031	0.0819323	up
Nop56	938.369	0.583334	0.283232	2.05956	0.0394403	0.170915	up
Atrn	2487.19	1.14335	0.499929	2.28703	0.0221943	0.113944	up
Cdc25b	313.216	2.05387	0.569221	3.60822	0.000308305	0.0042248	up
Smox	1117.88	1.30203	0.398756	3.26523	0.00109376	0.0117166	up
Mcm8	40.9543	1.02546	0.448895	2.2844	0.0223481	0.114533	up
Snap25	35.8928	3.48059	1.00834	3.4518	0.000556865	0.00676155	up
Jag1	971.274	2.82453	0.459298	6.14966	7.76477e-10	5.17475e-08	up
Gm14062	2.60807	3.95612	2.00934	1.96887	0.0489685	NA	up
Btbd3	579.194	1.91074	0.427334	4.4713	7.77447e-06	0.000197951	up
Sptlc3	420.9	1.26099	0.504495	2.49951	0.0124365	0.075269	up
Gm11645	3.56999	4.42672	1.83739	2.40924	0.0159859	0.0899156	up
Snx5	1277.61	0.544889	0.241441	2.25682	0.0240193	0.120535	up
Naa20	576.395	0.691701	0.318684	2.17049	0.0299697	0.140535	up
Gins1	52.3906	1.06102	0.519622	2.04191	0.0411605	0.175494	up
Fam110a	394.006	0.800489	0.398038	2.01109	0.0443163	0.184239	up
Slc52a3	510.436	1.43311	0.529176	2.7082	0.00676496	0.0481484	up
Srxn1	626.924	0.592438	0.233568	2.53647	0.0111976	0.0692479	up
Tpx2	268.996	1.98897	0.468822	4.24248	2.21064e-05	0.000483156	up
Eif2s2	1388.19	0.718573	0.284303	2.52749	0.0114881	0.0705735	up
Procr	70.9064	1.23689	0.367725	3.36362	0.000769285	0.00889278	up
Eif6	1337.68	0.660689	0.263054	2.51162	0.012018	0.0733165	up
Fam83c	156.236	6.88438	0.739255	9.31259	1.24752e-20	3.3256e-18	up
Cep250	505.787	1.38685	0.319865	4.33575	1.45262e-05	0.000337169	up
Samhd1	1829.3	0.993229	0.319856	3.10524	0.00190123	0.0180227	up
Rbl1	288.274	1.0037	0.372574	2.69397	0.00706066	0.0497498	up
Ctnnbl1	364.264	0.612262	0.253588	2.4144	0.0157613	0.0890792	up
Gm24379	2.20009	4.75246	2.12773	2.23358	0.0255109	NA	up
Ppp1r16b	47.7122	1.10469	0.473849	2.3313	0.0197374	0.104691	up
Fam83d	55.4529	2.31624	0.599828	3.86151	0.000112689	0.00186164	up
Mafb	377.519	0.893845	0.305347	2.92731	0.00341913	0.0285716	up
Lpin3	488.572	0.925627	0.286618	3.22948	0.00124017	0.012957	up
Mybl2	110.709	1.17535	0.370294	3.17409	0.00150308	0.0150684	up
Ada	75.6356	0.865214	0.404197	2.14058	0.0323083	0.148261	up
Slpi	588.028	3.90291	0.707618	5.51556	3.4768e-08	1.65775e-06	up
Wfdc8	32.6619	2.80527	1.3671	2.052	0.0401701	0.173044	up
Wfdc6b	8.14162	4.69545	2.22005	2.11502	0.034428	0.155553	up
Gm11457	8.33544	1.90276	0.912807	2.08452	0.0371129	0.163453	up
Ube2c	224.367	2.30687	0.517242	4.45995	8.19773e-06	0.000207228	up
Mmp9	141.563	1.80649	0.443446	4.07375	4.62614e-05	0.000893439	up
Cdh22	3.79414	4.5166	1.82573	2.47387	0.013366	0.0793123	up
Eya2	1946.28	1.41491	0.38248	3.69932	0.000216178	0.00314854	up
Zfos1	487.823	1.05219	0.359934	2.92328	0.0034636	0.0288535	up
Cebpb	108.662	1.11813	0.395493	2.82719	0.00469584	0.0364762	up
Adnp	9.02869	1.73499	0.848387	2.04505	0.0408498	0.174741	up
Nfatc2	157.03	2.05151	0.440832	4.65373	3.25977e-06	9.30917e-05	up
Gm34294	39.6197	1.23153	0.569607	2.16207	0.0306128	0.142714	up
Aurka	154.82	1.00926	0.495731	2.03591	0.0417592	0.176953	up
Bmp7	166.886	0.856229	0.291836	2.93395	0.00334683	0.0280936	up
Shroom4	168.401	0.669112	0.328431	2.0373	0.04162	0.176619	up
Prickle3	359.633	1.25289	0.250152	5.00851	5.48516e-07	1.98164e-05	up
Plp2	1100.23	1.44697	0.339818	4.25807	2.062e-05	0.000454053	up
Suv39h1	147.277	0.762601	0.295858	2.57759	0.00994919	0.0635837	up
Porcn	329.079	2.01106	0.29633	6.78655	1.14847e-11	1.0748e-09	up
B630019K06Rik	27.4725	1.20812	0.565582	2.13607	0.0326738	0.149427	up
Cybb	2208.96	3.65979	0.318835	11.4786	1.68928e-30	1.25568e-27	up
Dynlt3	1930.76	0.627643	0.31115	2.01717	0.0436774	0.182228	up
Med14	541.532	0.683359	0.330122	2.07002	0.0384502	0.167906	up
Slc6a14	931.071	3.35403	0.559024	5.9998	1.97556e-09	1.20897e-07	up
Dock11	147.376	1.47511	0.455808	3.23626	0.00121108	0.012701	up
Slc25a5	4487.82	0.583783	0.288472	2.02371	0.0429997	0.180472	up
Nkrf	96.745	0.913795	0.355634	2.56948	0.010185	0.0646215	up
Rpl39	2903.19	0.667813	0.291027	2.29468	0.0217517	0.112064	up
Zbtb33	319.008	0.653297	0.310605	2.10331	0.0354389	0.158448	up
Ocrl	378.409	0.786088	0.281155	2.79592	0.00517514	0.0392294	up
Utp14a	272.52	0.554612	0.263328	2.10617	0.03519	0.157862	up
Zfp280c	161.442	1.00153	0.475393	2.10675	0.0351395	0.157756	up
Stk26	214.546	1.42554	0.680964	2.09342	0.0363119	0.161384	up
Rap2c	451.884	1.07424	0.295077	3.64055	0.000272061	0.00382015	up
Mbnl3	125.295	1.03381	0.485767	2.12819	0.0333212	0.151722	up
Cd99l2	1009.36	0.528665	0.234493	2.2545	0.0241645	0.120988	up
Gabre	66.8852	2.42325	0.822933	2.94465	0.00323321	0.0273618	up
Zfp185	1039.4	0.929604	0.435811	2.13304	0.0329213	0.150251	up
Pnma5	5.88422	3.15015	1.32174	2.38333	0.0171567	0.0949229	up
Zfp92	17.2721	3.09545	0.932228	3.32048	0.000898625	0.0100575	up
Trex2	74.4889	2.93841	0.62983	4.6654	3.08012e-06	8.92303e-05	up
Pdzd4	91.4868	0.910965	0.4194	2.17207	0.0298507	0.140201	up
L1cam	444.975	2.01455	0.462844	4.35255	1.3456e-05	0.000315241	up
Emd	713.367	0.872552	0.228054	3.82608	0.000130202	0.00209012	up
G6pdx	2283.89	1.09902	0.297039	3.69992	0.000215664	0.00314366	up
Dkc1	286.961	0.958752	0.305673	3.13653	0.00170962	0.0166091	up
Prkx	515.057	0.708604	0.27226	2.60267	0.00925016	0.0607947	up
Prrg1	34.0409	1.68239	0.750924	2.24042	0.0250637	0.124143	up
Gk	501.401	3.14227	0.406541	7.72929	1.08149e-14	1.64033e-12	up
Pola1	128.493	1.3106	0.465543	2.81522	0.00487444	0.0375216	up
Arhgef9	77.589	1.12463	0.391452	2.87296	0.0040664	0.0325645	up
Las1l	1363.73	1.90084	0.288498	6.58874	4.43568e-11	3.8444e-09	up
Kif4	131.639	1.96685	0.475352	4.13766	3.50858e-05	0.000707913	up
Ercc6l	54.929	1.5619	0.610437	2.55866	0.0105075	0.0661191	up
Rps4x	10050.9	0.661596	0.251877	2.62667	0.00862261	0.0577928	up
Nap1l2	7.23302	2.84279	1.16632	2.4374	0.0147934	0.0852522	up
Rlim	1379.83	0.73173	0.326985	2.23781	0.0252337	0.124638	up
C77370	175.485	6.49491	0.63833	10.1748	2.56807e-24	1.07578e-21	up
Zdhhc15	100.361	1.2921	0.48121	2.6851	0.00725086	0.0507041	up
Tlr13	111.214	1.30663	0.5117	2.55352	0.0106641	0.0667227	up
Pgk1	7946.29	0.888602	0.361322	2.45931	0.0139205	0.0815575	up
P2ry10	54.3659	1.87263	0.533272	3.51158	0.000445449	0.00566576	up
Rps6ka6	20.6754	2.33844	0.70732	3.30606	0.000946193	0.0104574	up
Tspan6	408.365	2.23905	0.529962	4.22493	2.39012e-05	0.000510337	up
Cenpi	50.6838	1.28001	0.62481	2.04864	0.0404973	0.173781	up
Rpl36a	2498.45	0.775189	0.271859	2.85143	0.00435225	0.0343044	up
Tceal3	58.0553	1.01561	0.48224	2.10602	0.0352024	0.157877	up
Morf4l2	3089.88	0.522973	0.266385	1.96322	0.0496204	0.198099	up
Ammecr1	457.229	2.22558	0.461967	4.81761	1.45289e-06	4.68172e-05	up
Alg13	113.547	0.748708	0.340684	2.19766	0.0279734	0.134068	up
Sat1	8257.73	1.17061	0.396421	2.95294	0.00314759	0.0268829	up
Acot9	552.257	0.523056	0.216818	2.41243	0.0158467	0.0894187	up
Mbtps2	279.153	0.736146	0.336158	2.18988	0.0285331	0.135881	up
Rps6ka3	1502.13	1.36471	0.387301	3.52365	0.000425649	0.00547432	up
Adgrg2	307.915	2.36607	0.51242	4.61744	3.88506e-06	0.000107813	up
S100g	576.518	6.38367	0.657467	9.7095	2.74676e-22	9.47578e-20	up
Siah1b	45.6532	0.964295	0.435813	2.21264	0.0269228	0.13049	up
Pir	89.151	2.68562	0.374866	7.16421	7.82342e-13	8.5494e-11	up
Piga	393.266	1.00312	0.312898	3.20589	0.00134645	0.013813	up
Gm21887	49.6763	2.621	0.445688	5.8808	4.0829e-09	2.31724e-07	up
Hey1	83.0431	3.25339	0.414828	7.84274	4.40816e-15	7.18121e-13	up
Pag1	364.369	1.37251	0.425936	3.22234	0.0012715	0.0132371	up
Fabp5	3239.37	5.44352	0.761956	7.14414	9.05608e-13	9.77501e-11	up
Car13	980.401	2.36916	0.717959	3.29985	0.000967356	0.010624	up
Sirpb1b	11.0099	2.85955	0.850108	3.36375	0.000768908	0.00889278	up
Sirpb1c	27.4691	2.88419	0.62019	4.65049	3.31143e-06	9.41216e-05	up
Pde7a	1052.8	1.72618	0.403733	4.27556	1.90659e-05	0.000425541	up
Gyg	314.483	0.98897	0.345771	2.86019	0.0042339	0.0335918	up
Gm43672	58.7401	1.46024	0.703573	2.07546	0.0379436	0.166272	up
Tbl1xr1	755.182	0.662932	0.281945	2.35128	0.0187091	0.101127	up
Ect2	141.048	1.59971	0.567136	2.82068	0.00479219	0.0370314	up
Fndc3b	1385.63	1.1259	0.296539	3.79679	0.000146582	0.0022843	up
Tmem212	34.7527	6.2717	1.04264	6.01521	1.79655e-09	1.11187e-07	up
Pld1	422.832	2.19522	0.545554	4.02383	5.72582e-05	0.00105708	up
Rpl22l1	444.992	1.38508	0.34907	3.96791	7.25062e-05	0.00128713	up
Mecom	615.404	1.97976	0.7535	2.62741	0.00860368	0.0577928	up
Sox2	278.119	2.21504	0.706777	3.134	0.00172439	0.0167157	up
Atp11b	1475.5	1.59214	0.381561	4.1727	3.01012e-05	0.000617969	up
Ccna2	247.797	1.7708	0.450274	3.93272	8.39895e-05	0.00145301	up
Ankrd50	1172.84	1.29959	0.319004	4.07391	4.62312e-05	0.000893439	up
Plk4	105.75	1.62809	0.468816	3.47278	0.000515104	0.00633758	up
Jade1	738.44	0.728237	0.245691	2.96403	0.00303635	0.0261614	up
Slc7a11	138.706	1.4843	0.543753	2.72973	0.00633865	0.0458939	up
5830415G21Rik	6.70481	3.33201	1.66142	2.00553	0.0449069	0.185817	up
Naa15	867.422	0.651172	0.289916	2.24607	0.0246996	0.122865	up
Mgst2	206.669	4.10201	0.565598	7.25252	4.09096e-13	4.64364e-11	up
Gm37261	22.4189	4.14433	1.07013	3.87274	0.000107621	0.00178799	up
Gm30074	17.6403	4.20356	1.27722	3.29119	0.000997634	0.0108886	up
Wwtr1	594.582	0.820437	0.40467	2.02742	0.042619	0.179473	up
Gm9645	3.26494	4.29102	1.77199	2.42158	0.0154534	0.0879041	up
Gpr87	256.741	4.65638	0.430096	10.8264	2.58188e-27	1.41955e-24	up
Aadacl2	2.9747	5.18669	2.61378	1.98437	0.047215	NA	up
P2ry1	99.1376	2.60183	0.654263	3.97674	6.98674e-05	0.00125306	up
Rap2b	211.554	1.2464	0.308874	4.03532	5.45285e-05	0.00102221	up
Plch1	458.092	1.18238	0.581402	2.03368	0.041984	0.177676	up
Tiparp	360.511	1.71384	0.320122	5.35371	8.61709e-08	3.79973e-06	up
Gm37131	2.42323	4.88954	2.20788	2.21458	0.0267888	NA	up
Gm37305	116.71	1.1438	0.311626	3.67044	0.000242138	0.00346355	up
Lxn	310.111	0.616577	0.28849	2.13726	0.032577	0.149066	up
Trim59	170.527	1.33508	0.452672	2.94934	0.00318454	0.0270914	up
Sptssb	1979.44	6.02428	0.700462	8.60044	7.94103e-18	1.68331e-15	up
Rapgef2	225.466	0.818239	0.352675	2.32009	0.0203358	0.10693	up
Rxfp1	31.9359	2.32102	1.03987	2.23204	0.0256125	0.125979	up
Tmem154	404.635	2.71439	0.346994	7.82257	5.17536e-15	8.3537e-13	up
Sh3d19	1358.09	1.02605	0.264427	3.88027	0.000104339	0.0017417	up
Rps3a1	8903.94	0.730989	0.239365	3.05387	0.00225909	0.0206154	up
Isg20l2	422.851	0.690637	0.30318	2.27797	0.0227281	0.115806	up
Crabp2	601.592	5.05877	0.509126	9.93617	2.89744e-23	1.08463e-20	up
Iqgap3	178.219	1.11211	0.379015	2.9342	0.00334405	0.0280848	up
Pmf1	211.913	0.703394	0.323909	2.17158	0.0298873	0.140261	up
Rab25	2008.25	0.813489	0.32414	2.50969	0.0120839	0.0735753	up
Gm10704	9.91442	5.94156	1.89518	3.1351	0.00171796	0.0166809	up
Rusc1	148.115	0.679474	0.29537	2.30041	0.0214249	0.110933	up
Fdps	83.3704	1.09918	0.55615	1.97641	0.0481081	0.194132	up
Gba	1294.54	0.856073	0.235765	3.63105	0.000282272	0.00392592	up
Gm43737	227.193	1.10182	0.422692	2.60668	0.00914247	0.0603826	up
Rps27	5017.35	0.779211	0.200448	3.88734	0.000101348	0.00170844	up
S100a14	3299.13	2.23395	0.737921	3.02736	0.00246703	0.0222361	up
S100a16	4086.01	1.83986	0.419834	4.38236	1.17399e-05	0.000280641	up
S100a3	29.228	4.26048	0.770584	5.52889	3.22257e-08	1.54912e-06	up
S100a2	6.50176	5.32039	1.5895	3.34721	0.000816288	0.00930769	up
S100a7a	50.113	4.37028	0.726923	6.01203	1.83217e-09	1.1271e-07	up
S100a8	253.492	4.97552	0.492944	10.0935	5.90394e-24	2.41567e-21	up
S100a9	507.949	5.85942	0.416409	14.0713	5.70116e-45	9.11874e-42	up
Pglyrp4	198.195	5.19451	0.773541	6.71524	1.87763e-11	1.69411e-09	up
Lor	41.0731	3.4414	1.1403	3.01799	0.00254459	0.0227835	up
Sprr2d	4024.32	7.70916	1.36957	5.62888	1.81383e-08	9.22326e-07	up
Sprr2e	68.0627	8.73776	2.21834	3.93887	8.18665e-05	0.00142328	up
Sprr2f	6575.69	8.06412	0.702606	11.4774	1.71287e-30	1.25568e-27	up
Sprr2g	327.206	7.62457	0.655479	11.6321	2.83207e-31	2.26489e-28	up
Sprr2h	318.138	7.71536	0.783846	9.84295	7.3525e-23	2.64e-20	up
Sprr2i	3.75538	5.52057	1.82819	3.01969	0.00253035	0.0226906	up
Sprr2j-ps	91.716	7.66985	1.11316	6.89014	5.57384e-12	5.41802e-10	up
Sprr2k	10.6401	7.02633	1.50296	4.675	2.93947e-06	8.57662e-05	up
Sprr1b	89.2516	9.13115	1.33315	6.8493	7.42111e-12	7.13481e-10	up
Sprr3	515.552	8.25287	1.76043	4.68797	2.75925e-06	8.17278e-05	up
Sprr1a	5704.69	2.99993	0.446043	6.72566	1.74797e-11	1.58525e-09	up
Ivl	1305.68	3.65446	0.83762	4.36291	1.28344e-05	0.000301883	up
Smcp	11.3658	5.19919	1.75232	2.96703	0.00300696	0.0259463	up
Lce1f	3.20066	5.29801	2.65284	1.99711	0.0458137	0.188165	up
Lce3a	4.03413	5.63136	2.55504	2.20402	0.0275229	0.13285	up
Lce3b	7.35653	6.49676	2.37069	2.74045	0.00613556	0.044607	up
Lce3c	4.73437	5.86188	2.41581	2.42646	0.0152468	0.0870747	up
Crct1	47.7632	5.96943	0.960909	6.21228	5.22221e-10	3.60312e-08	up
Crnn	1051.32	7.89276	0.73091	10.7985	3.49739e-27	1.86464e-24	up
Flg	35.8059	6.36564	1.37582	4.6268	3.71364e-06	0.000104041	up
Hrnr	5.42802	5.06019	1.83068	2.7641	0.00570801	0.0424908	up
Rptn	1936.26	8.76106	1.63804	5.34849	8.8693e-08	3.88309e-06	up
Tchh	448.372	3.53938	0.436218	8.1138	4.90622e-16	8.89897e-14	up
S100a11	13605.3	1.18833	0.342244	3.47218	0.000516251	0.00634725	up
Them5	28.9934	8.4722	2.50084	3.38774	0.000704707	0.00822189	up
Cdc42se1	2004.06	0.558273	0.255089	2.18854	0.0286303	0.136162	up
Anxa9	42.4423	1.14644	0.574337	1.9961	0.0459229	0.188425	up
Adamtsl4	771.676	2.70422	0.522861	5.17196	2.3165e-07	9.05698e-06	up
Ecm1	15976.6	3.33022	0.59085	5.63632	1.73719e-08	8.88494e-07	up
Ciart	40.9028	1.42695	0.494225	2.88725	0.00388626	0.0314512	up
Ankrd35	303.206	1.89051	0.575968	3.28233	0.00102955	0.0111676	up
Notch2	1164.12	1.01296	0.325605	3.11103	0.00186439	0.0177692	up
Spag17	8.71487	4.1952	1.22041	3.43753	0.000587049	0.00707919	up
Man1a2	1036.27	0.792367	0.353761	2.23983	0.0251017	0.12423	up
Cd101	32.9336	1.97838	0.616282	3.21019	0.00132647	0.0136559	up
Igsf3	625.077	1.73621	0.486324	3.57008	0.000356874	0.00473161	up
Mab21l3	87.7458	3.11769	0.486463	6.4089	1.46576e-10	1.13107e-08	up
Slc22a15	491.727	2.76886	0.49747	5.56589	2.60823e-08	1.28902e-06	up
Casq2	32.7092	1.54356	0.708893	2.17742	0.0294489	0.1388	up
Vangl1	857.831	1.02905	0.359846	2.85968	0.00424065	0.0336232	up
Dennd2c	271.74	2.22537	0.345388	6.44309	1.17068e-10	9.36223e-09	up
Hipk1	2137.98	0.736832	0.307502	2.39618	0.0165668	0.0921877	up
Bcl2l15	81.4614	2.45507	0.690585	3.55506	0.000377896	0.00497397	up
Ptpn22	218.823	2.84841	0.534276	5.33135	9.74852e-08	4.24543e-06	up
Rsbn1	142.849	0.784239	0.381883	2.05361	0.0400132	0.172589	up
Lrig2	312.124	0.844238	0.313821	2.69019	0.00714124	0.0501168	up
Slc16a1	341.984	1.53557	0.341695	4.49398	6.99044e-06	0.000180602	up
Chil3	172.949	8.18218	1.08491	7.54177	4.63629e-14	6.17961e-12	up
Celsr2	1638.88	1.83909	0.367833	4.99978	5.7396e-07	2.05667e-05	up
Gpsm2	291.217	1.94436	0.424455	4.58085	4.63099e-06	0.000126322	up
Aknad1	24.2183	6.3281	1.24139	5.0976	3.43995e-07	1.29876e-05	up
Henmt1	3.11198	5.25274	1.99289	2.63574	0.00839543	0.0566997	up
Fam102b	718.599	1.00687	0.346701	2.90415	0.00368255	0.0302619	up
Vav3	498.253	1.83701	0.433632	4.23634	2.27196e-05	0.000490639	up
Ntng1	30.4292	4.12821	0.78462	5.26141	1.42957e-07	5.8629e-06	up
Sass6	50.8159	0.984132	0.484235	2.03235	0.0421187	0.177963	up
Frrs1	839.956	1.73444	0.528944	3.27906	0.00104152	0.0112489	up
Palmd	227.541	1.53204	0.496074	3.08832	0.00201292	0.0188781	up
Snx7	266.534	0.827961	0.351236	2.35728	0.0184095	0.0999989	up
Dpyd	121.747	0.881324	0.429245	2.0532	0.0400537	0.172637	up
Gm42835	13.2529	4.42976	1.2043	3.67828	0.000234816	0.00337805	up
Fabp2	4.46324	4.76369	1.76052	2.70584	0.00681328	0.0484335	up
1810037I17Rik	1398.86	1.11107	0.265981	4.17725	2.95051e-05	0.000609287	up
Usp53	629.903	1.35672	0.331942	4.08722	4.36581e-05	0.000850631	up
Prss12	50.3436	2.6542	0.912569	2.90849	0.00363175	0.0299114	up
Zgrf1	47.6333	1.18295	0.45795	2.58315	0.0097903	0.0630031	up
5730508B09Rik	119.012	0.792387	0.390549	2.02891	0.0424678	0.179058	up
Elovl6	286.076	2.56175	0.480495	5.33149	9.74123e-08	4.24543e-06	up
Ccdc109b	295.306	2.99739	0.496401	6.03824	1.55807e-09	9.75542e-08	up
Sec24b	936.048	0.78146	0.247585	3.15633	0.00159765	0.0157994	up
Rpl34	3273.94	0.880068	0.225209	3.90778	9.31466e-05	0.00159574	up
Gstcd	146.128	0.905962	0.367117	2.46777	0.0135956	0.0801612	up
Tet2	726.568	1.30488	0.422299	3.08995	0.00200188	0.0187946	up
Cenpe	189.574	2.17707	0.520182	4.18522	2.84896e-05	0.000594392	up
Gm4861	2.57742	4.98031	2.01781	2.46817	0.0135804	NA	up
Clca3b	49.1389	1.94544	0.942653	2.0638	0.0390371	0.169637	up
Clca2	401.527	6.112	0.462538	13.214	7.28036e-40	8.53938e-37	up
Odf2l	325.403	0.64968	0.268521	2.41947	0.015543	0.0882567	up
Bcl10	808.865	0.91347	0.226826	4.02718	5.64495e-05	0.00104655	up
Uox	60.0786	3.86168	0.886866	4.3543	1.33491e-05	0.000313153	up
Ttll7	242.072	2.30455	0.498709	4.62103	3.81838e-06	0.000106467	up
Cth	37.8365	2.19385	0.657819	3.33504	0.000852875	0.00966226	up
Depdc1a	38.8563	2.91791	0.730963	3.99187	6.55548e-05	0.00118782	up
Tmem68	244.562	0.58849	0.285632	2.06031	0.0393689	0.170773	up
Rps20	5529.33	0.741954	0.284288	2.60987	0.00905777	0.0600009	up
Plekhf2	365.64	0.839124	0.2617	3.20643	0.00134392	0.0137994	up
Gm11827	13.6415	1.95795	0.896026	2.18515	0.0288776	0.136822	up
Gm26663	9.54457	2.61057	1.11081	2.35015	0.0187659	0.101372	up
Rad54b	31.0071	1.58215	0.792575	1.99622	0.0459105	0.188418	up
Pdp1	178.909	0.630352	0.287959	2.18903	0.0285945	0.136081	up
Cpne3	1353.4	0.662463	0.289049	2.29187	0.0219131	0.11283	up
Atp6v0d2	51.419	2.05561	0.837743	2.45374	0.0141379	0.0823649	up
Ggh	361.011	1.73379	0.439006	3.94935	7.83637e-05	0.00137324	up
Mms22l	103.075	1.35405	0.430103	3.1482	0.00164282	0.0161293	up
Gm12751	33.4536	4.788	0.786072	6.09105	1.12174e-09	7.30959e-08	up
Cfap206	1.95499	4.58635	2.30991	1.98551	0.0470879	NA	up
Mob3b	483.567	0.89761	0.304175	2.95097	0.00316782	0.0269902	up
Aqp3	1410.45	6.25341	0.491966	12.7111	5.13366e-37	5.31304e-34	up
Arhgef39	89.7423	1.12387	0.452227	2.4852	0.0129479	0.0774754	up
Car9	619.773	2.99619	0.670821	4.46645	7.95283e-06	0.0002022	up
Tpm2	2090.07	1.76366	0.275512	6.40139	1.53965e-10	1.18291e-08	up
Melk	107.229	1.61961	0.52704	3.07304	0.00211893	0.0196213	up
Frmpd1	37.5778	2.19503	1.04212	2.10631	0.0351776	0.157862	up
Slc25a51	1328.99	1.20341	0.263856	4.56085	5.09465e-06	0.000136639	up
Anp32b	1094.51	0.548398	0.237526	2.30879	0.0209554	0.109047	up
Anks6	104.483	2.93563	0.528571	5.55389	2.79374e-08	1.37683e-06	up
Galnt12	474.111	3.79648	0.517343	7.33842	2.16128e-13	2.58678e-11	up
Msantd3	211.354	1.26062	0.340613	3.70102	0.000214738	0.00313535	up
Smc2	235.67	1.44257	0.527584	2.73429	0.00625141	0.0453182	up
Rps15a-ps8	25.9541	7.34146	2.83869	2.58621	0.00970373	0.0626536	up
Klf4	584.527	1.44243	0.382546	3.7706	0.000162854	0.00248719	up
Tmem245	722.551	0.726257	0.343801	2.11243	0.0346493	0.156171	up
Slc46a2	11.1652	4.15391	1.6424	2.52917	0.0114333	0.070384	up
Prpf4	421.116	0.774697	0.292274	2.65059	0.0080352	0.0547102	up
Zdhhc21	943.627	1.68357	0.343165	4.90601	9.29499e-07	3.15099e-05	up
Ttc39b	614.386	0.993192	0.467332	2.12524	0.0335669	0.152485	up
Haus6	152.078	0.957514	0.465271	2.05797	0.0395932	0.17124	up
Dennd4c	560.896	0.632662	0.310997	2.0343	0.0419213	0.17747	up
Ifne	24.4914	2.16578	0.756036	2.86465	0.00417467	0.0332349	up
Gm12602	30.9272	1.56126	0.518052	3.01371	0.00258075	0.0230252	up
Cdkn2b	362.764	1.24446	0.347189	3.58439	0.000337862	0.00454809	up
Gm12648	32.957	6.18431	0.991959	6.23444	4.53388e-10	3.15293e-08	up
Usp1	375.489	0.583576	0.246338	2.36901	0.017836	0.0977285	up
Dock7	1875.75	0.847088	0.313739	2.69998	0.00693441	0.0490962	up
Pde4b	658.678	2.35954	0.483899	4.87611	1.08201e-06	3.57836e-05	up
Slc35d1	203.762	1.27914	0.49131	2.60353	0.00922689	0.0607325	up
Dhcr24	1822.59	1.45642	0.388929	3.7447	0.000180611	0.0027044	up
Ttc22	380.1	1.49908	0.719155	2.0845	0.0371146	0.163453	up
Ndc1	156.797	1.33685	0.349219	3.8281	0.000129139	0.00207684	up
Glis1	23.9072	1.36815	0.697424	1.96172	0.0497946	0.198539	up
Lrp8	121.5	2.7714	0.697027	3.97603	7.00757e-05	0.00125378	up
Orc1	21.8599	1.15162	0.560445	2.05483	0.0398952	0.172165	up
Zfyve9	304.031	0.734451	0.350004	2.09841	0.035869	0.159767	up
Bend5	57.8079	1.36235	0.692147	1.96829	0.0490344	0.196517	up
Skint8	11.178	2.12974	0.982416	2.16786	0.0301692	0.141142	up
Stil	73.0255	1.20754	0.437816	2.7581	0.00581378	0.0429239	up
Hpdl	14.3216	2.80968	1.25137	2.24529	0.0247496	0.123042	up
Btbd19	122.808	2.09271	0.374315	5.59079	2.26044e-08	1.13629e-06	up
Plk3	482.758	3.25748	0.427228	7.62469	2.44626e-14	3.44316e-12	up
Rps8	8149.57	0.75684	0.236147	3.20495	0.00135084	0.01385	up
Kif2c	117.946	1.56938	0.474441	3.30786	0.000940125	0.0104165	up
Gm12840	20.0858	3.97008	1.16838	3.39794	0.000678952	0.00794776	up
Artn	119.291	2.15887	0.492546	4.38308	1.17015e-05	0.000280484	up
Ptprf	6711.39	0.633452	0.315373	2.00858	0.0445821	0.184872	up
Cdc20	282.685	2.30812	0.551801	4.18288	2.87837e-05	0.000598606	up
Tmem125	347.983	1.08415	0.369807	2.93166	0.00337156	0.0282742	up
Gm12866	15.7863	1.78446	0.743525	2.40001	0.0163948	0.0914845	up
Slc2a1	2201.68	1.48631	0.290833	5.11054	3.21231e-07	1.22068e-05	up
Mir1957a	2.42222	4.88888	2.06375	2.36893	0.0178396	NA	up
Gm12867	10.1534	2.11473	0.833507	2.53715	0.0111758	0.0691378	up
Ppih	149.099	0.923157	0.305317	3.0236	0.0024979	0.0224683	up
Hivep3	384.066	0.690302	0.345222	1.99959	0.0455448	0.187574	up
Rlf	536.08	0.725732	0.3277	2.21462	0.026786	0.130114	up
Macf1	2566.69	0.738269	0.326997	2.25772	0.0239631	0.12039	up
Pou3f1	9.84055	3.98103	1.18661	3.35497	0.000793734	0.00912663	up
Fhl3	143.316	1.64114	0.434326	3.7786	0.000157715	0.00242345	up
Cdca8	178.391	2.04206	0.474746	4.30138	1.69738e-05	0.000384842	up
Csf3r	330.394	2.44251	0.384511	6.35224	2.12197e-10	1.60232e-08	up
Clspn	100.725	1.66156	0.428435	3.87821	0.000105229	0.00175156	up
Sfpq	2027.58	0.517553	0.264036	1.96016	0.0499774	0.199008	up
Gjb5	20.2095	3.13037	0.69905	4.47804	7.53317e-06	0.000192805	up
Gm12968	6.26554	3.22362	1.49175	2.16096	0.0306982	0.142998	up
Ak2	809.434	0.787131	0.322677	2.43938	0.0147126	0.0848979	up
Snhg12	153.494	0.79026	0.370172	2.13485	0.0327735	0.149732	up
Rcc1	351.111	0.697361	0.272636	2.55784	0.0105323	0.0661884	up
Phactr4	784.033	0.592675	0.298663	1.98443	0.0472079	0.191686	up
Med18	69.4025	0.868137	0.377767	2.29807	0.0215576	0.111358	up
Smpdl3b	79.857	2.19461	0.4947	4.43625	9.15413e-06	0.000228775	up
Fgr	66.248	0.979553	0.480595	2.03821	0.0415292	0.176404	up
Wasf2	2007.33	0.587067	0.287934	2.03889	0.0414607	0.176198	up
Fam46b	410.125	1.4828	0.385024	3.85119	0.000117546	0.00192263	up
Sfn	5607.26	2.86834	0.500754	5.72805	1.01591e-08	5.38369e-07	up
Aunip	13.7581	1.84018	0.914417	2.01241	0.0441766	0.183702	up
Grhl3	618.392	4.5509	0.700872	6.49319	8.40357e-11	6.97417e-09	up
Rpl11	4964.91	0.592015	0.254187	2.32906	0.0198561	0.105099	up
Gm13003	17.7797	1.69003	0.770229	2.19419	0.0282218	0.134928	up
Ece1	1964.97	1.63906	0.465907	3.518	0.000434815	0.00555969	up
Sh2d5	190.234	4.34022	0.682643	6.35797	2.04437e-10	1.55708e-08	up
Kif17	20.7422	2.89661	0.770636	3.75873	0.00017078	0.00258358	up
Ubxn10	37.7146	5.40612	1.12405	4.80952	1.51296e-06	4.84865e-05	up
Pla2g2c	14.0343	5.57986	1.49767	3.7257	0.000194777	0.00289925	up
Pla2g2f	64.5582	2.97925	1.17389	2.53793	0.011151	0.0690567	up
Emc1	306.052	0.549162	0.248772	2.20749	0.0272796	0.131856	up
Ubr4	3743.57	0.615781	0.199417	3.08791	0.00201568	0.0188791	up
Iffo2	329.637	1.00721	0.317381	3.17351	0.00150609	0.01509	up
Rcc2	1436.25	0.642199	0.288526	2.2258	0.0260278	0.127653	up
Padi4	540.311	1.9589	0.73043	2.68184	0.00732192	0.0509391	up
Gm13032	7.79393	3.28254	1.1659	2.81545	0.00487087	0.0375211	up
Padi1	627.389	3.54309	0.720278	4.91905	8.69635e-07	2.97672e-05	up
Arhgef19	365.321	1.45414	0.643348	2.26027	0.0238044	0.119716	up
Gm13055	13.0014	5.41233	1.31126	4.12758	3.66593e-05	0.000733771	up
Gm13056	40.6269	1.73524	0.671555	2.58392	0.00976858	0.0628864	up
Epha2	1912.59	3.2915	0.553883	5.94259	2.80552e-09	1.64535e-07	up
Gm13074	125.352	7.08359	1.86515	3.79788	0.000145942	0.00227866	up
Fam131c	25.5168	1.89862	0.642788	2.95372	0.00313965	0.0268449	up
Gm13204	13.5564	1.43733	0.705907	2.03614	0.041736	0.176898	up
Dffa	372.856	0.626314	0.310537	2.01687	0.0437086	0.182254	up
Apitd1	54.4819	1.25115	0.463445	2.69968	0.0069406	0.0491203	up
Pgd	4853.43	0.772818	0.296866	2.60326	0.00923422	0.060758	up
Eno1	10883.8	0.537115	0.261856	2.05118	0.0402493	0.173268	up
Gm13092	25.8336	5.82737	1.03188	5.64732	1.62971e-08	8.38395e-07	up
Rps15a-ps3	21.6681	1.81376	0.683841	2.65231	0.00799421	0.0544733	up
Per3	410.227	0.748045	0.381348	1.96158	0.0498111	0.198539	up
Vamp3	1062.99	0.602037	0.244333	2.464	0.0137395	0.0807582	up
Espn	87.1657	1.47539	0.66012	2.23503	0.0254157	0.125221	up
Hes2	41.9376	7.14533	1.22652	5.82568	5.68813e-09	3.16699e-07	up
Trp73	37.0557	2.65523	0.599959	4.42569	9.61345e-06	0.000239596	up
Plch2	1339.78	1.81276	0.429944	4.21626	2.48387e-05	0.000527793	up
Atad3a	541.857	0.582163	0.238898	2.43687	0.014815	0.0853487	up
Tmem88b	10.2867	2.15642	0.916413	2.35311	0.018617	0.100784	up
Ankrd65	7.68266	2.68128	1.19683	2.24032	0.0250699	0.124143	up
Pusl1	140.463	0.785961	0.284419	2.76339	0.00572046	0.0425204	up
Acap3	351.735	0.556672	0.245201	2.27027	0.0231914	0.11769	up
Perm1	263.096	1.43098	0.358856	3.98761	6.67416e-05	0.00120436	up
Plekhn1	571.504	1.68882	0.260054	6.4941	8.35319e-11	6.96522e-09	up
Dbf4	179.346	1.18867	0.391145	3.03894	0.00237414	0.021498	up
Crot	1328.92	0.77332	0.377826	2.04676	0.0406815	0.174187	up
Gnai1	150.442	0.91833	0.359587	2.55385	0.0106541	0.0666835	up
Reln	108.57	2.34007	0.503886	4.64404	3.41669e-06	9.66451e-05	up
Rpl17-ps5	63.5731	0.955658	0.4014	2.38081	0.0172746	0.0954553	up
Gm43566	14.6135	2.35924	0.79441	2.9698	0.00297992	0.0257762	up
AI506816	770.997	1.70258	0.380222	4.47786	7.53949e-06	0.000192805	up
Fam126a	398.893	1.46143	0.473438	3.08683	0.002023	0.0189122	up
Nos3	77.4181	1.10348	0.450039	2.45196	0.0142082	0.0826102	up
Atg9b	634.989	3.30069	0.709354	4.65309	3.2699e-06	9.30917e-05	up
Slc4a2	1128.51	0.709613	0.322693	2.19903	0.0278756	0.133721	up
Crygn	2.83217	4.07887	1.90878	2.1369	0.0326062	NA	up
Tyms	209.17	1.1525	0.302345	3.81186	0.000137925	0.00218454	up
Ept1	1180.96	1.00321	0.322757	3.10825	0.00188199	0.0178982	up
Gm16288	4.32443	3.77214	1.61674	2.33318	0.0196389	0.104389	up
Cenpa	242.089	2.01678	0.509416	3.95901	7.52615e-05	0.00132548	up
Fosl2	4155.54	1.40954	0.49175	2.86637	0.00415206	0.0330915	up
Tacc3	263.47	1.75543	0.399827	4.39047	1.13107e-05	0.000273729	up
Nat8l	49.3732	4.60972	0.690303	6.67782	2.42521e-11	2.155e-09	up
Rgs12	937.517	1.51042	0.598968	2.52171	0.0116786	0.0715937	up
Evc	112.977	0.813487	0.389509	2.08849	0.0367533	0.162635	up
Stk32b	50.7474	8.3156	1.37706	6.03867	1.55392e-09	9.75542e-08	up
Lyar	236.558	0.713213	0.327564	2.17733	0.0294562	0.1388	up
Slc2a9	66.8903	2.05381	0.476993	4.30574	1.66429e-05	0.000378314	up
Gm43181	2.44318	4.90068	2.15486	2.27425	0.022951	NA	up
Bst1	63.3018	1.44447	0.455043	3.17437	0.00150165	0.0150627	up
Cd38	283.635	0.927342	0.471096	1.96848	0.0490133	0.196517	up
Ncapg	72.397	1.81478	0.673174	2.69586	0.0070208	0.0495313	up
Lcorl	276.576	0.734855	0.374624	1.96158	0.0498118	0.198539	up
Pcdh7	233.17	1.25635	0.565421	2.22198	0.026285	0.128568	up
Arap2	525.643	1.19141	0.443903	2.68394	0.00727593	0.0507579	up
Klf3	2313.98	0.93636	0.323167	2.89745	0.00376204	0.0306432	up
Rpl9	6265.15	0.68736	0.261953	2.62398	0.00869088	0.0581621	up
Ugdh	528.038	1.12073	0.278088	4.03012	5.57473e-05	0.00103462	up
Rbm47	1194.82	0.767443	0.288635	2.65887	0.00784032	0.0536325	up
Nsun7	9.9068	1.82704	0.893593	2.0446	0.0408945	0.174876	up
Apbb2	571.104	1.12999	0.436691	2.58762	0.00966412	0.0625112	up
Atp10d	153.444	1.76738	0.531546	3.32497	0.000884269	0.00992209	up
Nfxl1	291.555	0.758953	0.293903	2.58232	0.00981381	0.0631314	up
Nipal1	320.01	1.80507	0.650642	2.77429	0.00553224	0.0413836	up
Ociad2	267.12	3.37337	0.565909	5.96098	2.5073e-09	1.49537e-07	up
Cwh43	244.345	2.20291	0.696951	3.16079	0.00157344	0.0156049	up
Hopxos	23.6939	2.35331	0.75295	3.12545	0.0017753	0.0170588	up
Spink2	3.54474	5.43808	1.85335	2.93419	0.00334419	0.0280848	up
Uba6	325.241	1.34581	0.379772	3.54374	0.000394492	0.00513365	up
Gnrhr	2.49962	4.93097	2.19802	2.24337	0.0248728	NA	up
Tmprss11d	741.542	7.38313	0.712464	10.3628	3.66053e-25	1.69482e-22	up
Tmprss11a	1280.88	7.37675	0.710206	10.3868	2.84805e-25	1.35429e-22	up
Tmprss11g	3443.59	7.01236	0.38746	18.0983	3.28792e-73	2.89239e-69	up
Tmprss11f	96.3997	6.51268	0.860066	7.57231	3.66648e-14	4.92428e-12	up
Tmprss11b	3627.89	8.10184	0.573201	14.1344	2.33183e-45	4.10262e-42	up
Tmprss11e	573.926	6.29871	0.661171	9.5266	1.62525e-21	5.01662e-19	up
Gm43057	3.8876	5.57261	1.81925	3.06314	0.00219026	0.0201306	up
BC037156	99.2064	7.3447	1.79084	4.10127	4.10887e-05	0.000809535	up
Cxcl5	1838.89	2.51148	0.677176	3.70876	0.000208276	0.0030713	up
Ppbp	4822.96	7.51767	0.798541	9.41425	4.76465e-21	1.42083e-18	up
Pf4	101.206	0.87279	0.44	1.98361	0.0472989	0.191834	up
Cxcl3	392.99	4.15699	0.820039	5.06926	3.99362e-07	1.47924e-05	up
Gm42532	8.53014	3.73266	1.29421	2.88412	0.00392508	0.0316634	up
Ereg	54.2591	3.00034	0.726739	4.1285	3.65137e-05	0.000732522	up
Areg	207.041	2.28219	0.865617	2.63649	0.00837678	0.0566197	up
Gm1045	71.9061	5.04299	0.93484	5.39449	6.87168e-08	3.06853e-06	up
Lin54	225.18	1.33788	0.380889	3.51253	0.000443867	0.00565489	up
Gm43272	17.6187	2.40338	0.764131	3.14524	0.0016595	0.0162387	up
Gm42933	4.01074	4.59344	1.81795	2.52671	0.0115137	0.0706684	up
Ptpn13	1947.91	1.89237	0.265166	7.13653	9.57169e-13	1.02686e-10	up
Spp1	1479.34	1.2528	0.622412	2.01281	0.0441346	0.183602	up
Rps15a-ps5	10.7201	6.05143	1.91319	3.16301	0.00156149	0.0155038	up
Rpl5	8753.07	0.609475	0.245582	2.48175	0.0130739	0.0779469	up
Tmed5	587.628	0.556948	0.251172	2.2174	0.0265961	0.129765	up
Ccdc18	23.2921	1.61772	0.699383	2.31306	0.0207191	0.108331	up
Pole	150.086	1.06414	0.527753	2.01636	0.0437628	0.182369	up
Noc4l	326.947	0.670647	0.271685	2.46848	0.013569	0.0800849	up
Chek2	257.094	0.825078	0.320383	2.57529	0.0100157	0.0638545	up
Pitpnb	751.645	0.564894	0.244599	2.30947	0.0209173	0.108914	up
Tpst2	297.746	0.882995	0.357359	2.47089	0.0134777	0.0796567	up
Sez6l	7.07288	3.92119	1.29786	3.02126	0.00251722	0.0225959	up
Tmem211	2.96501	4.14038	1.8266	2.26672	0.0234073	NA	up
Sgsm1	200.088	1.84396	0.338732	5.44373	5.21763e-08	2.41576e-06	up
Mvk	342.904	1.44507	0.424115	3.40725	0.000656204	0.00772774	up
Trpv4	304.395	2.01671	0.460272	4.38157	1.17829e-05	0.000281286	up
Gltp	1675.76	1.81175	0.404228	4.482	7.39478e-06	0.000189932	up
Sppl3	646.455	0.502359	0.256292	1.9601	0.0499839	0.199008	up
Rplp0	17838.6	0.679755	0.235903	2.8815	0.00395781	0.0318544	up
Cit	74.4478	1.57437	0.690107	2.28134	0.0225282	0.115154	up
Rfc5	250.168	1.0323	0.307839	3.35338	0.000798321	0.00915026	up
Naa25	437.705	1.01271	0.312312	3.24261	0.00118439	0.0125004	up
Pptc7	471.511	1.22514	0.342875	3.57315	0.000352717	0.00469065	up
Atp2a2	4350.64	0.827491	0.259001	3.19494	0.00139862	0.0142417	up
Rhof	73.5961	1.67208	0.358932	4.65848	3.18552e-06	9.15785e-05	up
Clip1	1787.38	1.0084	0.239937	4.20278	2.63655e-05	0.00055289	up
Kntc1	100.713	1.70102	0.444978	3.82271	0.00013199	0.00211497	up
Hcar2	260.622	2.57108	0.485128	5.29979	1.15935e-07	4.90325e-06	up
Gm10382	12.0454	2.24321	0.929724	2.41277	0.0158318	0.0893706	up
Tmem132b	6.0944	5.22963	1.63405	3.2004	0.00137235	0.0140297	up
5930412G12Rik	11.0855	3.29339	1.26124	2.61124	0.0090215	0.0598508	up
Fzd10	77.5596	3.92903	0.614331	6.39562	1.59895e-10	1.22313e-08	up
Ran	1807.67	0.620535	0.24793	2.50286	0.0123193	0.0747143	up
Psph	183.983	1.40481	0.444717	3.15888	0.00158378	0.0156986	up
Gm15920	57.6827	7.0053	0.943651	7.42361	1.13971e-13	1.43229e-11	up
Eif4h	2974.49	0.622742	0.266073	2.34049	0.0192582	0.103201	up
Pom121	490.657	0.677874	0.279629	2.42419	0.0153425	0.0874147	up
Gm43123	6.23188	2.35616	1.18068	1.9956	0.0459774	0.188475	up
Por	4661.71	1.08456	0.312151	3.47446	0.000511876	0.00632151	up
Ywhag	1933.65	0.707529	0.264945	2.67048	0.00757435	0.0522191	up
Upk3bl	34.1209	5.83421	0.92609	6.29984	2.97957e-10	2.16622e-08	up
Lrwd1	223.204	0.683993	0.268125	2.55102	0.0107407	0.0671275	up
Orai2	578.215	0.97822	0.29705	3.29312	0.000990835	0.0108345	up
Gm43649	2.32346	4.82482	2.31644	2.08286	0.0372642	NA	up
Serpine1	630.015	0.827347	0.364317	2.27095	0.0231497	0.117546	up
Trip6	419.391	0.90473	0.333359	2.71398	0.00664794	0.0475656	up
Cyp3a13	312.934	5.03214	0.639325	7.87103	3.51736e-15	5.83816e-13	up
Gm15502	8.89099	4.27355	1.24408	3.43509	0.000592349	0.00711871	up
Mcm7	680.965	0.728072	0.317212	2.29522	0.0217206	0.111937	up
Mad1l1	291.092	0.605818	0.286762	2.11262	0.0346335	0.156161	up
Gm16120	22.7878	2.17706	0.973294	2.2368	0.0252996	0.124811	up
Foxk1	714.584	0.739836	0.317182	2.33253	0.0196728	0.104506	up
Fscn1	682.275	1.95066	0.492348	3.96194	7.43428e-05	0.00131192	up
Grid2ip	59.2623	6.04037	0.92906	6.50159	7.94739e-11	6.69025e-09	up
Gm43398	6.83827	2.49186	1.02125	2.44002	0.0146866	0.0847757	up
Rac1	4693.07	0.845513	0.262807	3.21724	0.00129429	0.0134106	up
Gm42502	6.37574	2.95589	1.41572	2.08791	0.0368059	0.162772	up
Smurf1	1132.09	1.03207	0.368741	2.79891	0.00512749	0.0389353	up
Cyp3a16	3.43045	5.39079	2.50585	2.15128	0.0314542	0.145365	up
Flt1	189.232	1.10267	0.423011	2.60671	0.00914172	0.0603826	up
Gm10167	34.4128	2.38116	0.612358	3.88851	0.000100861	0.00170303	up
Gm15411	16.8565	2.83411	0.977317	2.89989	0.00373295	0.0305051	up
Gm15408	15.7222	1.9025	0.871376	2.18333	0.0290113	0.137359	up
Gm42788	15.5299	2.85506	0.817204	3.49369	0.000476394	0.00599977	up
Rfc3	166.382	0.761911	0.343391	2.21879	0.0265012	0.129437	up
Peg10	1170.71	5.62516	1.21411	4.63314	3.60158e-06	0.000101224	up
Slc25a13	271.807	2.1803	0.449113	4.85467	1.20585e-06	3.95815e-05	up
Gm20619	2.6897	5.04475	2.15545	2.34047	0.0192596	NA	up
Dlx5	25.5761	1.69194	0.725706	2.33144	0.0197304	0.104685	up
C1galt1	1992.61	0.660774	0.27401	2.4115	0.0158872	0.0895893	up
Ndufa4	2217.5	0.630525	0.269149	2.34266	0.0191466	0.102854	up
B630005N14Rik	212.231	0.641418	0.306439	2.09314	0.0363369	0.161442	up
Gpr85	17.8669	2.18023	0.861245	2.53149	0.011358	0.0701022	up
2610001J05Rik	571.785	1.12303	0.236289	4.75278	2.00642e-06	6.12648e-05	up
Tspan12	602.004	1.18122	0.343768	3.43609	0.000590174	0.00710227	up
Wasl	1336.8	0.780752	0.331721	2.35364	0.0185905	0.100758	up
Hilpda	463.365	3.00982	0.321486	9.36221	7.80848e-21	2.21585e-18	up
Fam71f2	14.6166	2.70405	0.822294	3.28842	0.0010075	0.0109555	up
Irf5	292.368	0.922502	0.331725	2.78093	0.00542042	0.0406509	up
Tnpo3	820.504	0.640384	0.288854	2.21699	0.0266241	0.129793	up
Gm43029	9.88466	1.9245	0.823523	2.33691	0.0194437	0.103916	up
Tspan33	364.26	2.05385	0.357432	5.74613	9.13087e-09	4.88294e-07	up
Smo	790.1	0.904192	0.381698	2.36886	0.0178428	0.0977355	up
Gm13717	7.99977	2.75913	1.17503	2.34813	0.0188679	0.101829	up
Akr1b8	1475.42	2.5538	0.3358	7.60512	2.84649e-14	3.9434e-12	up
Akr1b7	138.939	2.94956	1.45204	2.03131	0.0422232	0.178322	up
Wdr91	254.748	1.44626	0.290154	4.98446	6.21353e-07	2.19962e-05	up
2010107G12Rik	62.1411	2.4878	0.616564	4.03495	5.46139e-05	0.00102221	up
Nup205	621.749	0.754145	0.307267	2.45436	0.0141134	0.0822496	up
Mtpn	2597.02	1.0405	0.279005	3.72934	0.000191985	0.00286252	up
Ptn	81.5681	1.46325	0.5064	2.88951	0.00385839	0.0312832	up
Epha1	1161.77	2.06165	0.301637	6.83489	8.20703e-12	7.80511e-10	up
Zfp282	646.274	0.648102	0.284661	2.27675	0.0228009	0.116076	up
Zfp467	666.575	1.01803	0.471953	2.15705	0.0310017	0.143917	up
AI854703	47.339	2.13882	0.505872	4.22798	2.35794e-05	0.000504691	up
Gimap9	52.1124	1.21857	0.592715	2.05591	0.0397909	0.171799	up
Gpnmb	2328.26	3.8431	0.513376	7.48594	7.10394e-14	9.1902e-12	up
Gm19253	4.72284	3.33951	1.55307	2.15027	0.0315341	0.145658	up
Ccdc126	87.7112	1.28739	0.40943	3.14435	0.00166456	0.0162611	up
Npy	169.513	3.61297	1.66371	2.17164	0.0298831	0.140261	up
Nfe2l3	914.766	1.26795	0.421314	3.00952	0.00261664	0.0232517	up
Hoxa5	51.0494	1.23879	0.606832	2.04141	0.0412105	0.175516	up
Chn2	162.523	3.76879	0.502129	7.50562	6.11386e-14	8.0274e-12	up
Nod1	433.455	0.566893	0.263115	2.15454	0.0311977	0.144597	up
Ggct	224.625	1.36843	0.274571	4.98389	6.23186e-07	2.20167e-05	up
Lsm5	93.2306	1.2832	0.379881	3.37788	0.000730459	0.00848856	up
Mmrn1	135.141	1.61985	0.419027	3.86575	0.000110749	0.00183304	up
Gm44075	4.95794	5.92023	2.34311	2.52665	0.0115157	0.0706684	up
Mad2l1	202.446	1.33104	0.410116	3.24551	0.00117239	0.0123811	up
Serbp1	3898.13	0.619166	0.245617	2.52085	0.011707	0.0716678	up
Tacstd2	5449.71	1.24105	0.448679	2.76601	0.00567462	0.0423048	up
Igkv3-7	5.82159	5.15905	2.54958	2.02349	0.0430228	0.180482	up
Igkv3-5	6.15401	5.24137	2.53292	2.0693	0.0385178	0.168118	up
Vamp5	298.326	0.671417	0.269332	2.4929	0.0126705	0.0763439	up
Capg	3703.07	1.82823	0.410549	4.45315	8.46213e-06	0.000212386	up
Ctnna2	7.26493	3.49092	1.75956	1.98397	0.047259	0.191761	up
Rtkn	225.863	0.92713	0.368092	2.51874	0.0117775	0.0720491	up
Mthfd2	211.355	0.926559	0.357757	2.58991	0.00960013	0.0622117	up
Tet3	1126.17	0.935331	0.349995	2.67241	0.00753077	0.0520205	up
Smyd5	205.452	0.73273	0.353515	2.0727	0.0382002	0.167063	up
Pradc1	88.5327	0.983968	0.343875	2.86142	0.00421751	0.0335456	up
Add2	108.669	4.95218	0.626148	7.90896	2.59543e-15	4.4162e-13	up
Asprv1	55.0519	2.62339	0.632947	4.14472	3.40228e-05	0.000688835	up
Mxd1	1477.73	3.13661	0.283177	11.0765	1.63129e-28	1.02504e-25	up
Gm44292	10.1534	3.34176	1.40913	2.37151	0.0177154	0.0973405	up
D6Ertd527e	29.925	2.06533	0.538232	3.83726	0.000124416	0.00201378	up
Plxna1	1205.04	0.595506	0.280108	2.12599	0.0335042	0.152358	up
Prickle2	144.673	2.44979	0.479399	5.11012	3.21956e-07	1.22079e-05	up
Lrig1	289.751	2.39099	0.451804	5.2921	1.20918e-07	5.08955e-06	up
Foxp1	976.678	0.805646	0.23066	3.49278	0.000478021	0.00601328	up
Eif4e3	232.488	1.09361	0.397144	2.75369	0.00589283	0.0433257	up
Gpr27	76.6307	1.60308	0.468055	3.42497	0.000614858	0.00732914	up
Prok2	2.41174	4.8832	2.11754	2.30607	0.0211064	NA	up
Shq1	115.575	0.928392	0.340733	2.72469	0.00643621	0.0464552	up
Gm17055	18.1813	1.47295	0.671911	2.19219	0.028366	0.135396	up
Bhlhe40	3435.61	1.46305	0.434182	3.36968	0.00075255	0.00872799	up
Srgap3	345.189	2.61455	0.542429	4.82008	1.43504e-06	4.63267e-05	up
Il17rc	771.226	1.11764	0.313549	3.56449	0.000364559	0.00482986	up
Fancd2	57.0821	1.61901	0.600587	2.6957	0.00702401	0.0495313	up
Hrh1	10.3267	2.02059	0.862217	2.34348	0.0191045	0.102723	up
Tmem40	566.618	1.43784	0.428758	3.3535	0.000797954	0.00915026	up
Rpl32	6267.96	0.745093	0.287431	2.59225	0.009535	0.0619264	up
Zfand4	56.8025	1.30121	0.481899	2.70018	0.00693029	0.0490868	up
Cacna2d4	23.8024	2.01715	0.853675	2.3629	0.0181327	0.0988313	up
Erc1	312.958	0.660055	0.253767	2.60103	0.00929434	0.0609484	up
Il17ra	296.338	0.658823	0.271616	2.42557	0.0152845	0.0872255	up
Bcl2l13	711.255	0.754785	0.311194	2.42545	0.0152895	0.0872255	up
Tuba8	131.588	3.93361	0.471101	8.34983	6.83619e-17	1.35141e-14	up
Gm15856	3.85561	3.60902	1.69	2.13552	0.0327189	0.149521	up
Apobec1	535.509	0.857665	0.330949	2.59153	0.00955494	0.0620331	up
Clec4d	96.6764	3.08655	0.498435	6.19247	5.92277e-10	4.00789e-08	up
Clec4e	34.8933	3.42813	0.54656	6.2722	3.55989e-10	2.53574e-08	up
C1rb	19.2109	3.7059	1.13187	3.27416	0.00105978	0.0114041	up
C1s2	21.8396	3.12639	0.940619	3.32376	0.000888128	0.00995269	up
Cdca3	195.357	1.24558	0.562812	2.21314	0.026888	0.130357	up
Pianp	74.4504	3.60771	0.599161	6.02128	1.73047e-09	1.07583e-07	up
Lpar5	78.6505	1.78516	0.452646	3.94382	8.01931e-05	0.00139972	up
2010008C14Rik	38.6383	1.1895	0.502999	2.36482	0.0180388	0.0984763	up
Nop2	590.37	0.65519	0.272933	2.40055	0.0163703	0.0914058	up
Ncapd2	413.404	0.997018	0.405962	2.45594	0.0140517	0.0819756	up
Plekhg6	711.891	1.5526	0.399767	3.88375	0.000102857	0.00172844	up
Cd9	4091.32	1.00934	0.36978	2.72957	0.00634173	0.0458973	up
Gm28809	7.79574	3.24537	1.18457	2.7397	0.0061496	0.0446907	up
Rad51ap1	49.6335	1.44986	0.48889	2.96561	0.00302081	0.0260416	up
Tspan9	1141.76	1.32746	0.38857	3.41628	0.000634829	0.00753148	up
Foxm1	169.712	1.44087	0.389992	3.69462	0.000220213	0.00319672	up
BC048546	10.677	5.2014	2.05504	2.53105	0.0113722	0.0701551	up
Gm15987	31.1367	2.76855	0.522243	5.30126	1.15004e-07	4.87563e-06	up
Clec2f	32.1294	6.73555	1.27351	5.28896	1.23011e-07	5.1653e-06	up
Olr1	54.4208	2.26239	0.630811	3.58648	0.000335166	0.0045187	up
Gprc5a	2433.79	0.860134	0.302566	2.8428	0.00447194	0.0349531	up
Pbp2	47.5175	4.06501	0.705082	5.7653	8.15125e-09	4.45382e-07	up
Gm44274	4.51973	4.78108	1.6557	2.88765	0.0038813	0.0314255	up
Gm44275	25.2355	4.56677	1.00161	4.55946	5.12865e-06	0.000137133	up
Emp1	4206.85	2.59407	0.353975	7.32841	2.32902e-13	2.76871e-11	up
Aebp2	1124.62	1.20406	0.293013	4.10925	3.96948e-05	0.00078761	up
C2cd5	206.289	1.07724	0.36645	2.93968	0.00328553	0.0277378	up
Lrmp	215.883	2.17033	0.572167	3.79319	0.000148727	0.00231158	up
Itpr2	580.354	1.03635	0.406229	2.55115	0.0107369	0.0671275	up
Ppfibp1	1208.36	0.748129	0.304036	2.46066	0.0138682	0.0813593	up
Gm35876	2.13378	4.70135	2.30945	2.0357	0.04178	NA	up
Pthlh	66.8477	4.84065	0.796095	6.08049	1.19819e-09	7.77895e-08	up
Mettl20	540.565	1.24709	0.575546	2.16679	0.0302505	0.141362	up
2810474O19Rik	969.962	0.878415	0.429832	2.04363	0.0409905	0.175173	up
Gm3375	86.2482	4.87867	0.540363	9.0285	1.74042e-19	4.19465e-17	up
Nlrp12	7.06319	3.46223	1.33456	2.59429	0.00947865	0.0617428	up
Tarm1	12.842	2.23353	0.94705	2.3584	0.0183537	0.0997574	up
Rps9	7431.81	0.594966	0.217096	2.74057	0.00613323	0.044607	up
Lilra6	7.3174	2.88382	1.1892	2.425	0.0153082	0.0872758	up
Ttyh1	60.7164	1.41439	0.507487	2.78704	0.00531918	0.0400795	up
Cdc42ep5	788.533	0.826384	0.357806	2.30958	0.0209112	0.108914	up
Eps8l1	615.825	0.537351	0.257223	2.08905	0.0367035	0.16248	up
Rpl28	5899.17	0.626791	0.227656	2.75324	0.00590084	0.0433665	up
Zfp772	110.151	0.900492	0.310637	2.89886	0.00374526	0.030549	up
Rps5	6708.53	0.866621	0.229804	3.77113	0.000162509	0.00248719	up
Rnf225	83.3732	2.21165	0.461599	4.79127	1.65731e-06	5.24436e-05	up
Lig1	562.438	1.28543	0.349627	3.67656	0.0002364	0.00339805	up
Gltscr2	1730	0.610209	0.220707	2.76479	0.005696	0.0424462	up
RP24-549B12.3	28.0507	1.18489	0.551271	2.14938	0.0316042	0.145831	up
Gm5155	71.5747	9.77455	1.26712	7.71398	1.21949e-14	1.81828e-12	up
Ceacam12	11.403	2.94501	0.914675	3.21973	0.0012831	0.0133421	up
RP24-138O17.3	7.57561	4.5988	1.42863	3.21902	0.00128631	0.0133597	up
Mill1	19.3915	6.03379	1.23415	4.889	1.01348e-06	3.38996e-05	up
Mypopos	25.3934	1.25561	0.589406	2.1303	0.0331469	0.151128	up
Fosb	111.184	2.3121	0.643658	3.59212	0.000328	0.00444252	up
Ppp1r13l	1163.05	0.970989	0.346708	2.8006	0.00510079	0.0387995	up
Zfp296	76.4518	1.34065	0.364132	3.68177	0.000231625	0.00334068	up
Apoc2	23.0044	1.51732	0.64035	2.36952	0.017811	0.097622	up
Ceacam19	13.2387	4.41654	1.21128	3.64618	0.000266171	0.00375242	up
Lypd5	9.47633	3.9591	1.65609	2.39063	0.0168197	0.0933518	up
Pinlyp	42.3856	5.31659	0.852485	6.23658	4.47245e-10	3.12255e-08	up
Ethe1	148.327	0.828849	0.385915	2.14775	0.0317338	0.146196	up
Lypd3	1689.69	5.76033	0.394529	14.6005	2.78746e-48	6.13033e-45	up
Cd177	13.768	1.79518	0.70575	2.54364	0.0109703	0.0682229	up
Rps19	4344.19	0.754727	0.233166	3.23687	0.00120849	0.0126862	up
Dedd2	526.501	0.5636	0.27605	2.04166	0.0411854	0.175494	up
Cnfn	893.612	9.7108	1.37288	7.07333	1.51262e-12	1.58411e-10	up
B3gnt8	82.492	0.954512	0.411992	2.31682	0.0205135	0.107524	up
Tgfb1	499.912	1.04242	0.477628	2.1825	0.0290728	0.137539	up
Cyp2s1	407.075	2.78887	0.638692	4.36653	1.26238e-05	0.000297915	up
RP24-191C15.2	5.36961	2.3143	1.16809	1.98127	0.047561	0.192586	up
Cyp2a4	7.4176	5.51185	1.55506	3.54447	0.000393409	0.00512335	up
Cyp2a5	1871.85	7.8177	0.456121	17.1396	7.52251e-66	3.30878e-62	up
RP23-165I8.6	2.01143	4.62342	2.21491	2.08741	0.0368512	NA	up
Cyp2f2	7367.53	1.93692	0.481284	4.02449	5.70979e-05	0.00105634	up
Gm15883	94.0901	2.26754	0.595816	3.80578	0.000141358	0.00222256	up
Itpkc	188.515	1.03777	0.368845	2.81357	0.00489946	0.0375811	up
Blvrb	370.235	1.08453	0.312522	3.47025	0.000519978	0.00638861	up
Fbl	648.426	0.617749	0.247301	2.49797	0.0124907	0.0755195	up
Rps16	5460.84	0.787066	0.215445	3.65321	0.000258981	0.00366573	up
Zfp36	1002.66	0.833595	0.280781	2.96885	0.00298921	0.0258311	up
Nccrp1	952.362	7.51837	0.45213	16.6288	4.31255e-62	1.5175e-58	up
Lgals7	1912.76	3.71659	0.736627	5.04542	4.5253e-07	1.65526e-05	up
Kcnk6	187.293	1.7119	0.34967	4.89577	9.79214e-07	3.29413e-05	up
2200002D01Rik	728.438	1.4719	0.356582	4.12778	3.66277e-05	0.000733771	up
4930432E11Rik	9.29345	2.59129	0.916692	2.82679	0.00470177	0.0365062	up
Gapdhs	31.797	1.14898	0.549154	2.09227	0.0364146	0.161706	up
Dmkn	2816.82	6.42652	0.3269	19.659	4.84364e-86	8.5219e-82	up
Krtdap	672.281	7.01854	0.750706	9.34926	8.82642e-21	2.46495e-18	up
Uba2	1146.97	0.626702	0.28877	2.17025	0.0299881	0.140584	up
Gpi1	6780.39	0.62384	0.280773	2.22187	0.0262923	0.128568	up
Kctd15	207.459	1.35025	0.390567	3.45715	0.000545924	0.00665165	up
Cebpa	500.392	1.68767	0.487465	3.46214	0.000535897	0.00655217	up
Faap24	76.6737	0.806889	0.39123	2.06244	0.0391658	0.170144	up
Nudt19	787.358	0.93573	0.316627	2.95531	0.00312355	0.0267685	up
Zfp507	226.718	0.886075	0.321196	2.75867	0.00580372	0.0429036	up
Tshz3	176.081	1.76506	0.360375	4.89784	9.6895e-07	3.26584e-05	up
Ccne1	67.4717	1.16971	0.487341	2.40019	0.0163865	0.0914668	up
Vsig10l	105.923	2.24683	0.58979	3.80954	0.000139225	0.0022016	up
Klk14	102.053	7.83788	1.31243	5.97204	2.34303e-09	1.40215e-07	up
Klk13	1432.88	8.49	1.46897	5.77956	7.48968e-09	4.13083e-07	up
RP23-298C3.15	6.89273	6.39909	2.24656	2.84839	0.00439413	0.0345136	up
Klk12	21.7602	7.08871	1.39153	5.09418	3.50249e-07	1.31955e-05	up
Klk11	120.903	8.65887	1.28273	6.75033	1.47511e-11	1.36595e-09	up
Klk10	213.919	8.89573	1.08507	8.19831	2.43782e-16	4.66206e-14	up
Klk9	12.5211	7.26387	1.46067	4.97298	6.59322e-07	2.32002e-05	up
Klk8	38.7503	2.12799	0.482444	4.41084	1.02969e-05	0.000253021	up
Rps11	5236.13	0.595652	0.220572	2.70048	0.00692392	0.0490812	up
Rpl13a	11008.7	0.804999	0.228889	3.51699	0.000436475	0.00557339	up
Ppfia3	105.971	1.49169	0.491666	3.03396	0.00241368	0.0218111	up
Ppp1r15a	402.739	0.747962	0.249767	2.99464	0.00274772	0.0241632	up
Rpl18	4971.97	0.687158	0.244922	2.80562	0.00502205	0.0383166	up
Sult2b1	121.538	2.24756	0.626283	3.58873	0.00033229	0.0044868	up
Tph1	34.9312	3.73323	0.882154	4.23194	2.3168e-05	0.000497749	up
E2f8	103.399	1.96009	0.391553	5.00593	5.55918e-07	1.99609e-05	up
RP24-439I22.8	9.22568	2.19129	1.10308	1.98651	0.0469768	0.191081	up
Klf13	715.556	1.05332	0.320209	3.28949	0.00100369	0.0109276	up
Gm27252	5.42221	3.48854	1.35557	2.57348	0.0100682	0.0641113	up
Tjp1	2360.36	1.04367	0.317336	3.28885	0.00100598	0.0109457	up
Pcsk6	233.709	2.27925	0.541322	4.21053	2.54768e-05	0.000536812	up
Aldh1a3	3554.81	2.73928	0.623124	4.39604	1.10243e-05	0.000268274	up
Cers3	432.421	1.40592	0.62768	2.23987	0.0250994	0.12423	up
Igf1r	990.389	1.58802	0.373957	4.24653	2.17106e-05	0.000475096	up
Mctp2	269.322	1.12969	0.384922	2.93486	0.00333701	0.0280641	up
Rgma	237.227	1.14883	0.40163	2.86043	0.00423069	0.0335897	up
AU020206	1271.28	1.27703	0.568292	2.24713	0.0246319	0.122664	up
Fanci	34.6747	1.50616	0.541379	2.78207	0.00540132	0.0405324	up
Ticrr	55.4103	2.22005	0.565184	3.92801	8.56532e-05	0.00148034	up
Sema4b	1164.17	1.14266	0.307717	3.71335	0.00020453	0.0030265	up
Prc1	231.126	1.38358	0.488535	2.83211	0.00462417	0.035983	up
Unc45a	1243.9	0.673772	0.285648	2.35875	0.0183367	0.0997265	up
Fes	998.831	1.90146	0.384598	4.94402	7.65281e-07	2.66621e-05	up
Furin	1734.87	0.909602	0.38855	2.34101	0.0192315	0.103127	up
Blm	61.7996	1.32783	0.487697	2.72264	0.0064762	0.0466268	up
Nmb	37.8693	2.58372	0.663579	3.89362	9.87603e-05	0.00166915	up
Eftud1	348.998	0.567171	0.281124	2.01751	0.0436421	0.182211	up
Gm16638	19.9757	1.19069	0.581072	2.04913	0.0404494	0.173662	up
Stard5	716.256	1.44606	0.484678	2.98355	0.00284928	0.0248292	up
RP24-252B21.3	44.1344	2.49678	0.662244	3.77018	0.000163128	0.00248837	up
Ctsc	3874.89	1.64416	0.401345	4.09662	4.19219e-05	0.000822267	up
Gm26522	4.58548	2.73972	1.31099	2.08981	0.0366348	0.162326	up
RP24-330M21.1	37.9293	2.7071	0.582734	4.6455	3.39246e-06	9.61142e-05	up
Picalm	2506.71	0.548579	0.246472	2.22572	0.0260328	0.127653	up
Nars2	154.281	0.918582	0.398803	2.30335	0.0212592	0.110465	up
Tsku	388.397	1.49596	0.339995	4.39996	1.0827e-05	0.000264939	up
Rps3	8463.59	0.616714	0.23117	2.6678	0.00763503	0.0525551	up
Neu3	138.431	0.952306	0.364566	2.61217	0.00899707	0.0597112	up
Dnajb13	121.659	1.09604	0.374191	2.9291	0.00339948	0.0284541	up
Fam168a	470.777	0.740551	0.288872	2.5636	0.0103593	0.0654205	up
Rhog	753.428	0.701753	0.271773	2.58213	0.00981923	0.0631431	up
Rrm1	838.993	1.40969	0.309118	4.56037	5.10646e-06	0.000136747	up
Trim34b	13.3068	2.87016	1.23468	2.32462	0.020092	0.105997	up
Trim30b	32.1717	1.9137	0.737885	2.5935	0.00950055	0.0618352	up
Ric3	38.9387	1.56995	0.587799	2.67089	0.00756493	0.0521746	up
Lmo1	191.64	3.07684	0.698957	4.40204	1.07236e-05	0.000262773	up
Stk33	7.62141	5.5574	2.07068	2.68385	0.00727791	0.0507579	up
Rpl27a	6306.5	0.745111	0.217026	3.43328	0.000596326	0.00715672	up
Akip1	287.914	0.699433	0.264152	2.64784	0.00810079	0.0550716	up
Adm	123.817	2.42838	0.492153	4.9342	8.04796e-07	2.78184e-05	up
Lyve1	118.23	0.816522	0.39129	2.08674	0.0369115	0.162879	up
Rassf10	170.915	4.02697	0.517902	7.77556	7.51166e-15	1.1593e-12	up
Far1	4558.34	2.238	0.383519	5.83543	5.36526e-09	3.00625e-07	up
Far1os	44.9748	2.57775	1.09367	2.35698	0.0184243	0.100018	up
Pde3b	875.176	2.43865	0.308773	7.89786	2.83739e-15	4.75438e-13	up
Calca	12.762	2.98533	0.949383	3.1445	0.00166372	0.0162611	up
RP24-503J9.2	22.6273	6.22643	1.23874	5.02642	4.99719e-07	1.81654e-05	up
Calcb	1074.62	4.55884	0.592549	7.69361	1.43043e-14	2.07991e-12	up
Insc	61.8062	3.85861	0.516302	7.47356	7.80563e-14	9.95161e-12	up
Sox6	57.5587	1.90376	0.573749	3.31811	0.000906301	0.0101241	up
Plekha7	1256.75	1.73732	0.375886	4.62195	3.80153e-06	0.000106165	up
Rps13	3111.28	0.593782	0.25529	2.32591	0.0200233	0.105755	up
Rps15a	3784.8	0.661239	0.236184	2.79968	0.00511534	0.0388766	up
Tmc5	600.589	2.31887	0.736487	3.14855	0.00164082	0.0161187	up
Gde1	1732.64	1.09768	0.427567	2.56728	0.0102501	0.0648707	up
Gprc5b	197.047	1.27559	0.394344	3.2347	0.00121769	0.01276	up
Gp2	241.315	4.58601	0.926799	4.94822	7.48945e-07	2.61447e-05	up
Palb2	46.8296	1.15822	0.587811	1.9704	0.0487925	0.195995	up
Il4ra	1697.07	1.70874	0.440674	3.87755	0.000105515	0.00175466	up
Gdpd3	121.711	2.64786	0.362676	7.3009	2.85839e-13	3.3305e-11	up
Hirip3	160.78	0.898439	0.282195	3.18375	0.00145379	0.0146747	up
Kif22	157.493	1.18002	0.506626	2.32917	0.0198502	0.105099	up
Tbc1d10b	701.454	0.594102	0.271568	2.18768	0.0286933	0.136256	up
Pycard	320.139	1.01177	0.30872	3.27731	0.00104803	0.0112984	up
Trim72	19.4845	1.87702	0.630828	2.97549	0.00292521	0.0254405	up
Itgam	383.837	0.80604	0.311664	2.58625	0.0097027	0.0626536	up
Bag3	1097.64	0.730498	0.353045	2.06913	0.0385337	0.168145	up
Inpp5f	342.835	0.697946	0.297312	2.34752	0.0188989	0.101934	up
Mcmbp	769.06	0.621098	0.237091	2.61966	0.00880175	0.0586806	up
Fgfr2	803.856	1.31265	0.600428	2.1862	0.0288011	0.136612	up
Plekha1	1026.64	1.01822	0.377022	2.70069	0.00691958	0.0490702	up
Chst15	166.166	1.50615	0.418965	3.59494	0.000324469	0.00440147	up
RP24-427A8.1	8.53239	2.65158	1.04775	2.53074	0.0113823	0.0701929	up
Ptpre	118.085	1.41228	0.395529	3.57062	0.00035614	0.00472544	up
Mki67	991.47	2.02568	0.450356	4.49796	6.8608e-06	0.000177774	up
Adam8	2018.95	3.69087	0.624645	5.90874	3.44735e-09	1.98374e-07	up
Tubgcp2	404.15	0.919585	0.29462	3.12126	0.00180079	0.0172565	up
Msx3	7.08606	6.43628	1.78795	3.5998	0.000318461	0.00434341	up
Fuom	165.42	0.719302	0.33119	2.17187	0.0298655	0.140233	up
Paox	178.895	1.80404	0.303841	5.93744	2.89506e-09	1.69221e-07	up
Urah	893.866	1.30947	0.375713	3.4853	0.000491594	0.00613847	up
Ifitm5	15.0913	1.93658	0.700726	2.76367	0.00571552	0.0425017	up
Ifitm2	4834.86	1.95696	0.303486	6.44827	1.1313e-10	9.1101e-09	up
Ifitm1	5262.39	5.70721	0.384309	14.8506	6.89809e-50	1.73379e-46	up
Ifitm3	7944.99	2.26344	0.3061	7.39444	1.42004e-13	1.77193e-11	up
Ifitm6	63.4308	2.85764	0.470112	6.07863	1.21212e-09	7.84044e-08	up
B4galnt4	56.9512	2.76367	0.541551	5.10324	3.33882e-07	1.26329e-05	up
Pkp3	2424.2	1.70006	0.303667	5.59842	2.16318e-08	1.09051e-06	up
Hras	912.544	0.936908	0.326869	2.86631	0.00415289	0.0330915	up
Rassf7	1236.47	1.08523	0.292087	3.71544	0.000202852	0.00300457	up
Mir210	5.33072	2.98957	1.35465	2.20689	0.0273217	0.131987	up
Rplp2	3457.17	0.734169	0.299259	2.45329	0.0141557	0.0824213	up
Muc2	339.578	4.76703	0.860752	5.53822	3.05567e-08	1.48103e-06	up
Muc5ac	20.2293	6.11583	1.54062	3.96973	7.19549e-05	0.00128006	up
Muc5b	3913.63	6.56856	1.20586	5.44718	5.11749e-08	2.38193e-06	up
H19	34.2131	2.74471	1.04139	2.63562	0.00839837	0.0566997	up
Ascl2	14.5841	3.95159	0.992542	3.98128	6.85461e-05	0.00123187	up
Cars	809.473	0.980567	0.332109	2.95254	0.0031517	0.0269049	up
Tnfrsf26	30.5017	1.32233	0.640707	2.06387	0.0390303	0.169637	up
Tnfrsf22	117.148	1.08981	0.50248	2.16887	0.0300929	0.140934	up
Tnfrsf23	722.613	2.27034	0.436138	5.20557	1.93403e-07	7.6985e-06	up
Mrgpre	90.893	1.51256	0.362412	4.17359	2.99834e-05	0.000616272	up
Tpcn2	430.665	1.35338	0.320985	4.21632	2.48318e-05	0.000527793	up
H60c	235.127	4.0251	0.797046	5.05002	4.41755e-07	1.61922e-05	up
Gm26752	2.75561	5.07698	1.9807	2.56323	0.0103703	NA	up
Ppp1r14c	41.9402	4.56022	0.863002	5.28413	1.26303e-07	5.27834e-06	up
Plekhg1	746.211	1.60623	0.418809	3.83523	0.000125447	0.0020286	up
Mthfd1l	268.055	1.83405	0.32255	5.68611	1.29965e-08	6.80536e-07	up
Fbxo5	70.118	0.93958	0.362297	2.59339	0.00950338	0.0618352	up
Tab2	1748.99	0.619319	0.281399	2.20086	0.0277462	0.133488	up
Ust	87.7043	1.43085	0.431733	3.31421	0.00091902	0.0102402	up
Stxbp5	472.46	0.900732	0.303251	2.97026	0.00297552	0.0257508	up
Phactr2	472.082	1.54977	0.503318	3.07911	0.00207619	0.0193068	up
Hivep2	593.775	0.851778	0.415385	2.05058	0.0403083	0.173352	up
Hebp2	540.613	1.48706	0.360808	4.12148	3.76453e-05	0.000750093	up
Perp	6176.65	2.5566	0.334379	7.6458	2.07653e-14	2.94632e-12	up
Il22ra2	5.71156	6.13243	2.35859	2.60004	0.00932137	0.0610347	up
Il20ra	3.84957	4.53775	1.93248	2.34815	0.0188668	0.101829	up
Map7	1050.74	0.744122	0.22722	3.2749	0.00105698	0.0113848	up
Platr6	9.54318	3.26542	1.14849	2.84322	0.00446599	0.0349313	up
Rps12	8306.7	0.970274	0.270836	3.58252	0.000340299	0.0045704	up
Gm23130	23.2818	1.23199	0.603394	2.04177	0.0411745	0.175494	up
Vnn1	1230.65	5.37821	0.476964	11.2759	1.72536e-29	1.21424e-26	up
Enpp3	468.724	1.62997	0.435273	3.74471	0.000180603	0.0027044	up
Arg1	12458.2	3.5375	0.574183	6.16094	7.23157e-10	4.83773e-08	up
Echdc1	96.5301	1.06119	0.456834	2.32292	0.0201836	0.106289	up
Cenpw	28.377	1.24901	0.606413	2.05967	0.0394305	0.170914	up
Rnf217	466.166	1.19773	0.429612	2.78793	0.00530465	0.0400043	up
Amd2	36.2071	1.44846	0.563664	2.56972	0.010178	0.0645999	up
Marcks	1729.99	0.997481	0.449986	2.21669	0.026644	0.129854	up
Tube1	36.8426	1.08155	0.486288	2.2241	0.026142	0.128046	up
Gm9855	98.9879	7.37637	0.815069	9.04999	1.42986e-19	3.49403e-17	up
Prdm1	348.893	3.38839	0.567152	5.9744	2.30941e-09	1.38675e-07	up
Popdc3	7.88344	3.00484	1.24663	2.41037	0.0159364	0.0897809	up
Hace1	168.534	0.84977	0.372237	2.28288	0.0224377	0.114825	up
Lilr4b	236.988	1.14283	0.451746	2.5298	0.0114129	0.0703205	up
Nus1	1606.11	0.98899	0.28007	3.53122	0.000413645	0.0053473	up
Gja1	2710.11	3.775	0.520368	7.25449	4.03184e-13	4.60624e-11	up
Lims1	848.046	0.671626	0.298302	2.2515	0.0243542	0.121626	up
Mcu	810.694	0.522438	0.230981	2.26183	0.0237081	0.119385	up
Chst3	14.0033	1.55471	0.717171	2.16784	0.0301708	0.141142	up
Col13a1	13.2841	2.01597	0.856993	2.35238	0.0186538	0.100921	up
Ddx21	1261.16	0.717073	0.24727	2.89995	0.00373217	0.0305051	up
Reep3	2101.18	0.540761	0.270106	2.00203	0.0452811	0.186838	up
Tmem26	68.4385	4.14222	0.736479	5.62436	1.86193e-08	9.44056e-07	up
A930033H14Rik	26.1451	1.80917	0.555178	3.25873	0.00111912	0.0119405	up
Cdk1	233.494	1.60946	0.472407	3.40694	0.000656952	0.00773138	up
Ccdc6	1081.05	1.01485	0.255833	3.96685	7.28275e-05	0.00128976	up
Phyhipl	48.97	5.52274	0.732619	7.53836	4.75916e-14	6.29569e-12	up
Upb1	5.2622	2.32077	1.1166	2.07843	0.0376693	0.165482	up
Mif	2572.56	0.597983	0.232809	2.56856	0.0102123	0.0647087	up
Dip2a	432.188	1.00846	0.400676	2.51688	0.0118398	0.0723798	up
Lss	674.501	1.18076	0.49201	2.39987	0.016401	0.09149	up
Adarb1	165.668	1.34338	0.377427	3.5593	0.000371843	0.00490788	up
Itgb2	396.437	1.14245	0.268893	4.24871	2.15004e-05	0.000471668	up
Pttg1ip	3038.65	1.19171	0.3558	3.34939	0.000809907	0.00924692	up
Cstb	1747.33	0.976002	0.252962	3.85829	0.000114182	0.00188101	up
Casp14	45.5988	4.49581	0.782085	5.7485	9.00397e-09	4.82975e-07	up
Rnf126	663.639	0.735533	0.307999	2.3881	0.0169355	0.0938763	up
Rps15	6403.66	0.670637	0.230311	2.91188	0.00359262	0.0296753	up
Reep6	520.587	1.09766	0.438348	2.50409	0.0122766	0.074481	up
Adamtsl5	262.99	1.13962	0.420096	2.71275	0.00667271	0.047704	up
Atp8b3	4.5238	3.86193	1.96445	1.96591	0.0493089	0.197348	up
Mknk2	4660.79	0.625594	0.286161	2.18616	0.0288037	0.136612	up
Gna15	217.674	2.99914	0.406842	7.37176	1.68384e-13	2.07171e-11	up
Hcfc2	328.806	0.678674	0.318583	2.13029	0.0331478	0.151128	up
Txnrd1	2364.56	0.987357	0.309999	3.18503	0.00144738	0.0146436	up
Aldh1l2	140.578	2.79113	0.663917	4.20403	2.62201e-05	0.000550497	up
Tcp11l2	424.155	0.997765	0.322088	3.09781	0.00194958	0.0183849	up
Btbd11	292.917	2.85063	0.532722	5.35106	8.744e-08	3.84605e-06	up
Bpifc	49.7886	4.74045	0.82324	5.75828	8.49734e-09	4.61427e-07	up
Parpbp	38.4935	2.04714	0.762492	2.68481	0.00725717	0.0507269	up
Gas2l3	67.971	1.27289	0.541276	2.35165	0.0186903	0.101056	up
Cfap54	12.6919	1.89292	0.922569	2.0518	0.0401893	0.173052	up
Elk3	919.671	1.00436	0.498152	2.01617	0.0437821	0.182407	up
Hal	67.5121	4.07192	0.553569	7.35575	1.89854e-13	2.30365e-11	up
Atp2b1	1622.77	0.756596	0.325017	2.32787	0.0199192	0.105338	up
Dusp6	514.283	1.11086	0.336385	3.30234	0.000958806	0.0105697	up
Gad1-ps	8.13544	2.00706	0.978863	2.0504	0.040325	0.173382	up
Tmtc3	394.006	0.85609	0.310113	2.76057	0.00576999	0.0427261	up
Nts	3.49777	5.42104	1.9817	2.73555	0.00622766	0.0451646	up
E2f7	45.6123	2.68669	0.608333	4.41648	1.00323e-05	0.000247905	up
Zdhhc17	238.642	1.40197	0.39094	3.58615	0.000335595	0.00452102	up
Osbpl8	438.224	1.24042	0.328042	3.78127	0.000156029	0.00240593	up
Nap1l1	1468.33	0.669691	0.230726	2.90253	0.00370157	0.0303064	up
Glipr1	61.2352	0.853648	0.433296	1.97013	0.0488238	0.196075	up
Caps2	21.6478	2.34305	0.919951	2.54693	0.0108675	0.0676534	up
Kcnc2	8.76093	4.20103	1.35671	3.09649	0.00195827	0.0184344	up
Rab21	534.503	0.552481	0.243758	2.26651	0.0234199	0.118473	up
Cnot2	1006.94	0.758251	0.221797	3.41867	0.00062928	0.00748584	up
5330438D12Rik	66.6683	1.15538	0.397258	2.90838	0.00363309	0.0299114	up
Frs2	519.841	0.706619	0.299733	2.35749	0.0183987	0.0999713	up
Nup107	218.342	0.644474	0.275559	2.33879	0.0193462	0.103462	up
Grip1	147.66	2.14951	0.610648	3.52005	0.000431463	0.00552889	up
Xpot	894.426	0.809507	0.316254	2.55967	0.0104772	0.0659991	up
Mars	735.659	0.753869	0.326376	2.30981	0.0208984	0.108914	up
Ndufa4l2	290.958	3.91497	0.52269	7.49003	6.88553e-14	8.97364e-12	up
Shmt2	889.012	1.73865	0.33906	5.12786	2.93058e-07	1.12088e-05	up
Lrp1	5407.98	1.39894	0.352669	3.96672	7.28671e-05	0.00128976	up
Stat6	2541.71	0.883479	0.272788	3.2387	0.00120074	0.012635	up
Sdr9c7	29.1345	3.37644	0.950685	3.55158	0.00038292	0.00502529	up
Prim1	140.405	1.06048	0.320596	3.30784	0.000940169	0.0104165	up
Timeless	127.84	1.32346	0.478107	2.76813	0.00563783	0.0421019	up
Rps26	5947.25	0.907922	0.256382	3.54128	0.000398187	0.00517026	up
Dgka	1244.43	1.21114	0.293166	4.13125	3.60792e-05	0.000724632	up
Gm9770	19.6705	6.93881	1.83609	3.77913	0.000157377	0.00242036	up
Mcemp1	29.4874	2.60201	0.649297	4.00744	6.13816e-05	0.00111912	up
Shcbp1	72.0018	2.25543	0.546692	4.1256	3.69775e-05	0.000738459	up
F7	16.1503	2.97001	1.04112	2.85271	0.00433488	0.0342315	up
F10	39.8098	2.8174	0.66344	4.24665	2.16987e-05	0.000475096	up
Kbtbd11	457.801	1.98227	0.459558	4.31342	1.60748e-05	0.000368609	up
Myom2	28.4256	4.90282	2.3736	2.06556	0.0388696	0.169192	up
Mcph1	126.4	0.861355	0.343091	2.51057	0.0120536	0.0734817	up
Xkr5	9.58356	2.14388	0.968577	2.21343	0.026868	0.130355	up
Defb14	285.23	8.08663	0.861351	9.38832	6.09675e-21	1.78777e-18	up
Defb4	17.7261	7.76428	1.58228	4.907	9.24777e-07	3.14527e-05	up
Ckap2	111.607	1.23554	0.527919	2.3404	0.0192632	0.103201	up
Thsd1	86.4261	1.10168	0.417029	2.64172	0.00824851	0.0558385	up
Plat	1852.43	1.36288	0.424243	3.2125	0.00131584	0.0135862	up
Bag4	152.302	0.688963	0.325329	2.11774	0.0341967	0.154787	up
Ash2l	631.703	0.54951	0.255095	2.15414	0.0312291	0.144632	up
Tex15	323.457	1.6192	0.718932	2.25223	0.0243074	0.121461	up
Ppp2cb	1221.53	0.8352	0.273717	3.05132	0.00227835	0.0207803	up
Gsr	2685.35	2.35923	0.334403	7.05504	1.72554e-12	1.79639e-10	up
Dusp4	258.566	1.8414	0.814419	2.261	0.0237592	0.119571	up
Ankrd37	113.51	1.13326	0.376133	3.01294	0.00258733	0.0230549	up
Acsl1	1271.58	1.19896	0.292165	4.10371	4.06581e-05	0.000804337	up
Cenpu	25.6788	1.37192	0.67872	2.02134	0.043245	0.181122	up
Dctd	98.2284	1.23433	0.54469	2.26611	0.0234446	0.11853	up
Neil3	49.3866	1.62581	0.501606	3.24121	0.00119022	0.0125469	up
Sap30	162.547	1.02657	0.418886	2.45072	0.0142571	0.0827862	up
Hmgb2	682.41	1.3582	0.400241	3.39346	0.000690151	0.00806276	up
Galnt7	451.677	0.654196	0.32604	2.00649	0.0448041	0.185552	up
Cpe	3173.27	3.62735	0.532516	6.81172	9.64357e-12	9.07321e-10	up
Msmo1	1297.46	0.908075	0.413007	2.19869	0.0278999	0.133789	up
Naf1	117.831	0.861513	0.409506	2.10379	0.035397	0.158386	up
Gatad2a	1417.6	0.682258	0.223313	3.05517	0.00224935	0.0205478	up
Rpl18a	7482.93	0.735962	0.218145	3.37372	0.00074159	0.00860767	up
Ankle1	69.0313	2.44822	0.507615	4.82299	1.41425e-06	4.57396e-05	up
Cyp4f18	99.4588	1.17813	0.544809	2.16246	0.0305824	0.142647	up
Hsh2d	65.2474	1.97984	0.767568	2.57936	0.00989826	0.0633734	up
Cib3	10.7684	3.25208	1.10323	2.94778	0.0032006	0.0271642	up
Hmox1	521.052	1.11481	0.321586	3.46661	0.000527075	0.00646677	up
Mcm5	394.525	1.41487	0.35325	4.00531	6.19372e-05	0.00112575	up
Arhgap10	265.111	1.98747	0.354705	5.60317	2.10468e-08	1.06407e-06	up
Dnajb1	1185.27	0.955866	0.3102	3.08145	0.00205993	0.0191861	up
Gipc1	1642.82	0.800284	0.263259	3.03992	0.00236643	0.0214392	up
Ddx39	723.515	0.747262	0.289162	2.58423	0.00975974	0.062886	up
Asf1b	109.823	1.22299	0.387683	3.15462	0.0016071	0.0158494	up
C330011M18Rik	13.0206	1.52	0.757726	2.00601	0.0448557	0.185648	up
Nanos3	4.45918	2.72622	1.3349	2.04227	0.0411248	0.175406	up
Mir23a	2.55974	3.92656	1.88786	2.0799	0.0375347	NA	up
Zswim4	435.07	0.7337	0.292683	2.50681	0.0121826	0.0740128	up
Ier2	963.535	0.724316	0.284843	2.54286	0.010995	0.0682347	up
Junb	3337.15	1.22906	0.338683	3.62894	0.000284591	0.00394881	up
Rps13-ps1	225.572	3.63041	0.776073	4.67792	2.89795e-06	8.49775e-05	up
Ces1h	3.66547	5.4891	1.84757	2.97098	0.00296848	0.0257025	up
Cpne2	138.054	1.72846	0.480278	3.59886	0.00031961	0.00435233	up
Dok4	315.984	1.30246	0.547345	2.3796	0.0173313	0.0957084	up
Gins3	48.3969	1.09727	0.456124	2.40564	0.0161442	0.0905454	up
Got2	2387.46	0.878831	0.376481	2.33433	0.0195785	0.104206	up
Cenpt	281.424	1.15944	0.298778	3.88061	0.000104196	0.00174168	up
Dpep2	65.2206	1.22131	0.585511	2.08589	0.0369888	0.162981	up
Esrp2	2123.78	1.07536	0.369089	2.91355	0.00357344	0.0295447	up
Cdh3	670.743	1.62725	0.343808	4.73302	2.21203e-06	6.65271e-05	up
Tango6	202.755	2.00514	0.422425	4.74673	2.06729e-06	6.28184e-05	up
Has3	548.375	3.77421	0.578138	6.52821	6.65609e-11	5.68482e-09	up
Nfat5	1735.62	0.680219	0.33858	2.00904	0.0445332	0.184792	up
Nqo1	102.864	4.0438	0.44328	9.12245	7.34459e-20	1.82001e-17	up
Nob1	331.055	0.770837	0.255389	3.01829	0.00254205	0.0227723	up
Mlkl	253.663	1.23945	0.499773	2.48003	0.0131372	0.0782184	up
Chst5	3.16218	4.23915	1.92684	2.20005	0.0278032	0.133614	up
Cenpn	56.3684	1.13345	0.430782	2.63115	0.00850971	0.05732	up
Cmip	1390.52	1.05962	0.366655	2.88996	0.0038529	0.0312601	up
Hsd17b2	71.9722	3.68609	0.903887	4.07804	4.54163e-05	0.000880188	up
Wfdc1	142.362	1.51298	0.646723	2.33945	0.0193121	0.10337	up
Cotl1	1201.25	0.685272	0.343795	1.99326	0.0462333	0.189126	up
Zdhhc7	440.986	0.824996	0.322025	2.5619	0.0104102	0.0656712	up
6430548M08Rik	669.358	2.54307	0.433344	5.86847	4.39836e-09	2.48028e-07	up
Slc7a5	557.756	1.78988	0.254143	7.0428	1.88408e-12	1.94991e-10	up
Snai3	33.6224	3.79239	0.935182	4.05524	5.00824e-05	0.00095054	up
Piezo1	846.699	0.990503	0.403004	2.4578	0.0139791	0.0818462	up
Cdt1	158.365	1.5546	0.423191	3.67352	0.000239233	0.00342758	up
Ankrd11	1666.23	0.527154	0.252487	2.08784	0.0368119	0.162772	up
Rpl13	8192.38	0.747668	0.207003	3.61187	0.000304001	0.00417858	up
Taf5l	378.078	0.587976	0.253204	2.32214	0.0202252	0.106476	up
Gm15775	10.5167	3.74551	1.03291	3.62616	0.000287662	0.003982	up
Sipa1l2	467.638	1.84524	0.435413	4.2379	2.25619e-05	0.000489463	up
Map10	60.0252	1.20959	0.587453	2.05904	0.0394902	0.171004	up
Pard3	1230.76	1.19921	0.37535	3.19491	0.00139876	0.0142417	up
4930452B06Rik	89.5426	3.72649	0.47744	7.80514	5.94335e-15	9.33636e-13	up
Gm3839	25.3417	3.17508	0.634144	5.00688	5.53183e-07	1.99033e-05	up
Rarb	204.988	1.70029	0.604008	2.81501	0.00487763	0.0375216	up
Dnajc9	255.768	0.613488	0.28303	2.16758	0.0301909	0.141158	up
Plau	402.067	0.973661	0.395207	2.46367	0.0137522	0.0807868	up
Rps24	7674.91	0.740996	0.260748	2.84181	0.00448586	0.0350307	up
Pde12	338.557	0.750913	0.273874	2.74182	0.00610994	0.0444759	up
Wnt5a	154.91	0.906418	0.37229	2.43471	0.0149036	0.0856909	up
Gm2670	4.8779	5.898	1.70963	3.44988	0.000560843	0.00679578	up
Tkt	3385.82	0.558199	0.251937	2.21563	0.0267171	0.130031	up
Gnl3	465.816	0.660213	0.265847	2.48343	0.0130125	0.0776468	up
Nt5dc2	121.753	0.953967	0.421555	2.26297	0.0236375	0.11924	up
Capn7	758.638	0.532636	0.270037	1.97246	0.0485572	0.195317	up
Eaf1	945.555	0.751202	0.282675	2.65748	0.00787272	0.0538331	up
A630023A22Rik	15.8954	3.85344	0.905572	4.25526	2.08807e-05	0.000458645	up
Antxrl	3.53473	3.47068	1.58499	2.18972	0.0285448	0.135881	up
Anxa8	4737.67	2.82426	0.60857	4.64081	3.47054e-06	9.76972e-05	up
Npy4r	3.43449	5.38997	1.96465	2.74347	0.00607929	0.0443445	up
2610528A11Rik	257.214	3.44471	0.402781	8.55232	1.20643e-17	2.49717e-15	up
Sh2d4b	41.7208	1.39284	0.686314	2.02945	0.0424125	0.178903	up
Tspan14	1860.42	0.782584	0.24678	3.17118	0.00151823	0.0151944	up
Fam213a	920.627	2.45368	0.350106	7.00839	2.41072e-12	2.42367e-10	up
Sftpd	173.443	4.58553	0.604549	7.58504	3.3238e-14	4.56867e-12	up
Ero1l	1692.08	1.67086	0.391031	4.27295	1.929e-05	0.000429062	up
Wdhd1	134.38	1.07867	0.500764	2.15405	0.0312361	0.144632	up
Mapk1ip1l	821.843	0.526414	0.260481	2.02093	0.0432871	0.181202	up
Lgals3	7457.78	1.94523	0.533834	3.64389	0.000268545	0.00377982	up
Dlgap5	120.166	1.85624	0.423746	4.38054	1.18386e-05	0.000282234	up
Fbxo34	598.27	0.883073	0.30984	2.85009	0.00437071	0.034391	up
Peli2	124.55	1.50021	0.448272	3.34664	0.000817962	0.00932074	up
Ccnb1ip1	13.4231	7.36271	1.42598	5.16328	2.4266e-07	9.42462e-06	up
Rnase11	7.16787	6.45838	2.73299	2.36312	0.0181219	0.0988027	up
Rnase2b	55.5165	8.44289	1.40884	5.99281	2.06241e-09	1.25557e-07	up
Mmp14	2396.21	1.02828	0.515243	1.99571	0.0459653	0.188475	up
Slc7a8	548.749	1.11178	0.392354	2.83361	0.00460252	0.0358463	up
Tgm1	2542.3	6.38959	0.649495	9.83777	7.74043e-23	2.7237e-20	up
Dhrs1	1122.54	1.10863	0.39308	2.82036	0.00479696	0.0370491	up
Ltb4r2	102.362	3.8541	0.612238	6.29511	3.07181e-10	2.21498e-08	up
Ltb4r1	147.883	3.63441	0.364365	9.97465	1.968e-23	7.52718e-21	up
Gjb6	71.0398	4.25813	0.680236	6.25979	3.85485e-10	2.73477e-08	up
Xpo4	106.903	1.08079	0.521427	2.07276	0.0381945	0.167063	up
Ska3	49.5304	1.86632	0.774893	2.40849	0.0160188	0.0900428	up
Trim13	310.977	2.24237	0.324664	6.90675	4.95892e-12	4.87415e-10	up
Fam167a	135.908	2.24186	0.676937	3.31177	0.000927067	0.0103037	up
Sox7	204.817	3.13972	0.488163	6.4317	1.26187e-10	9.91003e-09	up
Pbk	114.165	1.35159	0.473825	2.8525	0.00433772	0.0342386	up
Esco2	99.3194	2.0221	0.518492	3.89997	9.6204e-05	0.00163854	up
Ephx2	163.725	1.46051	0.738588	1.97743	0.0479926	0.193827	up
Ppp2r2a	903.765	0.64909	0.284161	2.28423	0.0223578	0.11455	up
Cdca2	150.583	1.81625	0.499773	3.63415	0.000278897	0.0038882	up
Adamdec1	125.16	2.11875	0.452146	4.68598	2.78621e-06	8.22494e-05	up
Adam28	532.626	1.52671	0.287928	5.30242	1.14279e-07	4.85656e-06	up
Stc1	34.9456	1.33481	0.569753	2.34278	0.0191405	0.102854	up
Rhobtb2	211.021	0.79243	0.345882	2.29104	0.0219612	0.112945	up
Phyhip	61.2387	3.96797	0.627784	6.32059	2.60559e-10	1.92616e-08	up
Reep4	953.921	1.32855	0.285406	4.65495	3.24053e-06	9.28565e-05	up
Esd	1808.25	1.22515	0.288826	4.24181	2.21721e-05	0.00048399	up
Gtf2f2	328.59	0.683169	0.281506	2.42683	0.0152313	0.0870345	up
Kctd4	1.90017	4.53594	2.2743	1.99443	0.0461053	NA	up
Olfm4	176.494	5.03186	0.539617	9.32487	1.11124e-20	3.05486e-18	up
Diaph3	80.353	1.15456	0.498603	2.31559	0.0205809	0.107704	up
Dis3	190.198	0.754508	0.34044	2.21628	0.0266727	0.129922	up
Uchl3	576.531	1.49369	0.35257	4.23659	2.26943e-05	0.000490639	up
Lmo7	3435.94	1.09651	0.345158	3.17682	0.001489	0.0149615	up
Irg1	70.3143	4.17647	0.694366	6.0148	1.80109e-09	1.11187e-07	up
Mycbp2	1325.92	0.751334	0.322824	2.32738	0.0199452	0.105412	up
Scel	599.079	4.4179	0.49213	8.97709	2.78028e-19	6.43635e-17	up
Rnf219	156.612	1.59244	0.334618	4.75898	1.94572e-06	5.97436e-05	up
Slitrk6	217.254	2.92237	0.434023	6.73321	1.65961e-11	1.51292e-09	up
Mir17hg	110.198	1.98736	0.41414	4.79877	1.59647e-06	5.07008e-05	up
Sox21	163.016	4.25024	0.68106	6.24064	4.35798e-10	3.05475e-08	up
Gm4675	6.01786	4.31479	1.49533	2.88551	0.00390777	0.0315816	up
Abcc4	1828.06	1.60676	0.350065	4.58989	4.43477e-06	0.000121535	up
Rap2a	383.139	0.929802	0.347251	2.67761	0.00741501	0.0514431	up
Dock9	883.509	1.20608	0.414472	2.90991	0.00361529	0.0298346	up
Casp1	263.53	2.6182	0.419139	6.24661	4.19461e-10	2.952e-08	up
Mmp12	99.5345	3.35046	0.47109	7.11213	1.14267e-12	1.21844e-10	up
Mmp8	41.0379	3.30491	0.924494	3.57483	0.00035045	0.00467816	up
Endod1	2325.83	0.8457	0.348406	2.42734	0.01521	0.0870214	up
Amotl1	971.679	1.01735	0.331987	3.06442	0.00218094	0.0200687	up
Fat3	12.9794	2.67834	0.852597	3.14139	0.00168149	0.0163629	up
Dnmt1	1002.67	0.950003	0.290638	3.26868	0.00108052	0.011606	up
Icam5	22.0151	2.15752	0.844107	2.55598	0.0105889	0.0664649	up
S1pr5	17.2231	5.2573	1.08525	4.84431	1.27054e-06	4.16273e-05	up
Ldlr	1387.66	1.14175	0.391345	2.9175	0.00352852	0.0292696	up
Spc24	68.3196	1.28996	0.440198	2.93041	0.00338519	0.0283614	up
Acp5	1075.1	1.7718	0.335922	5.27443	1.33169e-07	5.49996e-06	up
Pigyl	343.418	0.920327	0.264027	3.48573	0.000490799	0.00613289	up
Zfp809	465.814	0.791216	0.37746	2.09616	0.0360683	0.160533	up
Anln	263.683	1.572	0.428475	3.66883	0.000243659	0.00347965	up
Arhgap32	1568.14	1.25131	0.307264	4.07242	4.65272e-05	0.000895623	up
Ets1	523.677	1.48761	0.508081	2.9279	0.00341255	0.0285363	up
St3gal4	357.13	0.801369	0.335857	2.38604	0.0170308	0.0942856	up
Slc37a2	94.4369	0.980495	0.494975	1.9809	0.0476029	0.192616	up
Vsig2	65.0684	3.28745	0.508207	6.46871	9.88426e-11	8.0511e-09	up
Nrgn	29.1361	2.73389	0.968114	2.82393	0.00474388	0.036752	up
Olfr895	3.00439	4.17668	1.85003	2.25763	0.0239686	NA	up
Sc5d	790.826	1.08482	0.417182	2.60034	0.00931309	0.0610153	up
Trim29	1838.11	3.04429	0.761091	3.99991	6.33669e-05	0.00115054	up
Pvrl1	1509.61	2.38004	0.510839	4.65909	3.17611e-06	9.14575e-05	up
Mfrp	7.17615	5.46893	2.21503	2.46902	0.0135485	0.0799908	up
Nlrx1	499.872	0.725248	0.310573	2.33519	0.0195335	0.104112	up
Rps25	4510.5	0.593696	0.25237	2.35248	0.0186485	0.100921	up
Upk2	195.133	2.95224	0.794593	3.71541	0.000202877	0.00300457	up
Ttc36	28.8851	2.81089	0.736629	3.81589	0.000135695	0.0021586	up
Mpzl2	1905.07	0.825559	0.292224	2.82509	0.00472676	0.0366517	up
Cep164	669.148	1.18439	0.415404	2.85117	0.0043558	0.0343044	up
Ankk1	276.655	8.04919	0.68666	11.7222	9.8057e-32	8.21531e-29	up
Plet1os	115.364	1.22036	0.424967	2.87166	0.00408323	0.0326399	up
Plet1	4827.74	1.13402	0.33291	3.40638	0.000658309	0.00774218	up
Dlat	552.19	0.559964	0.247011	2.26696	0.0233928	0.118404	up
Ppp2r1b	687.354	0.844018	0.282657	2.98601	0.00282641	0.0246788	up
Sik2	175.897	1.08707	0.483396	2.24883	0.0245235	0.122402	up
Zc3h12c	72.3598	1.03523	0.493194	2.09904	0.0358138	0.159561	up
Exph5	212.615	1.50829	0.430144	3.50648	0.000454068	0.00575568	up
Cib2	79.6037	1.31495	0.462289	2.84443	0.00444916	0.0348369	up
Idh3a	821.404	0.557562	0.256353	2.17498	0.0296317	0.13937	up
Acsbg1	596.322	4.58849	0.58758	7.80913	5.75848e-15	9.12745e-13	up
Tspan3	2654.05	1.08294	0.351415	3.08164	0.00205863	0.0191841	up
Stra6	1379.1	1.89462	0.788489	2.40285	0.0162679	0.0909781	up
Uaca	901.022	1.16491	0.347382	3.35341	0.00079821	0.00915026	up
Gm9869	10.9078	2.66282	0.87791	3.03313	0.00242032	0.0218487	up
Rplp1	9352.69	0.589983	0.217522	2.71229	0.00668191	0.0477504	up
Kif23	160.312	1.51375	0.510865	2.96311	0.00304544	0.026214	up
Zwilch	94.3323	1.51913	0.449322	3.38094	0.000722376	0.00840574	up
Rpl4	14591	0.739494	0.253251	2.92001	0.00350023	0.0291035	up
Map2k1	1355.15	0.647521	0.263661	2.45589	0.0140536	0.0819756	up
Tipin	157.879	0.813619	0.407396	1.99712	0.0458119	0.188165	up
Pif1	56.1317	2.14159	0.555826	3.85299	0.000116686	0.00191509	up
2810417H13Rik	137.516	1.38881	0.478331	2.90345	0.00369076	0.0302884	up
Car12	447.784	2.71573	0.729245	3.72403	0.000196071	0.00291358	up
Anxa2	13232.1	1.14067	0.344856	3.30766	0.000940777	0.0104166	up
Ccnb2	166.056	1.83315	0.564697	3.24626	0.00116934	0.0123712	up
Aqp9	51.657	2.25524	0.828616	2.7217	0.00649467	0.0467239	up
Rab27a	1665.53	2.2631	0.445077	5.08475	3.68109e-07	1.38092e-05	up
Khdc3	9.57888	3.02515	0.951026	3.18093	0.00146803	0.0147845	up
Wdr72	623.658	4.96296	0.565729	8.77269	1.7445e-18	3.8366e-16	up
Myo5a	504.136	1.48506	0.386576	3.84158	0.000122247	0.00198415	up
Mapk6	1372.81	0.830125	0.28778	2.88459	0.00391928	0.0316311	up
Tmod3	2073.08	0.651808	0.313903	2.07646	0.0378511	0.16599	up
Hmgcll1	70.0968	2.06855	0.759344	2.72412	0.00644727	0.04647	up
Fam83b	388.825	1.61129	0.526708	3.05916	0.00221956	0.020339	up
Gclc	1442.81	2.12319	0.521588	4.07063	4.68869e-05	0.000899595	up
C920006O11Rik	73.5545	1.24745	0.610507	2.0433	0.0410229	0.175184	up
Gsta4	11007.8	3.37669	0.433904	7.78211	7.13251e-15	1.11053e-12	up
Gsta1	225.158	5.80211	0.605984	9.57468	1.02169e-21	3.22883e-19	up
Gm10639	7.24136	2.40751	1.21779	1.97695	0.0480469	0.193974	up
Gsta2	71.1906	5.07946	0.624353	8.13555	4.10072e-16	7.51542e-14	up
Cd109	134.856	2.19842	0.480471	4.57556	4.74954e-06	0.000128559	up
Filip1	59.3715	1.48966	0.483249	3.08258	0.00205213	0.0191336	up
Senp6	1129.35	0.58066	0.262319	2.21357	0.0268587	0.130355	up
Phip	780.891	0.864441	0.364663	2.37052	0.017763	0.0974264	up
Hmgn3	367.442	1.56287	0.474427	3.29424	0.000986893	0.0108049	up
Elovl4	178.166	5.82153	0.837419	6.95175	3.60781e-12	3.60658e-10	up
Ttk	72.9826	1.90753	0.507858	3.75603	0.000172633	0.00260938	up
Snhg5	228.711	0.839226	0.403591	2.0794	0.0375807	0.165134	up
Atp1b3	2302.3	1.51156	0.281136	5.37663	7.58932e-08	3.37188e-06	up
Rbp2	39.3754	4.55941	0.95294	4.78457	1.71357e-06	5.38366e-05	up
Dbr1	203.333	0.639296	0.288715	2.21428	0.0268096	0.130157	up
Il20rb	72.0252	1.07395	0.519524	2.06719	0.0387164	0.168733	up
Gm37314	5.92043	5.17496	1.66907	3.1005	0.00193192	0.0182841	up
Ephb1	17.9822	3.80597	1.07411	3.54336	0.000395056	0.00513719	up
Topbp1	629.561	0.966727	0.332364	2.90864	0.00363007	0.0299114	up
Acpp	490.759	1.21198	0.322288	3.76056	0.000169536	0.00256697	up
Poc1a	69.33	0.962131	0.432273	2.22575	0.0260312	0.127653	up
Mapkapk3	1100.5	1.77353	0.404245	4.38726	1.14785e-05	0.000275892	up
Hyal1	142.253	0.940809	0.404421	2.32631	0.020002	0.10568	up
Ifrd2	310.018	0.884208	0.300073	2.94665	0.00321239	0.0272249	up
Sema3f	1518.1	1.2427	0.424687	2.92616	0.00343178	0.0286291	up
Mst1r	730.94	1.96366	0.630432	3.11479	0.00184078	0.0176111	up
Fam212a	65.6011	1.99376	0.502389	3.96855	7.23116e-05	0.0012851	up
Mst1	131.995	6.46772	0.63178	10.2373	1.34934e-24	5.93508e-22	up
Bsn	166.714	1.65136	0.840567	1.96458	0.0494625	0.197738	up
Celsr3	12.6452	2.55036	1.10009	2.31831	0.0204322	0.10732	up
Ccdc51	137.593	1.22596	0.291032	4.21247	2.52588e-05	0.000532859	up
Gm7628	8.97177	2.73719	1.04537	2.61838	0.00883481	0.0588786	up
Plxnb1	1296.54	2.05773	0.584836	3.51848	0.000434023	0.00555361	up
Ngp	8.17859	5.65208	1.72255	3.28122	0.00103359	0.0111908	up
Lrrc2	20.1203	4.72634	0.921463	5.12917	2.91019e-07	1.11551e-05	up
Gm10030	10.0243	5.02204	1.39571	3.59819	0.000320436	0.0043576	up
Ltf	173004	5.81099	0.579268	10.0316	1.10705e-23	4.32831e-21	up
Ccrl2	111.544	1.38051	0.610325	2.26192	0.0237022	0.119385	up
Lrrfip2	671.626	0.53431	0.234627	2.27727	0.0227701	0.115986	up
Osbpl10	216.945	0.823292	0.316756	2.59914	0.00934584	0.0611267	up
Rps27rt	27.2241	1.14965	0.58106	1.97853	0.0478688	0.193432	up
Plcd1	635.017	1.61603	0.483757	3.34059	0.000836011	0.00948954	up
Oxsr1	760.201	0.665267	0.28711	2.31712	0.0204974	0.107494	up
Myd88	720.319	0.557325	0.248926	2.23891	0.0251615	0.124422	up
Csrnp1	241.642	1.83315	0.298311	6.14508	7.99236e-10	5.30632e-08	up
Rpsa	11356.8	0.846904	0.22096	3.83284	0.000126674	0.00204468	up
Rpl14	6367.77	0.686947	0.279555	2.45728	0.0139992	0.0818839	up
Abhd5	663.861	2.20744	0.378636	5.82997	5.54373e-09	3.09639e-07	up
A730085K08Rik	4.03092	5.62305	2.37101	2.37159	0.0177118	0.0973405	up
Kif15	109.874	1.7828	0.519782	3.4299	0.000603796	0.00722666	up
Tmem158	74.0424	1.74433	0.536289	3.25259	0.00114359	0.0121595	up
Ccr1	156.747	1.04573	0.336688	3.10592	0.0018969	0.0180108	up
Ccr2	641.209	1.62014	0.567372	2.85553	0.00429657	0.03399	up
Gal3st1	239.285	1.97703	0.836307	2.364	0.0180788	0.098629	up
Gatsl3	122.153	1.11264	0.4766	2.33453	0.019568	0.104201	up
Kremen1	1096.39	1.42678	0.348988	4.08832	4.34503e-05	0.000847521	up
Rps15a-ps6	7.96492	5.61384	1.77868	3.15619	0.00159844	0.0157994	up
Tbrg4	600.239	0.592456	0.221053	2.68015	0.00735885	0.0511353	up
Ramp3	358.968	5.56025	0.409494	13.5783	5.38278e-42	7.28498e-39	up
Igfbp3	5280.98	2.08569	0.797813	2.61426	0.00894207	0.0594134	up
Upp1	306.743	3.77549	0.593892	6.35719	2.05481e-10	1.55829e-08	up
Fignl1	84.6345	1.97352	0.430233	4.5871	4.49442e-06	0.000122787	up
Gm12663	4.16455	5.67461	1.88684	3.00747	0.00263429	0.0233961	up
Meis1	704.434	0.833123	0.344315	2.41965	0.0155355	0.0882567	up
Lgalsl	382.317	1.11157	0.301313	3.68908	0.000225066	0.0032591	up
Rel	286.359	1.1004	0.505943	2.17495	0.0296341	0.13937	up
Vrk2	71.9992	0.760384	0.363749	2.09041	0.0365809	0.16224	up
Rps27a	4731.67	0.806875	0.26949	2.99408	0.00275273	0.0241916	up
Rtn4	3217.5	0.809579	0.271298	2.98409	0.00284419	0.0248051	up
Chac2	117.682	1.14088	0.359222	3.17597	0.00149337	0.0149968	up
Npm1	3757.21	0.777022	0.277834	2.79671	0.00516254	0.0391508	up
Spdl1	68.6009	1.46007	0.600302	2.43222	0.0150067	0.0862271	up
Tenm2	30.2434	3.21425	0.6514	4.93437	8.04118e-07	2.78184e-05	up
Hmmr	127.82	2.03385	0.504244	4.03347	5.49597e-05	0.0010265	up
Nipal4	52.1033	2.49569	0.492769	5.06463	4.09186e-07	1.51244e-05	up
Havcr2	96.8556	1.86918	0.547322	3.41513	0.000637505	0.00755304	up
Gnb2l1	10527.9	0.735408	0.21921	3.35481	0.000794184	0.00912663	up
Mgat4b	635.645	1.41803	0.508	2.79139	0.00524819	0.0396635	up
Hnrnpab	1971.59	0.530703	0.267698	1.98247	0.0474269	0.1922	up
N4bp3	285.152	0.87464	0.384487	2.27483	0.0229163	0.116596	up
D930048N14Rik	404.516	0.779099	0.304577	2.55797	0.0105285	0.0661884	up
Gm26551	2.58689	4.98545	2.22301	2.24266	0.0249187	NA	up
Fat2	1936.26	2.72035	0.69716	3.90205	9.53799e-05	0.00162924	up
Trim58	5.82876	2.53934	1.26649	2.00502	0.0449605	0.185987	up
Wnt3a	4.61223	5.82363	1.87964	3.09827	0.00194655	0.0183732	up
Nlrp3	31.838	1.22261	0.603903	2.02451	0.042918	0.180215	up
Mprip	8743.44	0.960395	0.260871	3.6815	0.000231867	0.00334109	up
Top3a	257.12	0.614624	0.284019	2.16402	0.0304627	0.142278	up
Aldh3a1	144.643	3.33768	0.514886	6.48236	9.02995e-11	7.42397e-09	up
Fam83g	204.158	1.8686	0.543786	3.43628	0.000589751	0.00710227	up
2410006H16Rik	368.36	0.699689	0.329317	2.12467	0.0336142	0.152582	up
Trim16	571.549	0.938264	0.333481	2.81355	0.00489985	0.0375811	up
Hs3st3b1	71.6442	1.96431	0.468238	4.19511	2.72735e-05	0.000571249	up
Sco1	198.338	1.00429	0.279238	3.59653	0.000322491	0.00437802	up
Rnf222	5.18214	3.44294	1.51062	2.27916	0.0226579	0.115515	up
Rpl26	5170.58	0.604646	0.250106	2.41756	0.0156251	0.0885088	up
Arhgef15	62.8721	1.04709	0.459627	2.27813	0.0227186	0.115791	up
Pfas	283.155	0.531872	0.254812	2.08731	0.0368604	0.162879	up
Aurkb	133.748	2.04433	0.429378	4.76114	1.92501e-06	5.92511e-05	up
Per1	795.368	0.812715	0.374021	2.17291	0.0297869	0.140013	up
Alox12b	18.0007	5.27896	1.40943	3.74546	0.000180062	0.00270077	up
Alox8	5.55371	5.09221	1.72617	2.95	0.00317771	0.0270482	up
Sox15	149.149	3.93582	0.436969	9.00711	2.11563e-19	5.03006e-17	up
Kctd11	629.167	2.10178	0.504688	4.1645	3.12031e-05	0.000635401	up
Acap1	75.3986	1.27012	0.476821	2.66371	0.00772832	0.0530933	up
Alox12	1982.21	2.83723	0.654469	4.33516	1.45654e-05	0.000337615	up
C1qbp	497.032	0.549143	0.268778	2.04311	0.0410418	0.175212	up
Fam64a	67.2259	1.19044	0.553031	2.15258	0.0313516	0.145043	up
Pitpnm3	260.319	3.4872	0.686318	5.08102	3.75409e-07	1.39979e-05	up
Mybbp1a	1427.72	0.656235	0.252129	2.60277	0.00924732	0.0607947	up
Spns3	31.3775	2.06026	0.764485	2.69496	0.0070397	0.049622	up
Gsg2	54.2721	1.47364	0.465254	3.16739	0.00153813	0.0153158	up
Cluh	1099.65	0.831592	0.256603	3.24077	0.00119206	0.0125513	up
Fam101b	834.582	1.00104	0.50342	1.98848	0.0467587	0.190522	up
Fam57a	1516.64	2.51004	0.528619	4.7483	2.05138e-06	6.2443e-05	up
Dbil5	10.7885	2.52693	1.04071	2.42808	0.0151788	0.0869041	up
Cpd	4044.29	1.40822	0.603964	2.33162	0.0197205	0.104664	up
Tmigd1	68.3009	3.88508	0.931169	4.17226	3.01593e-05	0.000618442	up
Blmh	873.098	1.71963	0.3678	4.67546	2.93294e-06	8.57179e-05	up
Ssh2	467.269	0.655572	0.284699	2.30268	0.0212968	0.110545	up
Spag5	126.875	1.87505	0.478275	3.92043	8.83894e-05	0.00152314	up
Foxn1	25.3519	3.07858	0.917274	3.35622	0.000790148	0.00910404	up
Slc13a2	17.4201	3.31785	0.933086	3.55578	0.000376858	0.00496801	up
Tnfaip1	1368.05	0.9544	0.274587	3.47577	0.000509395	0.00630259	up
Slfn9	285.186	1.35273	0.580377	2.33077	0.0197653	0.104807	up
Slfn10-ps	55.7401	1.91824	0.835191	2.29676	0.0216323	0.111711	up
Slfn2	1331.77	1.19256	0.521857	2.28523	0.0222993	0.114417	up
Slfn1	77.4463	1.68532	0.61411	2.74433	0.00606354	0.0442663	up
Slfn4	1295.41	4.47322	0.81139	5.51304	3.52696e-08	1.6726e-06	up
Slfn3	29.3136	2.97833	0.844572	3.52644	0.000421191	0.0054289	up
1700020L24Rik	40.2135	1.61053	0.714396	2.25439	0.0241718	0.120989	up
Mmp28	137.556	1.70584	0.758781	2.24813	0.0245682	0.122455	up
Ccl3	32.6603	2.18719	0.541633	4.03814	5.38765e-05	0.00101164	up
Wfdc21	7.55077	3.51123	1.4797	2.37292	0.0176479	0.0970609	up
Synrg	830.84	0.718951	0.30525	2.35529	0.0185084	0.100412	up
Dusp14	301.009	1.64629	0.26418	6.23167	4.61477e-10	3.19654e-08	up
Acaca	598.437	1.1872	0.341274	3.47874	0.000503784	0.00624196	up
Ppm1d	231.651	0.72094	0.288803	2.4963	0.0125496	0.0757971	up
Gm11478	12.597	1.96722	0.875778	2.24626	0.0246875	0.122865	up
Dhx40	1140.66	1.0949	0.308777	3.54592	0.00039125	0.00511416	up
Prr11	80.6269	1.65122	0.445573	3.70583	0.000210697	0.0030866	up
Lpo	13.697	1.49537	0.748818	1.99697	0.0458284	0.188169	up
Trim25	2634.05	1.07966	0.370432	2.91459	0.00356159	0.0294744	up
Hlf	51.4519	2.15853	0.593405	3.63754	0.000275255	0.00385269	up
Epn3	2160.36	0.677863	0.299356	2.2644	0.0235494	0.118991	up
Eme1	27.3385	1.44141	0.520978	2.76673	0.00566218	0.04223	up
Kpnb1	2362.7	0.670566	0.247603	2.70823	0.0067644	0.0481484	up
Arhgap23	345.616	1.34757	0.335307	4.01892	5.84649e-05	0.0010771	up
Rpl23	7054.75	0.570762	0.255233	2.23624	0.025336	0.124933	up
Csf3	12.9414	2.31824	0.889424	2.60645	0.00914871	0.0603826	up
Rapgefl1	728.084	1.3717	0.377183	3.63669	0.000276161	0.00385924	up
Top2a	805.623	1.73274	0.395285	4.38351	1.16785e-05	0.000280315	up
Tns4	808.432	2.48062	0.592779	4.18472	2.85516e-05	0.000594481	up
Krt10	712.684	5.17212	0.500622	10.3314	5.08116e-25	2.29225e-22	up
Krt23	2125.3	1.4792	0.404525	3.65663	0.000255549	0.00362884	up
Krt33b	6.60191	6.33433	1.66079	3.81404	0.000136711	0.00216893	up
Krt36	7.70904	4.09007	1.41858	2.88322	0.00393629	0.0317393	up
Krt13	24200.3	7.76539	0.704644	11.0203	3.05036e-28	1.85062e-25	up
Krt14	15980.6	4.1444	0.554418	7.47523	7.70667e-14	9.89717e-12	up
Krt16	353.589	5.95833	0.703835	8.46552	2.55007e-17	5.15701e-15	up
Krt17	1267.29	2.60838	0.533845	4.88602	1.02897e-06	3.42225e-05	up
Gm12349	42.8708	3.00359	0.718843	4.17837	2.93606e-05	0.00060818	up
Jup	7831.7	1.32778	0.386414	3.43617	0.000590005	0.00710227	up
P3h4	396.674	0.917864	0.340432	2.69618	0.00701399	0.0495201	up
Brca1	111.176	1.66612	0.464144	3.58967	0.000331099	0.00447417	up
BC030867	33.6982	2.47651	0.584972	4.23355	2.30032e-05	0.000495371	up
Asb16	44.924	2.26288	0.487485	4.64196	3.45121e-06	9.73087e-05	up
Kif18b	88.9658	1.9591	0.458942	4.26874	1.9658e-05	0.000436145	up
Arf2	463.834	0.7097	0.325671	2.17919	0.0293172	0.138385	up
Itgb3	128.952	1.34255	0.449125	2.98925	0.00279664	0.0245063	up
Ern1	1173.15	0.874183	0.291693	2.99693	0.00272711	0.0240505	up
Snord104	40.0006	0.929679	0.440314	2.1114	0.0347381	0.156473	up
Gm22711	2.23356	4.772	2.12539	2.24524	0.024753	NA	up
Pitpnc1	324.903	1.25858	0.343953	3.65917	0.000253031	0.00359889	up
Gm11714	5.47636	3.00665	1.45015	2.07333	0.0381415	0.166931	up
Rgs9	21.3432	2.07105	0.711335	2.9115	0.00359697	0.0296974	up
Wipi1	480.032	0.657635	0.311069	2.11411	0.0345056	0.155744	up
Map2k6	77.5559	1.07288	0.391432	2.74091	0.00612696	0.0445814	up
2610035D17Rik	270.586	1.42799	0.473193	3.01778	0.00254634	0.0227875	up
Cd300lf	201.425	2.74837	0.57671	4.7656	1.88294e-06	5.84277e-05	up
Slc9a3r1	2173.46	0.882482	0.276796	3.1882	0.00143162	0.0145259	up
Ush1g	5.07021	5.95335	2.33381	2.55091	0.0107441	0.0671275	up
Evpl	2727.29	1.81657	0.314124	5.78299	7.33856e-09	4.06021e-07	up
Ube2o	387.351	0.749622	0.277346	2.70284	0.00687489	0.0487926	up
1810032O08Rik	69.4867	1.40564	0.389567	3.6082	0.000308324	0.0042248	up
Gm11735	3.36858	5.36518	2.43528	2.20311	0.0275871	0.13305	up
Tk1	304.691	0.769515	0.334579	2.29995	0.021451	0.110947	up
Birc5	196.531	2.18069	0.506262	4.30743	1.65163e-05	0.000376897	up
Pgs1	652.106	0.916308	0.247611	3.70059	0.0002151	0.00313804	up
Engase	913.574	1.04055	0.372825	2.791	0.00525456	0.0396946	up
Chmp6	457.232	0.598178	0.271714	2.2015	0.0277007	0.133306	up
Actg1	13860.9	0.580251	0.237345	2.44476	0.0144948	0.0839437	up
Fscn2	15.785	3.61613	0.838385	4.31321	1.60902e-05	0.000368609	up
Faap100	544.924	1.61741	0.329036	4.91561	8.85054e-07	3.02362e-05	up
Slc16a3	968.397	1.85873	0.586253	3.17052	0.00152169	0.0152203	up
Zfp750	1443	1.76119	0.307538	5.72674	1.02382e-08	5.40932e-07	up
Calml3	4417.37	7.48365	0.42475	17.619	1.76191e-69	1.0333e-65	up
Calm4	100.379	8.38774	1.32364	6.33689	2.34454e-10	1.74788e-08	up
Net1	3490.05	1.45951	0.531642	2.74529	0.00604567	0.0441853	up
Akr1c18	148.492	6.91468	1.60132	4.31812	1.57361e-05	0.000361438	up
Akr1c21	38.2505	4.36051	0.883431	4.93588	7.97887e-07	2.76884e-05	up
Pfkp	1012.57	0.96955	0.438731	2.2099	0.0271122	0.131191	up
Idi1	311.244	1.7323	0.467342	3.70672	0.000209965	0.00308105	up
Larp4b	1568.21	0.825181	0.334575	2.46636	0.0136495	0.0803712	up
Edaradd	91.3158	1.96382	0.562913	3.48867	0.000485436	0.0060875	up
Gpr137b-ps	236.118	2.76222	0.279154	9.89499	4.37669e-23	1.60424e-20	up
Gpr137b	874.452	2.44357	0.477305	5.11951	3.06326e-07	1.16656e-05	up
B3galnt2	518.542	0.748595	0.248256	3.01542	0.00256624	0.0229423	up
Gli3	98.3025	1.23434	0.608912	2.02712	0.04265	0.179518	up
Trim27	868.503	0.759945	0.313992	2.42026	0.0155092	0.0881645	up
Pgbd1	23.6781	1.79845	0.65372	2.7511	0.00593962	0.0435969	up
Nkapl	5.4358	3.55407	1.60587	2.21317	0.0268859	0.130357	up
Hist1h1e	28.7344	1.93628	0.625585	3.09516	0.00196706	0.0185072	up
Fam65b	26.8467	1.24057	0.530434	2.33878	0.019347	0.103462	up
Gmnn	105.699	1.3546	0.403291	3.35885	0.000782661	0.0090296	up
Mboat1	1801.42	0.825435	0.307981	2.68015	0.00735902	0.0511353	up
Foxq1	816.039	1.39725	0.6349	2.20074	0.0277547	0.13349	up
1700018A04Rik	3.47562	4.38429	1.76091	2.48978	0.0127822	0.0768067	up
Foxc1	302.973	1.68067	0.616574	2.72582	0.00641428	0.0463652	up
Serpinb6b	331.478	2.26947	0.63826	3.55571	0.000376964	0.00496801	up
Dsp	10842.9	2.15409	0.414048	5.20251	1.96615e-07	7.78286e-06	up
Gcnt2	674.875	1.80851	0.330385	5.47394	4.40133e-08	2.06499e-06	up
Smim13	139.832	0.916123	0.351579	2.60574	0.00916772	0.0604788	up
Nedd9	826.433	1.00834	0.480846	2.097	0.0359934	0.16024	up
Adtrp	8.24224	4.75933	1.52066	3.12978	0.00174935	0.0168739	up
Rbm24	47.6375	2.00329	0.831947	2.40795	0.0160423	0.0901177	up
Rnf144b	1075.37	1.24009	0.291209	4.25841	2.05884e-05	0.000453926	up
Bicd2	922.275	0.74542	0.322765	2.30948	0.0209169	0.108914	up
Spin1	1192.14	0.583697	0.267761	2.17992	0.0292634	0.138292	up
Cks2	132.977	1.16028	0.480562	2.41443	0.0157599	0.0890792	up
Gm15440	42.6763	1.55612	0.510657	3.04729	0.00230912	0.0210392	up
Sema4d	1035.81	1.74416	0.36022	4.84194	1.28576e-06	4.20477e-05	up
Thoc3	241.129	0.573504	0.25927	2.21199	0.0269671	0.130621	up
Cltb	1867.31	0.640288	0.226124	2.83158	0.0046318	0.0360265	up
Rab24	757.897	0.676636	0.316183	2.14001	0.0323536	0.148353	up
Slc34a1	24.1255	5.31306	0.962347	5.52094	3.37196e-08	1.61212e-06	up
Pitx1	2354.58	6.68383	0.536111	12.4673	1.12623e-35	1.10082e-32	up
Gm28760	14.8167	7.50299	1.42661	5.2593	1.44603e-07	5.90493e-06	up
Tgfbi	1329.55	1.57477	0.495435	3.17857	0.00148004	0.0148799	up
Fbp2	235.955	1.65912	0.795083	2.08673	0.0369124	0.162879	up
Gm16907	90.6148	0.781285	0.369537	2.11423	0.0344957	0.155744	up
Fancc	185.788	0.62243	0.312129	1.99414	0.0461366	0.188868	up
Cdc14b	129.723	2.09908	0.441458	4.75487	1.98571e-06	6.07594e-05	up
Cdk20	74.6823	0.792769	0.398182	1.99097	0.0464839	0.189753	up
Gm9625	22.5227	1.2246	0.617321	1.98374	0.0472853	0.191823	up
Papd7	396.074	0.889569	0.336423	2.6442	0.00818853	0.0555394	up
Nsun2	1263.44	0.953082	0.256418	3.7169	0.000201682	0.00299298	up
Trip13	60.7033	2.50406	0.534797	4.68227	2.83714e-06	8.36125e-05	up
Cep72	34.6086	1.37377	0.513222	2.67677	0.00743367	0.0515522	up
Pdcd6	1303.84	0.952001	0.258338	3.6851	0.000228615	0.00330234	up
Cast	3169.54	1.97103	0.329852	5.97551	2.29366e-09	1.38201e-07	up
Glrx	255.711	2.16476	0.44774	4.83486	1.33237e-06	4.34106e-05	up
Arrdc3	1288.09	1.47274	0.257063	5.72912	1.00951e-08	5.36593e-07	up
1700023H06Rik	6.93496	4.49908	1.80225	2.49637	0.0125473	0.0757971	up
Rps23	5147.86	0.664697	0.261814	2.53881	0.011123	0.0689076	up
Dhfr	74.306	1.28325	0.403616	3.17937	0.00147594	0.0148508	up
Ankdd1b	50.6268	1.1068	0.415393	2.66447	0.00771107	0.0529955	up
Hmgcr	954.83	1.1492	0.416213	2.76108	0.00576113	0.0427261	up
Cenph	42.8184	1.50424	0.492176	3.05631	0.00224077	0.0205014	up
Ccnb1	217.118	2.47626	0.541175	4.57571	4.74604e-06	0.000128559	up
Mast4	1354.52	2.81784	0.358385	7.86262	3.76182e-15	6.18555e-13	up
Smim15	757.788	1.06531	0.313916	3.39361	0.00068977	0.00806276	up
Depdc1b	13.2487	1.68861	0.801734	2.1062	0.0351872	0.157862	up
Pde4d	204.592	1.65886	0.388006	4.27536	1.90833e-05	0.000425541	up
Plk2	1615.56	1.42384	0.270732	5.25924	1.44653e-07	5.90493e-06	up
Emb	298.783	1.36688	0.429696	3.18105	0.00146743	0.0147845	up
Hcn1	7.80979	4.70163	1.44759	3.2479	0.00116259	0.0123146	up
Hmgcs1	1696.89	1.3668	0.466996	2.92679	0.00342481	0.0285845	up
Rab10	2490.08	0.750749	0.267488	2.80666	0.00500577	0.0382089	up
Itsn2	705.117	0.64961	0.290849	2.2335	0.0255162	0.125576	up
Sf3b6	795.684	0.662331	0.234377	2.82592	0.00471452	0.036589	up
2810032G03Rik	12.8325	1.38811	0.698025	1.98862	0.0467428	0.190501	up
Sdc1	8566.54	1.79203	0.321805	5.56869	2.56657e-08	1.27921e-06	up
9930038B18Rik	12.8216	4.06659	1.08719	3.74046	0.000183683	0.00274806	up
Vsnl1	39.3738	2.90536	0.628114	4.62552	3.73651e-06	0.000104515	up
Fam84a	2566.24	1.14282	0.48379	2.36222	0.0181661	0.0989823	up
Rrm2	487.922	1.78691	0.401058	4.45548	8.3705e-06	0.000210687	up
Rps7	6023.29	0.574462	0.253871	2.26281	0.0236472	0.11924	up
Fam110c	261.363	0.883084	0.310602	2.84314	0.00446718	0.0349313	up
Ccdc71l	385.36	1.40561	0.379228	3.7065	0.000210144	0.00308106	up
Ahr	1398.13	1.81611	0.370591	4.90057	9.55585e-07	3.22698e-05	up
Scin	276.253	4.21874	0.556964	7.57453	3.60417e-14	4.87783e-12	up
Ifrd1	476.673	0.859264	0.306106	2.80708	0.00499924	0.0381756	up
G2e3	539.857	1.16943	0.321024	3.64281	0.000269674	0.00379268	up
Akap6	9.61598	2.30658	1.02226	2.25634	0.024049	0.120615	up
Egln3	1613.19	1.13984	0.575064	1.98211	0.0474674	0.192296	up
Baz1a	775.004	1.41667	0.353356	4.00918	6.09305e-05	0.0011166	up
Pax9	37.66	2.76173	0.791177	3.49065	0.000481839	0.00605102	up
Mis18bp1	61.2821	1.46222	0.65584	2.22954	0.0257783	0.126617	up
Lrr1	12.9555	1.85786	0.765074	2.42834	0.0151682	0.0868948	up
Mgat2	981.169	0.597621	0.222083	2.69098	0.00712418	0.050037	up
Pole2	55.4194	0.963472	0.439901	2.1902	0.0285096	0.135861	up
Arf6	2420.4	0.551795	0.270671	2.03862	0.041488	0.176271	up
Map4k5	585.977	1.04283	0.273747	3.80945	0.000139274	0.0022016	up
Trim9	4.93985	3.38042	1.52927	2.21048	0.0270717	0.131032	up
Frmd6	786.726	0.974008	0.341947	2.84842	0.00439373	0.0345136	up
Hif1a	2651.83	1.29214	0.308753	4.18502	2.85135e-05	0.000594392	up
Mthfd1	526.963	0.904658	0.260312	3.47529	0.000510306	0.00630943	up
Gpx2	2270.66	1.14929	0.42187	2.72427	0.00644432	0.04647	up
Max	1458.86	0.648608	0.272938	2.3764	0.0174826	0.0964532	up
Rdh12	71.1576	3.82473	0.796572	4.80148	1.57494e-06	5.01985e-05	up
Ttc9	510.515	2.42262	0.710763	3.40848	0.000653257	0.00770335	up
Entpd5	603.423	1.00738	0.427732	2.35516	0.0185148	0.100416	up
Fos	623.052	2.40504	0.404684	5.94301	2.79831e-09	1.64535e-07	up
Jdp2	730.332	2.97762	0.383674	7.7608	8.43947e-15	1.29116e-12	up
Gpatch2l	235.033	0.863973	0.332551	2.59802	0.0093763	0.0612576	up
Cep128	47.8622	1.18886	0.478701	2.48351	0.0130094	0.0776468	up
Ston2	157.794	3.18068	0.875204	3.63422	0.000278825	0.0038882	up
Gm8378	8.48329	3.41189	1.09974	3.10245	0.00191928	0.0181743	up
Flrt2	232.105	1.78689	0.523806	3.41137	0.00064638	0.00763762	up
Efcab11	13.7858	2.2946	0.93789	2.44656	0.0144229	0.0835547	up
Gpr68	118.003	0.971032	0.37511	2.58866	0.00963499	0.0623916	up
Cpsf2	557.085	0.826006	0.311021	2.65579	0.00791221	0.0540401	up
Otub2	84.0818	1.07068	0.368783	2.90329	0.00369266	0.0302884	up
Ppp4r4	49.1739	2.48085	0.477328	5.19737	2.02131e-07	7.97374e-06	up
Gm5656	4.83414	5.89076	2.9137	2.02175	0.0432025	0.181064	up
Bcl11b	125.356	3.19793	0.50687	6.30917	2.80541e-10	2.06521e-08	up
Dlk1	4.54346	4.79407	2.05453	2.33341	0.0196266	0.104383	up
Rps19-ps6	30.0397	1.18143	0.566242	2.08645	0.0369379	0.162879	up
Cdc42bpb	1391.19	0.598059	0.280284	2.13376	0.0328626	0.150061	up
Tnfaip2	593.188	1.85581	0.332464	5.58198	2.3779e-08	1.19193e-06	up
Snora28	16.2535	1.43024	0.718494	1.99061	0.0465234	0.189827	up
Klc1	1036.67	1.09308	0.252422	4.33035	1.48871e-05	0.000344184	up
Xrcc3	255.899	0.952145	0.362863	2.62398	0.00869093	0.0581621	up
Adssl1	80.2899	1.72749	0.402446	4.29247	1.76698e-05	0.000397547	up
Siva1	151.374	0.593773	0.276985	2.1437	0.0320568	0.147381	up
Cdca4	403.309	0.929995	0.274708	3.3854	0.00071074	0.00828129	up
Jag2	526.617	1.25355	0.448964	2.79209	0.00523681	0.0395945	up
4930427A07Rik	126.958	0.623634	0.312141	1.99793	0.0457246	0.188094	up
Ncapg2	209.874	1.56286	0.51338	3.04426	0.00233257	0.021187	up
Ptprn2	120.371	3.06572	0.687078	4.46197	8.12082e-06	0.00020558	up
Macc1	531.309	1.14661	0.320085	3.58222	0.000340691	0.00457217	up
Pdzd2	479.04	2.55555	0.331504	7.70896	1.26851e-14	1.87547e-12	up
Cdh6	10.7209	6.05448	1.91881	3.15533	0.00160316	0.0158283	up
Myo10	961.836	0.669044	0.287902	2.32386	0.0201331	0.106118	up
Rpl30	3609.16	0.746047	0.287507	2.59489	0.00946218	0.0616584	up
Klf10	1230.28	0.902592	0.37006	2.43904	0.0147262	0.0849485	up
Gm26863	17.9957	2.8029	1.04811	2.67426	0.00748954	0.0518579	up
Azin1	2116.17	0.682509	0.255332	2.67302	0.00751712	0.0519875	up
2310043O21Rik	5.67939	4.20088	1.44679	2.90358	0.0036892	0.0302884	up
Kcnv1	5.22821	5.99992	2.05304	2.92246	0.00347274	0.028916	up
Rad21	1329.55	0.619918	0.304008	2.03915	0.041435	0.176131	up
Samd12	51.4136	1.98462	0.529096	3.75097	0.000176154	0.00264442	up
Mal2	3312.18	1.33526	0.350294	3.81182	0.000137946	0.00218454	up
Taf2	469.24	0.646594	0.283232	2.28291	0.0224358	0.114825	up
Dscc1	19.519	1.29304	0.627186	2.06165	0.0392413	0.17043	up
Mtbp	86.6552	1.05918	0.414617	2.5546	0.010631	0.0665868	up
Has2	40.3771	2.54334	0.740353	3.43531	0.000591881	0.00711795	up
Fam83a	190.391	6.14461	0.609977	10.0735	7.2351e-24	2.89305e-21	up
Atad2	305.588	1.00977	0.366526	2.75498	0.00586955	0.0431726	up
Tmem65	482.151	0.777218	0.285788	2.71956	0.00653691	0.0469317	up
Sqle	1272.48	1.22277	0.344638	3.54799	0.000388188	0.00508925	up
Trib1	425.553	0.788485	0.351873	2.24082	0.0250374	0.124087	up
Myc	561.26	1.07392	0.410285	2.61749	0.00885787	0.0589653	up
Gsdmc	24.2554	4.71967	1.30706	3.61092	0.000305115	0.00418736	up
Phf20l1	1061.77	0.779006	0.339365	2.29548	0.0217054	0.111891	up
Tg	3.98856	4.59611	2.16624	2.12169	0.0338635	0.153555	up
Ndrg1	1036.76	1.62692	0.599304	2.71468	0.00663405	0.0475088	up
St3gal1	319.509	1.08038	0.313405	3.44722	0.000566382	0.00684875	up
Gm10240	3.30787	4.30873	1.83867	2.34339	0.0191095	0.102723	up
Khdrbs3	216.341	1.4009	0.542974	2.58005	0.0098787	0.0632942	up
Ago2	1060.84	0.978089	0.277462	3.52513	0.000423273	0.00545173	up
Ptp4a3	332.715	0.610516	0.271684	2.24716	0.0246301	0.122664	up
Gm15387	12.0002	4.67331	1.36903	3.41359	0.00064112	0.00759076	up
Arc	272.657	1.63188	0.422686	3.86073	0.000113048	0.00186581	up
Jrk	211.415	0.882266	0.326835	2.69942	0.00694603	0.0491389	up
4933427E11Rik	11.3541	2.90913	1.16104	2.50562	0.0122238	0.0742371	up
Psca	16971.2	3.30904	0.653596	5.06281	4.13112e-07	1.52056e-05	up
Them6	265.497	0.791381	0.360913	2.19272	0.0283277	0.13525	up
Lypd2	11.6726	5.30177	1.38513	3.82764	0.000129379	0.00207881	up
2010109I03Rik	70.2398	5.40075	0.870006	6.20772	5.37584e-10	3.68025e-08	up
Gpihbp1	76.5327	1.10539	0.5517	2.0036	0.0451127	0.186405	up
Mroh6	148.936	6.35855	0.774415	8.21078	2.19761e-16	4.24888e-14	up
Naprt	482.119	0.845115	0.325315	2.59783	0.0093814	0.0612681	up
Mapk15	37.373	1.28575	0.540164	2.3803	0.0172986	0.095558	up
Fam83h	1969.57	0.810853	0.279336	2.90279	0.00369855	0.0303064	up
K230010J24Rik	254.198	1.81955	0.333978	5.4481	5.09097e-08	2.37587e-06	up
Gm23027	19.8404	2.608	0.662969	3.93382	8.36064e-05	0.00144923	up
Mirt2	10.3245	3.72058	1.25065	2.97491	0.00293072	0.0254647	up
Spatc1	5.01831	3.4051	1.57749	2.15855	0.030885	0.143639	up
Gpt	301.108	1.86769	0.431495	4.32841	1.5019e-05	0.000346778	up
Recql4	46.3128	1.88249	0.488648	3.85244	0.000116947	0.00191758	up
Rpl8	8931.85	0.791332	0.260793	3.03433	0.00241067	0.0217951	up
Apol7a	647.608	1.34907	0.621415	2.17097	0.0299337	0.140425	up
Apol8	5.43918	3.45057	1.58139	2.18199	0.02911	0.137678	up
Tmprss6	58.9202	1.91739	0.954664	2.00844	0.0445962	0.184872	up
Sh3bp1	575.382	1.76953	0.371415	4.76429	1.89516e-06	5.86e-05	up
H1f0	1667.21	0.982077	0.352516	2.78591	0.00533783	0.0401617	up
Micall1	564.932	0.582397	0.275541	2.11365	0.0345449	0.155842	up
Baiap2l2	7.74686	2.77276	1.40507	1.9734	0.0484499	0.195019	up
Mgat3	2038.94	2.4992	0.709673	3.52161	0.000428929	0.0055058	up
Fam83f	529.969	1.0855	0.317609	3.41774	0.000631429	0.00749619	up
Sgsm3	2153.21	0.856345	0.216755	3.95074	7.79087e-05	0.00136799	up
Srebf2	2548.53	0.594744	0.297394	1.99985	0.0455164	0.187501	up
Cenpm	65.6373	1.37829	0.393242	3.50494	0.000456703	0.00578075	up
1500009C09Rik	89.8601	3.5652	0.631652	5.64424	1.6591e-08	8.51027e-07	up
Ttll12	426.222	0.557857	0.27014	2.06507	0.0389167	0.169355	up
Nup50	866.378	0.7228	0.243891	2.96362	0.0030404	0.0261834	up
5031439G07Rik	871.902	1.22334	0.464584	2.63319	0.00845863	0.0570196	up
Gtse1	180.781	1.62233	0.351263	4.61855	3.86432e-06	0.000107577	up
Celsr1	610.141	1.37924	0.686048	2.01042	0.0443868	0.184445	up
Cerk	1089.16	1.78875	0.376382	4.7525	2.0092e-06	6.12648e-05	up
Gm15569	3.68598	3.48373	1.69166	2.05935	0.0394604	0.170949	up
Adm2	39.3888	3.6168	0.67977	5.32061	1.03417e-07	4.42706e-06	up
Cpt1b	2.85476	4.07857	1.95166	2.08979	0.0366364	NA	up
Alg10b	269.179	0.985167	0.48717	2.02222	0.0431531	0.180986	up
Cpne8	436.183	1.2015	0.402161	2.98762	0.00281162	0.0246108	up
Kif21a	701.619	1.4987	0.450702	3.32526	0.000883364	0.00991826	up
Cntn1	31.5179	2.53563	0.618041	4.10268	4.0839e-05	0.00080642	up
Pdzrn4	11.5497	5.22687	1.41968	3.68174	0.000231649	0.00334068	up
Slc38a2	2123.66	0.6105	0.26138	2.33568	0.0195078	0.104006	up
Slc38a4	17.551	3.62581	1.37471	2.63751	0.0083517	0.0564719	up
Senp1	545.687	0.648283	0.26802	2.41879	0.0155724	0.0883807	up
Tuba1c	2065.01	0.877144	0.292699	2.99675	0.00272878	0.0240532	up
Troap	44.9281	1.77838	0.644136	2.76088	0.00576461	0.0427261	up
Spats2	489.385	1.10054	0.404548	2.72043	0.00651972	0.0468578	up
Aqp5	94.1406	1.75779	0.842454	2.08651	0.036932	0.162879	up
Racgap1	251.529	1.88999	0.456653	4.13878	3.4915e-05	0.000705275	up
Dip2b	684.234	0.987143	0.350701	2.81477	0.00488123	0.0375216	up
Galnt6	613.773	4.42022	0.46539	9.49788	2.14208e-21	6.4979e-19	up
Galnt6os	2.40454	3.82849	1.951	1.96233	0.0497246	NA	up
Acvr1b	932.702	0.933191	0.383909	2.43076	0.0150671	0.0864896	up
Grasp	122.94	1.05811	0.522202	2.02625	0.0427392	0.179792	up
Krt80	126.059	2.74338	0.484147	5.66642	1.45816e-08	7.59019e-07	up
Krt7	11540.2	2.70791	0.767192	3.52964	0.000416133	0.00537156	up
Krt83	55.6612	3.35985	0.81268	4.13429	3.56055e-05	0.000716754	up
4732456N10Rik	4.43062	5.76178	1.85533	3.10554	0.00189934	0.0180146	up
Gm5414	78.4662	5.2394	0.732963	7.14825	8.78897e-13	9.54525e-11	up
Gm5478	112.21	5.31891	0.735449	7.23219	4.75256e-13	5.29219e-11	up
Krt6b	2122.53	7.83176	0.492352	15.9068	5.68284e-57	1.6664e-53	up
Krt6a	13567.3	5.33689	0.492287	10.841	2.20033e-27	1.24879e-24	up
Krt5	26289.6	4.18834	0.610687	6.8584	6.96345e-12	6.73159e-10	up
Krt77	3.61494	4.44445	1.91446	2.32152	0.0202586	0.106588	up
Eif4b	4291.38	0.537359	0.263193	2.04169	0.0411819	0.175494	up
Soat2	38.2853	1.64039	0.577072	2.84261	0.00447454	0.0349578	up
Rarg	1724.72	0.828474	0.419645	1.97423	0.048356	0.19473	up
Mfsd5	839.618	0.532797	0.257637	2.06801	0.0386391	0.168522	up
Espl1	142.208	1.59733	0.479344	3.33233	0.000861234	0.00970255	up
Prr13	2899.13	1.24821	0.324505	3.84652	0.000119807	0.00194993	up
Cbx5	855.962	0.603694	0.302963	1.99263	0.0463015	0.189317	up
Zfp385a	250.417	1.20942	0.335789	3.60172	0.000316118	0.00431815	up
Tfap4	80.4599	1.44301	0.41051	3.51516	0.00043949	0.00560317	up
Ppl	3256.87	3.23354	0.424749	7.61281	2.6819e-14	3.74486e-12	up
Emp2	2750.73	0.744058	0.268863	2.76743	0.00565004	0.0421735	up
Prm2	6.00101	6.20233	2.80795	2.20885	0.027185	0.131435	up
Abcc1	794.954	1.10393	0.503007	2.19466	0.0281879	0.134803	up
Snai2	150.103	1.87638	0.439017	4.27406	1.91946e-05	0.00042748	up
Mcm4	420.233	0.895133	0.387318	2.31111	0.0208268	0.1087	up
Ccdc116	29.0197	1.76192	0.603543	2.91929	0.00350834	0.0291571	up
Cldn5	82.3879	1.06196	0.454647	2.33579	0.019502	0.104006	up
Teddm3	132.995	9.70602	1.34102	7.23781	4.56004e-13	5.1185e-11	up
Ephb3	726.35	1.1015	0.459731	2.39596	0.0165769	0.0921877	up
Igf2bp2	146.588	2.85882	0.460733	6.20493	5.47214e-10	3.73166e-08	up
Fetub	148.346	2.82513	0.439838	6.42312	1.3351e-10	1.03937e-08	up
Tprg	54.2427	7.50325	1.16505	6.4403	1.19234e-10	9.49234e-09	up
Trp63	1363.38	3.41845	0.530163	6.44792	1.13397e-10	9.1101e-09	up
Gm4524	19.1813	3.55534	0.895564	3.96994	7.1891e-05	0.00128006	up
P3h2	95.5469	3.30121	0.454357	7.26569	3.71141e-13	4.26788e-11	up
Cldn1	469.734	3.62206	0.67044	5.40251	6.57146e-08	2.96457e-06	up
Il1rap	143.638	0.815747	0.352155	2.31644	0.020534	0.107577	up
Mb21d2	57.0846	1.19111	0.531852	2.23955	0.02512	0.124286	up
Atp13a4	37.172	2.03736	0.974915	2.08978	0.0366373	0.162326	up
Lrrc15	32.4885	2.74446	1.39479	1.96765	0.049108	0.196678	up
Xxylt1	186.717	0.606202	0.289666	2.09276	0.0363704	0.16155	up
Acap2	1129.95	0.725977	0.318266	2.28104	0.0225462	0.115213	up
Bdh1	442.095	1.07837	0.434852	2.47986	0.0131435	0.0782297	up
Rpl35a	2960.24	0.591052	0.250807	2.3566	0.0184431	0.100089	up
Stfa2l1	13.7042	4.44327	1.12766	3.94025	8.13971e-05	0.00141729	up
Gm5483	9.42031	3.24251	1.17583	2.75763	0.00582219	0.0429499	up
BC100530	115.816	2.23076	1.04793	2.12873	0.0332766	0.151561	up
Stfa3	16.9966	7.70362	1.38928	5.54505	2.93878e-08	1.43227e-06	up
Polq	34.8854	1.76485	0.702606	2.51187	0.0120094	0.0732896	up
Cd80	49.6683	1.55957	0.498296	3.12981	0.0017492	0.0168739	up
Naa50	1360.86	0.839662	0.261515	3.21076	0.00132385	0.0136382	up
Morc1	4.8013	5.88165	2.33318	2.52088	0.0117063	0.0716678	up
Retnlg	97.6396	5.62619	0.893009	6.30026	2.97154e-10	2.16622e-08	up
C330027C09Rik	171.126	1.49399	0.487087	3.06719	0.00216082	0.0199358	up
Nfkbiz	773.654	1.28796	0.446495	2.88459	0.00391918	0.0316311	up
Tmem45a	747.046	1.89754	0.466571	4.067	4.76228e-05	0.000910735	up
Cldnd1	566.18	0.999487	0.321132	3.11239	0.00185581	0.01771	up
Crybg3	487.665	1.37337	0.31373	4.37756	1.20017e-05	0.000285734	up
Gm9581	68.9466	2.6242	0.847981	3.09465	0.00197045	0.0185193	up
Nsun3	159.786	0.650553	0.272457	2.38772	0.0169531	0.0939441	up
Robo1	768.289	2.38232	0.441588	5.39489	6.85656e-08	3.06853e-06	up
Samsn1	52.4471	1.53016	0.478741	3.19622	0.00139242	0.0142101	up
Gm15555	4.56486	5.80614	1.77036	3.27963	0.00103943	0.0112402	up
Nrip1	1211.14	0.668976	0.294956	2.26806	0.0233258	0.118146	up
Usp25	1235.35	1.62675	0.382279	4.25539	2.08686e-05	0.000458645	up
D16Ertd472e	61.6022	1.08781	0.486339	2.23673	0.0253041	0.124811	up
Adamts1	938.149	2.20712	0.372619	5.92327	3.15599e-09	1.83256e-07	up
Cldn17	13.7857	4.89015	1.23645	3.95501	7.65317e-05	0.0013465	up
Tiam1	646.033	3.28501	0.342678	9.58629	9.13084e-22	2.97496e-19	up
Mis18a	124.561	0.953184	0.387626	2.45903	0.0139314	0.0815943	up
Urb1	204.107	0.582563	0.278559	2.09135	0.0364971	0.161991	up
Eva1c	114.573	1.35815	0.32028	4.2405	2.23027e-05	0.000485035	up
Kcne1	2.02191	4.63035	2.18053	2.1235	0.0337122	NA	up
Clic6	614.694	3.07112	0.812	3.78216	0.000155471	0.00240154	up
Runx1	1888.79	2.15101	0.438495	4.90545	9.32136e-07	3.15385e-05	up
Gm26626	16.462	3.08002	1.1423	2.69634	0.0070106	0.0495161	up
1810053B23Rik	2.21057	4.75877	2.12704	2.23727	0.0252686	NA	up
Chaf1b	203.399	1.06702	0.354956	3.00605	0.00264668	0.0234824	up
Ripply3	1054.04	2.82871	0.592917	4.77084	1.83462e-06	5.71298e-05	up
Kcnj15	667.758	3.21428	0.565965	5.67929	1.35256e-08	7.0614e-07	up
B3galt5	118.164	1.31247	0.59913	2.19062	0.0284795	0.135861	up
Ripk4	894.908	1.24642	0.308068	4.04594	5.21139e-05	0.000985906	up
Tulp4	833.76	0.638636	0.250666	2.54776	0.0108418	0.0675463	up
Gm9992	8.71529	3.41636	1.10905	3.08045	0.00206686	0.0192404	up
1700010I14Rik	17.1201	3.07179	0.912727	3.36551	0.000764033	0.00885533	up
Qk	725.545	0.987478	0.406986	2.42632	0.0152528	0.0870747	up
Gm16046	14.1832	3.46595	1.15039	3.01286	0.00258801	0.0230549	up
Fpr1	21.0289	2.44971	0.76273	3.21177	0.00131921	0.013613	up
Fpr2	35.9577	2.52786	0.798296	3.16657	0.00154246	0.0153495	up
Zfp53	192.514	0.82118	0.418192	1.96364	0.0495715	0.198038	up
9330136K24Rik	14.13	1.82751	0.754949	2.42071	0.0154901	0.0880844	up
Zfp52	169.418	2.45741	0.409601	5.99952	1.97899e-09	1.20897e-07	up
Zfp948	126.005	1.11044	0.342562	3.24158	0.0011887	0.0125384	up
Zfp820	29.747	2.06336	0.840018	2.45633	0.0140363	0.0819356	up
Prss32	969	2.39357	0.834278	2.86904	0.00411726	0.0328522	up
Gm15947	29.2931	2.70656	1.06148	2.54981	0.0107782	0.0672454	up
Prss22	1035.58	3.36051	0.552935	6.07759	1.22004e-09	7.86278e-08	up
Prss27	1294.65	3.73726	0.331843	11.2621	2.01808e-29	1.36562e-26	up
Ccnf	132.998	1.47741	0.469317	3.14799	0.00164397	0.0161316	up
Rnps1	536.61	0.857479	0.348631	2.45956	0.0139106	0.0815265	up
Rab26os	44.7634	1.3036	0.437077	2.98255	0.00285857	0.0248856	up
Rps2	6373.54	0.891231	0.324265	2.74846	0.00598752	0.043857	up
Igfals	33.1041	1.84966	0.78053	2.36975	0.0178002	0.0975935	up
Baiap3	32.8498	4.53135	0.984299	4.60363	4.15191e-06	0.000114496	up
Chtf18	64.0203	1.24521	0.463322	2.68757	0.00719741	0.0504306	up
Wdr90	212.369	0.955866	0.28683	3.33251	0.000860661	0.00970255	up
Dusp1	1117.28	1.78638	0.380239	4.69805	2.62658e-06	7.80608e-05	up
Kifc5b	46.4662	1.847	0.55676	3.31741	0.000908558	0.0101429	up
Hmga1	480.184	1.89679	0.309101	6.13648	8.43678e-10	5.58033e-08	up
Rps10	4613.16	0.68587	0.223945	3.06268	0.00219367	0.0201438	up
Ppard	910.556	1.1314	0.342679	3.30162	0.000961274	0.0105785	up
Rpl10a	6769.74	0.571336	0.276038	2.06978	0.0384734	0.167965	up
Pnpla1	10.8393	3.06803	1.29413	2.37073	0.0177532	0.0974264	up
Stk38	1499.12	0.500304	0.250457	1.99757	0.0457635	0.188165	up
Pim1	292.009	0.962777	0.400011	2.40688	0.0160896	0.0903545	up
Tff2	190.266	5.68766	1.46442	3.88389	0.000102799	0.00172844	up
Gm15318	3.788	4.51612	1.76197	2.5631	0.0103742	0.065491	up
Tff1	17.0011	5.8289	1.23693	4.71238	2.44841e-06	7.30125e-05	up
Tmprss3	5.02241	5.94879	1.87354	3.17515	0.00149758	0.0150305	up
Sik1	1252.66	1.5274	0.462381	3.30333	0.000955445	0.0105459	up
Rrp1b	298.012	0.702351	0.312704	2.24606	0.0247002	0.122865	up
Pdxk-ps	6.19727	3.73434	1.72093	2.16995	0.0300103	0.14065	up
Gm17276	14.2697	3.32855	0.977671	3.40457	0.000662686	0.00778844	up
Notch3	1220.45	1.62736	0.409931	3.96984	7.19214e-05	0.00128006	up
Ephx3	362.301	6.11662	0.521086	11.7382	8.11771e-32	7.14115e-29	up
Cyp4f39	153.273	3.65303	0.692949	5.27171	1.35159e-07	5.56905e-06	up
Cyp4f15	19.7055	5.4211	1.26318	4.29162	1.77377e-05	0.000398567	up
Zfp101	168.454	1.61535	0.423527	3.81404	0.000136714	0.00216893	up
Angptl4	239.122	0.872184	0.379891	2.29588	0.0216827	0.11184	up
Kifc1	121.831	1.83499	0.471217	3.89416	9.85399e-05	0.00166863	up
Rps18	5820.21	0.792958	0.269442	2.94297	0.00325085	0.0274846	up
1110038B12Rik	348.807	0.608278	0.24173	2.51635	0.0118577	0.0724643	up
Hspa1b	1561.36	1.7316	0.45093	3.84006	0.000123005	0.00199276	up
Hspa1a	233.701	1.54942	0.521101	2.97336	0.00294563	0.0255297	up
Lsm2	158.748	0.905512	0.282027	3.21073	0.00132398	0.0136382	up
Msh5	62.8242	0.79402	0.39713	1.9994	0.0455654	0.187615	up
Ly6g6c	49.1376	2.69	0.486812	5.52576	3.28069e-08	1.57277e-06	up
Ly6g6e	294.057	1.0715	0.360878	2.96914	0.00298634	0.025819	up
Nrm	96.2355	1.21684	0.396037	3.07254	0.00212248	0.0196438	up
H2-M9	10.6201	6.0364	1.4878	4.05726	4.96516e-05	0.000945422	up
Trim15	142.908	1.98272	0.693645	2.85841	0.0042577	0.033728	up
Gm26917	649.295	1.16903	0.398254	2.9354	0.00333116	0.0280289	up
Crisp1	3125.93	6.75938	1.85781	3.63837	0.000274373	0.00384647	up
[truncated: 2,449 more rows]
