# Supplementary material for: LKB1 inactivation promotes epigenetic remodeling-induced lineage plasticity and antiandrogen resistance in prostate cancer
Source: Cell Res. 2025 Jan 2;35(1):59–71. doi: 10.1038/s41422-024-01025-z (PMC11701123; doi:10.1038/s41422-024-01025-z)
Supplement: Supplementary file 13 — Supplementary information, Table S4 [file 41422_2024_1025_MOESM13_ESM.xlsx]

## Sheet: Epigenetic_factors_PPLDEG
epigenetic_factor	baseMean	log2FoldChange	lfcSE	stat	pvalue	padj	group
Mst1	131.995	6.46772	0.63178	10.2373	1.34934e-24	5.93508e-22	up-regulated epigenetic factor
Padi1	627.389	3.54309	0.720278	4.91905	8.69635e-07	2.97672e-05	up-regulated epigenetic factor
Prdm1	348.893	3.38839	0.567152	5.9744	2.30941e-09	1.38675e-07	up-regulated epigenetic factor
Jdp2	730.332	2.97762	0.383674	7.7608	8.43947e-15	1.29116e-12	up-regulated epigenetic factor
Nap1l2	7.23302	2.84279	1.16632	2.4374	0.0147934	0.0852522	up-regulated epigenetic factor
Bub1	105.131	2.46302	0.539505	4.56534	4.9868e-06	0.000133951	up-regulated epigenetic factor
Aurkb	133.748	2.04433	0.429378	4.76114	1.92501e-06	5.92511e-05	up-regulated epigenetic factor
Mastl	85.4774	2.0088	0.557826	3.60113	0.000316842	0.00432469	up-regulated epigenetic factor
Rbm24	47.6375	2.00329	0.831947	2.40795	0.0160423	0.0901177	up-regulated epigenetic factor
Nsl1	40.9418	1.96997	0.490848	4.0134	5.98515e-05	0.00109937	up-regulated epigenetic factor
Padi4	540.311	1.9589	0.73043	2.68184	0.00732192	0.0509391	up-regulated epigenetic factor
Ttk	72.9826	1.90753	0.507858	3.75603	0.000172633	0.00260938	up-regulated epigenetic factor
Las1l	1363.73	1.90084	0.288498	6.58874	4.43568e-11	3.8444e-09	up-regulated epigenetic factor
Snai2	150.103	1.87638	0.439017	4.27406	1.91946e-05	0.00042748	up-regulated epigenetic factor
Mapkapk3	1100.5	1.77353	0.404245	4.38726	1.14785e-05	0.000275892	up-regulated epigenetic factor
Adnp	9.02869	1.73499	0.848387	2.04505	0.0408498	0.174741	up-regulated epigenetic factor
Top2a	805.623	1.73274	0.395285	4.38351	1.16785e-05	0.000280315	up-regulated epigenetic factor
Brca1	111.176	1.66612	0.464144	3.58967	0.000331099	0.00447417	up-regulated epigenetic factor
Cdk1	233.494	1.60946	0.472407	3.40694	0.000656952	0.00773138	up-regulated epigenetic factor
Rad54b	31.0071	1.58215	0.792575	1.99622	0.0459105	0.188418	up-regulated epigenetic factor
Cit	74.4478	1.57437	0.690107	2.28134	0.0225282	0.115154	up-regulated epigenetic factor
Hspa1a	233.701	1.54942	0.521101	2.97336	0.00294563	0.0255297	up-regulated epigenetic factor
Rad51	121.489	1.53575	0.358493	4.28391	1.83638e-05	0.000411583	up-regulated epigenetic factor
Bard1	58.2677	1.53419	0.446857	3.4333	0.000596288	0.00715672	up-regulated epigenetic factor
Gsg2	54.2721	1.47364	0.465254	3.16739	0.00153813	0.0153158	up-regulated epigenetic factor
Mis18bp1	61.2821	1.46222	0.65584	2.22954	0.0257783	0.126617	up-regulated epigenetic factor
Baz1a	775.004	1.41667	0.353356	4.00918	6.09305e-05	0.0011166	up-regulated epigenetic factor
Eya2	1946.28	1.41491	0.38248	3.69932	0.000216178	0.00314854	up-regulated epigenetic factor
Hells	204.172	1.40097	0.498135	2.81243	0.00491693	0.0376779	up-regulated epigenetic factor
Rps6ka3	1502.13	1.36471	0.387301	3.52365	0.000425649	0.00547432	up-regulated epigenetic factor
Chaf1a	143.157	1.35522	0.382057	3.54715	0.000389417	0.00509777	up-regulated epigenetic factor
Pbk	114.165	1.35159	0.473825	2.8525	0.00433772	0.0342386	up-regulated epigenetic factor
Uhrf1	343.074	1.34924	0.421455	3.20138	0.00136769	0.0139902	up-regulated epigenetic factor
Tet2	726.568	1.30488	0.422299	3.08995	0.00200188	0.0187946	up-regulated epigenetic factor
Asf1b	109.823	1.22299	0.387683	3.15462	0.0016071	0.0158494	up-regulated epigenetic factor
Lbr	264.896	1.21696	0.41165	2.95631	0.00311347	0.0267212	up-regulated epigenetic factor
Msh6	684.804	1.21399	0.298277	4.07	4.70135e-05	0.000901041	up-regulated epigenetic factor
Aebp2	1124.62	1.20406	0.293013	4.10925	3.96948e-05	0.00078761	up-regulated epigenetic factor
Hjurp	2230.42	1.19984	0.31775	3.77605	0.000159335	0.0024462	up-regulated epigenetic factor
Rps6ka4	961.654	1.0776	0.301302	3.57647	0.000348267	0.00465608	up-regulated epigenetic factor
Chaf1b	203.399	1.06702	0.354956	3.00605	0.00264668	0.0234824	up-regulated epigenetic factor
Kdm5b	1414.17	1.03435	0.33392	3.0976	0.00195093	0.0183849	up-regulated epigenetic factor
Mbnl3	125.295	1.03381	0.485767	2.12819	0.0333212	0.151722	up-regulated epigenetic factor
Sap30	162.547	1.02657	0.418886	2.45072	0.0142571	0.0827862	up-regulated epigenetic factor
Atad2	305.588	1.00977	0.366526	2.75498	0.00586955	0.0431726	up-regulated epigenetic factor
Aurka	154.82	1.00926	0.495731	2.03591	0.0417592	0.176953	up-regulated epigenetic factor
Zranb3	75.2974	0.995075	0.387155	2.57023	0.0101632	0.0645568	up-regulated epigenetic factor
Mis18a	124.561	0.953184	0.387626	2.45903	0.0139314	0.0815943	up-regulated epigenetic factor
Nsun2	1263.44	0.953082	0.256418	3.7169	0.000201682	0.00299298	up-regulated epigenetic factor
Dnmt1	1002.67	0.950003	0.290638	3.26868	0.00108052	0.011606	up-regulated epigenetic factor
Trim16	571.549	0.938264	0.333481	2.81355	0.00489985	0.0375811	up-regulated epigenetic factor
Tet3	1126.17	0.935331	0.349995	2.67241	0.00753077	0.0520205	up-regulated epigenetic factor
Hirip3	160.78	0.898439	0.282195	3.18375	0.00145379	0.0146747	up-regulated epigenetic factor
Phip	780.891	0.864441	0.364663	2.37052	0.017763	0.0974264	up-regulated epigenetic factor
Apobec1	535.509	0.857665	0.330949	2.59153	0.00955494	0.0620331	up-regulated epigenetic factor
Rnps1	536.61	0.857479	0.348631	2.45956	0.0139106	0.0815265	up-regulated epigenetic factor
Ncl	4770.62	0.82492	0.307499	2.68267	0.00730365	0.0508913	up-regulated epigenetic factor
Phf20l1	1061.77	0.779006	0.339365	2.29548	0.0217054	0.111891	up-regulated epigenetic factor
Npm1	3757.21	0.777022	0.277834	2.79671	0.00516254	0.0391508	up-regulated epigenetic factor
Hat1	308.552	0.771571	0.274467	2.81117	0.00493624	0.0378094	up-regulated epigenetic factor
Suv39h1	147.277	0.762601	0.295858	2.57759	0.00994919	0.0635837	up-regulated epigenetic factor
Trim27	868.503	0.759945	0.313992	2.42026	0.0155092	0.0881645	up-regulated epigenetic factor
Rlim	1379.83	0.73173	0.326985	2.23781	0.0252337	0.124638	up-regulated epigenetic factor
Jade1	738.44	0.728237	0.245691	2.96403	0.00303635	0.0261614	up-regulated epigenetic factor
Ddx21	1261.16	0.717073	0.24727	2.89995	0.00373217	0.0305051	up-regulated epigenetic factor
Rcc1	351.111	0.697361	0.272636	2.55784	0.0105323	0.0661884	up-regulated epigenetic factor
Lrwd1	223.204	0.683993	0.268125	2.55102	0.0107407	0.0671275	up-regulated epigenetic factor
Gatad2a	1417.6	0.682258	0.223313	3.05517	0.00224935	0.0205478	up-regulated epigenetic factor
Hcfc2	328.806	0.678674	0.318583	2.13029	0.0331478	0.151128	up-regulated epigenetic factor
Nap1l1	1468.33	0.669691	0.230726	2.90253	0.00370157	0.0303064	up-regulated epigenetic factor
Tbl1xr1	755.182	0.662932	0.281945	2.35128	0.0187091	0.101127	up-regulated epigenetic factor
Mybbp1a	1427.72	0.656235	0.252129	2.60277	0.00924732	0.0607947	up-regulated epigenetic factor
Zbtb33	319.008	0.653297	0.310605	2.10331	0.0354389	0.158448	up-regulated epigenetic factor
Max	1458.86	0.648608	0.272938	2.3764	0.0174826	0.0964532	up-regulated epigenetic factor
Senp1	545.687	0.648283	0.26802	2.41879	0.0155724	0.0883807	up-regulated epigenetic factor
Taf2	469.24	0.646594	0.283232	2.28291	0.0224358	0.114825	up-regulated epigenetic factor
Pdp1	178.909	0.630352	0.287959	2.18903	0.0285945	0.136081	up-regulated epigenetic factor
Fbl	648.426	0.617749	0.247301	2.49797	0.0124907	0.0755195	up-regulated epigenetic factor
Mta2	2434.2	0.605752	0.243234	2.49041	0.0127597	0.0767499	up-regulated epigenetic factor
Cbx5	855.962	0.603694	0.302963	1.99263	0.0463015	0.189317	up-regulated epigenetic factor
Taf5l	378.078	0.587976	0.253204	2.32214	0.0202252	0.106476	up-regulated epigenetic factor
Ash2l	631.703	0.54951	0.255095	2.15414	0.0312291	0.144632	up-regulated epigenetic factor
Morf4l2	3089.88	0.522973	0.266385	1.96322	0.0496204	0.198099	up-regulated epigenetic factor
Sfpq	2027.58	0.517553	0.264036	1.96016	0.0499774	0.199008	up-regulated epigenetic factor
Spop	1732.27	-0.523388	0.250767	-2.08715	0.0368743	0.162879	down-regulated epigenetic factor
Trim24	894.919	-0.552518	0.256377	-2.1551	0.0311541	0.14451	down-regulated epigenetic factor
Rai1	928.548	-0.590632	0.296037	-1.99513	0.0460291	0.188553	down-regulated epigenetic factor
Sirt2	656.956	-0.593531	0.296727	-2.00026	0.0454722	0.187363	down-regulated epigenetic factor
Kmt2c	1030.04	-0.61469	0.304036	-2.02177	0.0432002	0.181064	down-regulated epigenetic factor
Npas2	326.299	-0.640407	0.317077	-2.01972	0.043412	0.181509	down-regulated epigenetic factor
Tdg	270.835	-0.698521	0.344905	-2.02525	0.0428412	0.180021	down-regulated epigenetic factor
Prdm2	819.545	-0.727785	0.302054	-2.40945	0.0159765	0.0899156	down-regulated epigenetic factor
Hdac5	695.928	-0.74253	0.333847	-2.22416	0.0261374	0.128046	down-regulated epigenetic factor
Ctr9	1063.28	-0.747206	0.286796	-2.60536	0.00917786	0.0605003	down-regulated epigenetic factor
Chd6	1130.89	-0.762059	0.253561	-3.00542	0.00265211	0.0235188	down-regulated epigenetic factor
Foxa1	3174.67	-0.802768	0.349022	-2.30005	0.0214454	0.110947	down-regulated epigenetic factor
Nek6	403.054	-0.847076	0.265488	-3.19064	0.0014196	0.0144289	down-regulated epigenetic factor
Fbrsl1	1041.58	-0.86839	0.322464	-2.69298	0.00708164	0.0498577	down-regulated epigenetic factor
Arrb1	1274.88	-0.868579	0.359528	-2.41589	0.0156969	0.0888583	down-regulated epigenetic factor
Gadd45a	325.059	-0.882443	0.429855	-2.05289	0.0400837	0.172724	down-regulated epigenetic factor
Kat2b	963.568	-0.906025	0.347812	-2.60493	0.00918932	0.0605305	down-regulated epigenetic factor
Smarca2	539.001	-0.917727	0.259508	-3.53641	0.000405608	0.00525499	down-regulated epigenetic factor
Yeats2	831.864	-0.980361	0.43967	-2.22976	0.0257631	0.126613	down-regulated epigenetic factor
Phc3	1290.24	-1.0493	0.290214	-3.61562	0.000299625	0.00413459	down-regulated epigenetic factor
Jade2	365.904	-1.11937	0.326689	-3.42641	0.000611605	0.00730522	down-regulated epigenetic factor
Apobec3	1255.01	-1.24325	0.444187	-2.79893	0.00512725	0.0389353	down-regulated epigenetic factor
Scmh1	556.379	-1.2908	0.320279	-4.03024	5.57208e-05	0.00103462	down-regulated epigenetic factor
Parp3	418.158	-1.30586	0.352814	-3.70127	0.000214522	0.0031348	down-regulated epigenetic factor
Eid1	621.843	-1.36575	0.424497	-3.21733	0.00129391	0.0134106	down-regulated epigenetic factor
Tle4	393.084	-1.70827	0.520928	-3.27927	0.00104075	0.0112475	down-regulated epigenetic factor
Cbx6	1737.57	-1.81918	0.575409	-3.16154	0.00156939	0.0155735	down-regulated epigenetic factor
Tdrkh	39.1634	-1.8699	0.826869	-2.26142	0.0237331	0.119473	down-regulated epigenetic factor
Cbx7	326.778	-1.8801	0.497252	-3.78097	0.000156217	0.00240672	down-regulated epigenetic factor
Eya1	11.0077	-1.95778	0.857284	-2.2837	0.022389	0.114676	down-regulated epigenetic factor
Hdac11	284.563	-1.99951	0.525053	-3.80821	0.000139979	0.00221077	down-regulated epigenetic factor
Ikzf1	166.003	-2.00387	0.64385	-3.11233	0.00185616	0.01771	down-regulated epigenetic factor
Celf2	400.847	-2.04074	0.402026	-5.07615	3.85164e-07	1.43268e-05	down-regulated epigenetic factor
Prkca	708.746	-2.20934	0.365192	-6.0498	1.45022e-09	9.17809e-08	down-regulated epigenetic factor
Prkaa2	231.05	-2.46263	0.625629	-3.93624	8.2767e-05	0.00143752	down-regulated epigenetic factor
Satb1	122.904	-2.55051	0.805244	-3.16738	0.00153819	0.0153158	down-regulated epigenetic factor
Aire	13.7179	-2.56893	0.96059	-2.67432	0.00748801	0.0518579	down-regulated epigenetic factor
Cecr2	25.7556	-2.72265	1.09403	-2.48863	0.0128235	0.0769762	down-regulated epigenetic factor
Zbtb16	230.801	-3.29822	0.892235	-3.69658	0.000218524	0.00318008	down-regulated epigenetic factor
Smyd1	2.83833	-4.7987	1.97372	-2.43129	0.015045	NA	down-regulated epigenetic factor
Asxl3	27.6939	-5.17258	0.985729	-5.24747	1.542e-07	6.28005e-06	down-regulated epigenetic factor
