# Supplementary material for: LKB1 inactivation promotes epigenetic remodeling-induced lineage plasticity and antiandrogen resistance in prostate cancer
Source: Cell Res. 2025 Jan 2;35(1):59–71. doi: 10.1038/s41422-024-01025-z (PMC11701123; doi:10.1038/s41422-024-01025-z)
Supplement: Supplementary file 14 — Supplementary information, Table S5 [file 41422_2024_1025_MOESM14_ESM.xlsx]

## Sheet: dmrs_upload
chr	start	end	length	nCG	meanMethy1	meanMethy2	diff.Methy	areaStat	change
chr8	31367334	31367391	58	5	0.869496	0.151526	0.717971	44.6676	hypermethylated
chr12	25413827	25413885	59	4	0.882573	0.191064	0.691508	27.0147	hypermethylated
chr17	49604831	49604885	55	4	0.960774	0.280605	0.680169	23.2941	hypermethylated
chr5	64037832	64038629	798	72	0.929039	0.26792	0.661119	686.749	hypermethylated
chr5	64030773	64031345	573	53	0.897807	0.239597	0.658211	525.765	hypermethylated
chr8	30288609	30288804	196	6	0.793965	0.145373	0.648592	42.8933	hypermethylated
chr17	52107588	52107829	242	7	0.913205	0.264967	0.648238	49.1134	hypermethylated
chr17	8919420	8919509	90	4	0.975735	0.330315	0.645421	27.7488	hypermethylated
chr8	31717960	31718255	296	6	0.728864	0.0942981	0.634566	45.9484	hypermethylated
chr17	49663026	49663340	315	4	0.912339	0.281651	0.630688	22.446	hypermethylated
chr17	43743260	43743328	69	7	0.765856	0.159266	0.606589	46.7381	hypermethylated
chr8	30876029	30876128	100	6	0.762206	0.175835	0.586371	29.5456	hypermethylated
chrX	167014467	167014564	98	4	0.917618	0.34872	0.568898	23.72	hypermethylated
chr7	144650528	144650609	82	7	0.80984	0.243526	0.566314	35.6746	hypermethylated
chr17	12476861	12476916	56	4	0.783574	0.219434	0.564139	22.7316	hypermethylated
chr17	23930369	23930766	398	6	0.807238	0.245415	0.561823	35.6785	hypermethylated
chr8	31557660	31559822	2163	8	0.740011	0.195492	0.544519	42.722	hypermethylated
chr8	30474192	30474713	522	7	0.697789	0.154128	0.543661	41.612	hypermethylated
chr8	30675292	30675580	289	8	0.822852	0.286382	0.536469	43.1538	hypermethylated
chr17	44682410	44682561	152	6	0.681159	0.145658	0.535501	30.5572	hypermethylated
chr17	22198881	22199190	310	6	0.88263	0.353833	0.528797	29.0801	hypermethylated
chr17	23299654	23300013	360	4	0.685479	0.165469	0.52001	22.9935	hypermethylated
chrX	161977040	161977106	67	4	0.899567	0.379716	0.51985	21.0722	hypermethylated
chrX	75673131	75673594	464	34	0.86736	0.353377	0.513983	194.485	hypermethylated
chr8	31904771	31904932	162	6	0.79801	0.288597	0.509414	21.4728	hypermethylated
chr8	30329885	30331159	1275	4	0.616416	0.1074	0.509015	17.48	hypermethylated
chr13	79564559	79564676	118	12	0.926415	0.42173	0.504685	44.1082	hypermethylated
chr7	20111027	20111142	116	4	0.934036	0.432675	0.50136	14.0885	hypermethylated
chr17	6342204	6342254	51	6	0.85353	0.353668	0.499861	24.5605	hypermethylated
chr6	4746743	4747117	375	30	0.875075	0.375526	0.499549	145.047	hypermethylated
chr2	28538412	28538722	311	6	0.788655	0.289904	0.498751	28.8663	hypermethylated
chr13	117033653	117033734	82	8	0.686983	0.189816	0.497167	33.2596	hypermethylated
chr17	20178120	20178292	173	4	0.742893	0.245747	0.497146	17.9339	hypermethylated
chr17	8401247	8401354	108	4	0.858241	0.365717	0.492524	19.2242	hypermethylated
chr8	31247720	31247914	195	6	0.803254	0.31397	0.489283	24.0869	hypermethylated
chr8	31965817	31966561	745	5	0.921942	0.432687	0.489256	24.6091	hypermethylated
chr2	48378048	48378113	66	6	0.748431	0.259439	0.488992	28.584	hypermethylated
chr17	19066424	19066745	322	4	0.717499	0.229962	0.487536	36.975	hypermethylated
chr17	24992501	24992761	261	10	0.889538	0.410489	0.479049	44.0447	hypermethylated
chr8	31456023	31456121	99	5	0.644776	0.168187	0.476589	20.1516	hypermethylated
chr17	16385055	16385251	197	6	0.698828	0.223299	0.475529	27.5548	hypermethylated
chr17	19798881	19799018	138	4	0.764739	0.290209	0.47453	23.159	hypermethylated
chr11	112786453	112786727	275	8	0.733298	0.258875	0.474422	41.2983	hypermethylated
chr8	31524606	31524727	122	6	0.837744	0.363545	0.4742	19.3311	hypermethylated
chr8	30536763	30536859	97	4	0.677096	0.209672	0.467424	16.6877	hypermethylated
chr17	22251554	22251867	314	8	0.79057	0.323634	0.466936	32.9258	hypermethylated
chrX	38184820	38185054	235	4	0.782796	0.315899	0.466898	18.2953	hypermethylated
chr8	83766095	83766220	126	5	0.877249	0.410882	0.466367	17.626	hypermethylated
chr17	11673261	11673337	77	4	0.640469	0.174222	0.466247	16.2324	hypermethylated
chr14	54296699	54296863	165	11	0.856705	0.390526	0.466179	36.9441	hypermethylated
chr17	21608092	21610492	2401	15	0.871174	0.405044	0.46613	72.5353	hypermethylated
chr13	21812891	21813685	795	83	0.78569	0.32106	0.46463	448.432	hypermethylated
chr17	23312699	23312776	78	4	0.59782	0.13541	0.46241	14.9102	hypermethylated
chr17	29266888	29266944	57	4	0.767263	0.30647	0.460793	14.2182	hypermethylated
chr17	22011130	22011313	184	4	0.784537	0.323923	0.460614	17.4277	hypermethylated
chr5	53169131	53169291	161	6	0.732748	0.273357	0.459391	31.3345	hypermethylated
chr17	18690759	18692415	1657	5	0.714215	0.255844	0.458371	25.7609	hypermethylated
chr17	51367936	51368349	414	7	0.823671	0.366953	0.456718	24.099	hypermethylated
chr17	87367028	87367107	80	4	0.813262	0.357262	0.456	12.2473	hypermethylated
chr12	9852130	9852259	130	8	0.746996	0.29114	0.455856	33.5624	hypermethylated
chrX	9334616	9335099	484	4	0.87777	0.422244	0.455526	15.2131	hypermethylated
chr8	29772030	29772255	226	4	0.544862	0.0899242	0.454938	13.9492	hypermethylated
chr17	18733696	18734577	882	5	0.749642	0.296148	0.453495	24.3474	hypermethylated
chr17	18610329	18610542	214	4	0.681158	0.22831	0.452848	16.0457	hypermethylated
chrX	128720820	128720963	144	4	0.817199	0.364743	0.452456	13.6291	hypermethylated
chr17	80006130	80006798	669	18	0.826933	0.375883	0.45105	90.7157	hypermethylated
chr8	30297916	30298102	187	4	0.845777	0.395586	0.450191	16.3407	hypermethylated
chr17	23750282	23750348	67	6	0.918021	0.470233	0.447788	21.6459	hypermethylated
chr11	51851926	51852285	360	18	0.750999	0.303983	0.447016	79.7684	hypermethylated
chrX	52654697	52655325	629	4	0.805158	0.359292	0.445866	16.0204	hypermethylated
chr8	31629438	31629500	63	4	0.772899	0.328485	0.444414	15.2693	hypermethylated
chr17	15875779	15875861	83	4	0.917948	0.474294	0.443654	19.7373	hypermethylated
chr8	31747332	31748152	821	6	0.851841	0.408353	0.443487	31.2819	hypermethylated
chr11	94470688	94470778	91	10	0.694692	0.251409	0.443282	34.5983	hypermethylated
chr14	21992255	21992317	63	6	0.837394	0.395853	0.441541	29.8951	hypermethylated
chr13	20148634	20148716	83	6	0.893624	0.452715	0.44091	30.3643	hypermethylated
chr5	91159414	91159465	52	4	0.891745	0.451786	0.439959	13.5025	hypermethylated
chr3	37517201	37517518	318	5	0.750223	0.310642	0.439581	22.5231	hypermethylated
chr9	11525231	11525303	73	4	0.869196	0.430338	0.438858	16.5366	hypermethylated
chr10	93263471	93263866	396	18	0.891065	0.452271	0.438794	85.5431	hypermethylated
chrY	37823225	37823301	77	4	0.769662	0.332138	0.437525	11.4336	hypermethylated
chr17	45244128	45244244	117	5	0.872308	0.435168	0.437139	23.0069	hypermethylated
chr17	44052666	44052833	168	6	0.804656	0.36757	0.437086	21.8111	hypermethylated
chr8	29992679	29992820	142	4	0.841974	0.405671	0.436303	14.4829	hypermethylated
chr17	25622945	25623163	219	6	0.802276	0.36616	0.436116	28.9382	hypermethylated
chr8	16781974	16782249	276	4	0.712974	0.277924	0.43505	16.8961	hypermethylated
chr13	38626786	38626858	73	8	0.927359	0.49331	0.434049	37.4227	hypermethylated
chr8	31235161	31235243	83	4	0.918812	0.485017	0.433795	14.9831	hypermethylated
chrX	77811971	77812065	95	4	0.867122	0.435998	0.431124	14.9606	hypermethylated
chr3	38254581	38254806	226	8	0.757795	0.328411	0.429384	25.7747	hypermethylated
chr17	52128910	52129036	127	5	0.924574	0.495445	0.429129	22.4526	hypermethylated
chr11	116389576	116391027	1452	109	0.685847	0.257472	0.428375	508.683	hypermethylated
chr10	67188241	67188867	627	6	0.700212	0.271849	0.428363	25.5325	hypermethylated
chr2	22027651	22028935	1285	4	0.778693	0.350916	0.427777	21.101	hypermethylated
chr6	97481998	97482222	225	14	0.702595	0.275136	0.427459	52.8642	hypermethylated
chr17	20161069	20161282	214	4	0.782677	0.355968	0.426708	13.5055	hypermethylated
chr17	51378817	51379411	595	9	0.7995	0.374038	0.425461	30.2829	hypermethylated
chr10	77506888	77507380	493	26	0.770976	0.346151	0.424825	120.375	hypermethylated
chr3	15507837	15507957	121	4	0.848707	0.42392	0.424787	17.2345	hypermethylated
chr12	56700328	56701243	916	71	0.777774	0.35327	0.424503	341.529	hypermethylated
chrX	38091361	38091439	79	4	0.703359	0.278941	0.424418	11.6607	hypermethylated
chr19	55031016	55031133	118	6	0.653892	0.229548	0.424345	24.0453	hypermethylated
chr6	124802359	124802738	380	25	0.716733	0.293025	0.423708	108.076	hypermethylated
chrY	84322904	84322991	88	8	0.927532	0.504305	0.423227	29.774	hypermethylated
chr1	75022324	75022506	183	10	0.862995	0.439906	0.423089	43.3661	hypermethylated
chr8	30377379	30377580	202	10	0.674898	0.251946	0.422953	37.8948	hypermethylated
chr5	142208542	142208714	173	7	0.80043	0.377493	0.422937	24.5496	hypermethylated
chr8	3255002	3255287	286	9	0.889159	0.466604	0.422555	45.2791	hypermethylated
chr12	56687247	56687298	52	4	0.789946	0.36801	0.421937	12.6314	hypermethylated
chr8	31711636	31711944	309	8	0.818065	0.396228	0.421837	28.6156	hypermethylated
chr11	88708885	88709371	487	31	0.676768	0.255381	0.421387	139.206	hypermethylated
chr7	19084003	19084139	137	11	0.746225	0.325344	0.420881	38.8791	hypermethylated
chr10	7111831	7112071	241	16	0.774284	0.353616	0.420668	68.5871	hypermethylated
chrX	140538734	140538864	131	4	0.648367	0.228443	0.419925	16.7024	hypermethylated
chr8	30771206	30771504	299	6	0.859726	0.440742	0.418984	25.0448	hypermethylated
chrY	6735463	6735823	361	4	0.894787	0.475812	0.418975	13.7026	hypermethylated
chr2	168683103	168683187	85	6	0.805724	0.387134	0.418591	18.2543	hypermethylated
chr8	41773044	41773294	251	4	0.846282	0.428397	0.417885	18.6947	hypermethylated
chr8	31876257	31876539	283	8	0.649125	0.232676	0.416449	31.0724	hypermethylated
chr3	126682611	126682838	228	4	0.835016	0.419786	0.41523	16.8079	hypermethylated
chrY	41466911	41467230	320	59	0.872975	0.458383	0.414592	262.242	hypermethylated
chr17	19535763	19536910	1148	4	0.757673	0.343202	0.414472	17.4895	hypermethylated
chr17	17619252	17619423	172	4	0.651304	0.236936	0.414368	13.7449	hypermethylated
chr17	6917762	6917996	235	8	0.90484	0.490539	0.414301	35.1719	hypermethylated
chr3	7280624	7280776	153	4	0.752074	0.338073	0.414001	14.9499	hypermethylated
chr7	80647346	80647600	255	11	0.591133	0.17876	0.412373	49.1031	hypermethylated
chr6	141774926	141775000	75	4	0.74575	0.33411	0.41164	16.2803	hypermethylated
chr7	38224323	38224501	179	5	0.958461	0.54689	0.411571	25.3515	hypermethylated
chr7	70367994	70368260	267	12	0.834976	0.423795	0.411181	51.636	hypermethylated
chr5	63966260	63966949	690	12	0.794933	0.384466	0.410467	48.4733	hypermethylated
chr5	134148217	134148406	190	9	0.936259	0.526052	0.410207	39.3619	hypermethylated
chr12	35062255	35062321	67	4	0.837887	0.427699	0.410188	15.8741	hypermethylated
chr8	29887008	29887089	82	4	0.680234	0.270686	0.409548	12.2998	hypermethylated
chr8	115650412	115650462	51	4	0.739205	0.331054	0.408151	11.6364	hypermethylated
chr6	131929444	131929534	91	7	0.818836	0.410874	0.407962	19.5642	hypermethylated
chr19	46645743	46646748	1006	55	0.798958	0.391395	0.407563	259.642	hypermethylated
chr12	24356695	24357189	495	29	0.758459	0.351171	0.407288	106.9	hypermethylated
chr19	9978879	9979109	231	6	0.758451	0.351317	0.407134	22.6167	hypermethylated
chrX	142728972	142729223	252	4	0.907055	0.500235	0.406821	17.1909	hypermethylated
chr17	24382513	24382775	263	8	0.748497	0.341822	0.406675	32.6637	hypermethylated
chr7	76864550	76864713	164	4	0.791164	0.384601	0.406563	16.2083	hypermethylated
chr14	54293063	54293660	598	61	0.898966	0.4925	0.406465	292.706	hypermethylated
chr17	49961302	49961780	479	13	0.774696	0.369529	0.405167	48.5438	hypermethylated
chr17	44616234	44616320	87	4	0.920017	0.516237	0.40378	12.1116	hypermethylated
chr7	3579090	3579319	230	4	0.774257	0.371054	0.403203	13.5903	hypermethylated
chr17	34308340	34308439	100	8	0.851562	0.449115	0.402447	27.5341	hypermethylated
chrX	86927091	86927184	94	6	0.782789	0.380373	0.402415	19.2859	hypermethylated
chrX	99325496	99325631	136	9	0.800804	0.398496	0.402308	30.0014	hypermethylated
chr17	52123925	52124554	630	6	0.772127	0.370075	0.402051	20.6885	hypermethylated
chr1	106895830	106895909	80	4	0.879768	0.478172	0.401596	14.8338	hypermethylated
chr1	153281905	153281975	71	4	0.930147	0.528644	0.401503	15.1534	hypermethylated
chr17	17521093	17521342	250	8	0.885675	0.484426	0.401248	28.1159	hypermethylated
chr10	84746091	84746243	153	8	0.868777	0.467554	0.401223	23.6548	hypermethylated
chr7	99134233	99134466	234	10	0.641676	0.241833	0.399843	40.8914	hypermethylated
chr12	108701172	108701231	60	10	0.848261	0.448478	0.399783	33.2136	hypermethylated
chr17	25554432	25554522	91	8	0.720054	0.320766	0.399288	22.5494	hypermethylated
chrX	71249354	71249410	57	4	0.890599	0.491394	0.399205	13.6284	hypermethylated
chr9	65554908	65555107	200	14	0.759634	0.360732	0.398903	47.6861	hypermethylated
chr2	163641505	163642122	618	16	0.671659	0.27293	0.398729	62.395	hypermethylated
chr8	25716501	25716754	254	18	0.644556	0.246039	0.398517	68.6348	hypermethylated
chr8	31891018	31891088	71	5	0.72179	0.323383	0.398407	14.3025	hypermethylated
chr17	48013953	48014082	130	6	0.763693	0.365383	0.39831	20.0883	hypermethylated
chr17	43748077	43748271	195	4	0.570172	0.171926	0.398246	14.5023	hypermethylated
chr7	132299618	132299807	190	8	0.704183	0.306078	0.398105	33.7121	hypermethylated
chrX	109610611	109610687	77	5	0.784164	0.386176	0.397988	13.4509	hypermethylated
chr17	45862455	45862697	243	10	0.825354	0.427471	0.397883	34.298	hypermethylated
chr3	104617940	104618016	77	6	0.920677	0.522882	0.397795	27.0621	hypermethylated
chr1	53765086	53765149	64	4	0.844864	0.447089	0.397775	15.1067	hypermethylated
chr17	72967639	72967904	266	5	0.715563	0.318064	0.397499	17.8804	hypermethylated
chr8	31645156	31645590	435	6	0.630361	0.233058	0.397303	23.4738	hypermethylated
chr3	42125058	42125381	324	4	0.805778	0.408509	0.397269	14.6122	hypermethylated
chr8	29899406	29899473	68	4	0.596464	0.199226	0.397238	12.2767	hypermethylated
chr19	46622466	46622939	474	28	0.817635	0.422191	0.395444	119.186	hypermethylated
chr12	118460354	118460492	139	10	0.836741	0.441354	0.395387	39.9567	hypermethylated
chrX	159236498	159236554	57	6	0.780046	0.384926	0.39512	19.0882	hypermethylated
chr8	81767137	81767192	56	5	0.72071	0.326066	0.394644	18.3737	hypermethylated
chr8	61777256	61777564	309	8	0.778278	0.383949	0.394329	29.91	hypermethylated
chr8	31500155	31500292	138	4	0.748999	0.355398	0.393601	11.2337	hypermethylated
chr10	126930263	126930895	633	31	0.77731	0.384881	0.392429	120.513	hypermethylated
chr17	23863216	23863286	71	6	0.823006	0.430593	0.392413	19.2791	hypermethylated
chr12	79854135	79854534	400	12	0.817042	0.424634	0.392408	47.3105	hypermethylated
chr8	56296028	56296822	795	11	0.873536	0.481563	0.391972	50.9693	hypermethylated
chr6	24065900	24066016	117	8	0.897367	0.505592	0.391775	24.6844	hypermethylated
chr17	24371979	24372516	538	8	0.749566	0.357804	0.391762	41.8137	hypermethylated
chr3	96233794	96233845	52	4	0.860637	0.468933	0.391704	15.0001	hypermethylated
chr17	72145320	72145466	147	7	0.790177	0.398499	0.391678	24.5259	hypermethylated
chr12	11117634	11117784	151	4	0.795173	0.404363	0.39081	17.8549	hypermethylated
chr15	36645768	36645993	226	14	0.806899	0.416208	0.390691	47.9316	hypermethylated
chr5	20990136	20990186	51	6	0.883323	0.492816	0.390506	25.5954	hypermethylated
chr2	68438092	68438188	97	8	0.769832	0.380071	0.389761	30.1627	hypermethylated
chr17	15206623	15206989	367	5	0.836372	0.446685	0.389687	23.3629	hypermethylated
chr6	128034088	128034771	684	100	0.579774	0.191043	0.388731	429.744	hypermethylated
chr8	47851923	47852358	436	25	0.76186	0.373422	0.388438	100.276	hypermethylated
chr13	107639870	107639946	77	4	0.851737	0.463608	0.388129	19.6596	hypermethylated
chr3	126695519	126695936	418	24	0.626427	0.238302	0.388124	99.8297	hypermethylated
chr5	150598406	150598602	197	20	0.697489	0.309794	0.387695	76.8093	hypermethylated
chr9	56501674	56501963	290	8	0.879038	0.49154	0.387498	30.2784	hypermethylated
chr17	36122020	36122631	612	5	0.771979	0.384762	0.387217	18.1547	hypermethylated
chrX	63308595	63308706	112	6	0.922094	0.535637	0.386457	17.8753	hypermethylated
chr17	22280667	22280746	80	6	0.869583	0.483416	0.386167	22.5085	hypermethylated
chr2	74678349	74678564	216	7	0.69516	0.309027	0.386133	23.6285	hypermethylated
chr2	12890473	12890541	69	4	0.714142	0.328688	0.385454	15.4366	hypermethylated
chr4	130899556	130899682	127	4	0.957961	0.573295	0.384666	14.6913	hypermethylated
chr1	184881947	184882223	277	14	0.745041	0.360416	0.384624	55.8588	hypermethylated
chr4	147643865	147644023	159	8	0.907189	0.523003	0.384186	22.9895	hypermethylated
chr16	49965189	49965329	141	8	0.908467	0.524421	0.384046	35.0751	hypermethylated
chrX	77486105	77486186	82	4	0.908881	0.525242	0.383639	13.3428	hypermethylated
chr17	26264374	26264780	407	5	0.921271	0.53764	0.383631	15.0233	hypermethylated
chr17	32523963	32524252	290	21	0.784909	0.40147	0.383439	82.9178	hypermethylated
chr10	100521801	100522057	257	10	0.719052	0.336414	0.382637	43.0536	hypermethylated
chr1	165075230	165075287	58	4	0.900154	0.517924	0.38223	15.2383	hypermethylated
chr16	43945597	43945988	392	10	0.727906	0.346106	0.3818	38.6056	hypermethylated
chr1	33646020	33646160	141	6	0.67436	0.292576	0.381784	20.574	hypermethylated
chr18	25545939	25546137	199	6	0.871691	0.490137	0.381554	22.5003	hypermethylated
chr8	31770141	31770198	58	4	0.657615	0.276307	0.381307	13.0491	hypermethylated
chr16	95848641	95848725	85	9	0.74624	0.365241	0.380999	30.3697	hypermethylated
chr3	138581523	138581675	153	12	0.887732	0.507305	0.380427	45.0836	hypermethylated
chr17	16394793	16394870	78	9	0.872975	0.493012	0.379963	31.754	hypermethylated
chr8	30720678	30720742	65	8	0.695774	0.316398	0.379376	26.8416	hypermethylated
chr3	90375311	90375409	99	6	0.814677	0.435809	0.378868	20.3449	hypermethylated
chr13	99377535	99378138	604	27	0.706711	0.328225	0.378486	119.814	hypermethylated
chr9	50585364	50585474	111	5	0.743493	0.365068	0.378425	19.1329	hypermethylated
chr4	148919805	148921163	1359	42	0.786506	0.408198	0.378308	159.148	hypermethylated
chr17	26064940	26065243	304	12	0.676002	0.297728	0.378274	40.6529	hypermethylated
chr17	17875530	17875698	169	10	0.758033	0.380699	0.377335	35.8139	hypermethylated
chr1	35754035	35754503	469	36	0.8682	0.490902	0.377297	144.633	hypermethylated
chr5	25230568	25230961	394	18	0.935097	0.557817	0.37728	81.224	hypermethylated
chr17	8593865	8593915	51	4	0.943004	0.565831	0.377172	18.2291	hypermethylated
chr4	132038754	132038973	220	5	0.828354	0.451935	0.376419	20.1133	hypermethylated
chr15	99920207	99920536	330	34	0.742092	0.365881	0.376211	131.263	hypermethylated
chrX	73526459	73526615	157	6	0.526854	0.150776	0.376078	20.1624	hypermethylated
chr11	100855746	100855823	78	4	0.731816	0.356189	0.375626	15.1512	hypermethylated
chr11	96172217	96172320	104	5	0.671848	0.296222	0.375626	17.8812	hypermethylated
chr17	22128490	22128565	76	4	0.773377	0.397809	0.375568	11.9351	hypermethylated
chr1	160054465	160054573	109	6	0.726527	0.351035	0.375492	22.005	hypermethylated
chr7	31148405	31148750	346	14	0.617236	0.241838	0.375398	51.8809	hypermethylated
chr1	106580617	106580779	163	4	0.936738	0.561797	0.374941	17.9316	hypermethylated
chr5	121187781	121188042	262	20	0.805856	0.431136	0.37472	67.7304	hypermethylated
chr7	84013876	84014004	129	8	0.760983	0.386293	0.37469	27.4566	hypermethylated
chr17	10815554	10815738	185	4	0.833838	0.459255	0.374583	12.8719	hypermethylated
chr2	158123001	158123222	222	8	0.682004	0.307521	0.374483	28.7213	hypermethylated
chr10	3887113	3887319	207	10	0.821918	0.448223	0.373695	38.8639	hypermethylated
chr4	137855783	137856052	270	12	0.706427	0.332767	0.373661	42.8521	hypermethylated
chrX	20404861	20404940	80	5	0.773862	0.400367	0.373495	16.8025	hypermethylated
chr13	20182615	20182924	310	16	0.739473	0.366695	0.372778	58.5969	hypermethylated
chr16	66886875	66886933	59	4	0.786362	0.413665	0.372697	12.8983	hypermethylated
chr6	26546744	26546856	113	4	0.805697	0.433305	0.372392	19.3747	hypermethylated
chr8	61472928	61472998	71	5	0.863713	0.491579	0.372133	23.7288	hypermethylated
chr6	17268489	17268887	399	11	0.833309	0.461346	0.371964	40.662	hypermethylated
chr4	80492413	80492600	188	4	0.862956	0.491389	0.371567	12.8279	hypermethylated
chr11	85526231	85526297	67	6	0.692404	0.32107	0.371334	23.8214	hypermethylated
chr2	11547801	11547964	164	4	0.670631	0.299485	0.371146	12.701	hypermethylated
chr13	96531936	96532239	304	16	0.695592	0.324865	0.370727	59.9964	hypermethylated
chr14	57361728	57361924	197	4	0.856889	0.486269	0.37062	15.8225	hypermethylated
chrY	9619610	9620298	689	4	0.766928	0.396527	0.3704	12.6573	hypermethylated
chr9	31842129	31842203	75	7	0.830199	0.459895	0.370304	24.5379	hypermethylated
chr4	119297445	119297567	123	4	0.914597	0.544686	0.369911	16.3487	hypermethylated
chrX	9936498	9936570	73	4	0.852933	0.483245	0.369688	11.7632	hypermethylated
chr12	108264293	108264555	263	16	0.788194	0.418526	0.369668	53.886	hypermethylated
chr12	102691350	102691595	246	19	0.748924	0.379568	0.369356	63.3745	hypermethylated
chr17	24380653	24380766	114	4	0.953818	0.584579	0.369238	12.6748	hypermethylated
chr8	29783899	29784760	862	8	0.70712	0.338013	0.369107	31.0699	hypermethylated
chr1	77847762	77847817	56	11	0.773463	0.404516	0.368947	28.5612	hypermethylated
chr7	66642442	66642528	87	6	0.722921	0.354174	0.368746	21.965	hypermethylated
chr17	88454471	88454644	174	10	0.856658	0.487926	0.368732	37.2281	hypermethylated
chr17	43741992	43742042	51	4	0.931945	0.563338	0.368607	12.3938	hypermethylated
chr12	3834364	3834558	195	12	0.686431	0.318169	0.368263	34.7668	hypermethylated
chr2	154355678	154355905	228	22	0.855728	0.487559	0.36817	77.261	hypermethylated
chr3	6168476	6168669	194	5	0.651005	0.282987	0.368018	18.9873	hypermethylated
chr13	42368500	42368579	80	4	0.885413	0.517415	0.367998	15.0591	hypermethylated
chr8	31960329	31960716	388	7	0.819284	0.451441	0.367843	25.0837	hypermethylated
chr17	11624054	11624290	237	4	0.71719	0.34952	0.367669	13.0082	hypermethylated
chr4	98623164	98623236	73	4	0.901044	0.533428	0.367616	16.378	hypermethylated
chr6	113062026	113062105	80	5	0.874734	0.507229	0.367505	18.7976	hypermethylated
chr6	89403980	89404129	150	4	0.781884	0.414392	0.367492	13.3344	hypermethylated
chr3	34648341	34649115	775	87	0.792389	0.425339	0.36705	340.307	hypermethylated
chr2	148047401	148047665	265	10	0.641365	0.274339	0.367026	38.7196	hypermethylated
chr3	23825699	23825759	61	4	0.813067	0.446539	0.366528	13.3259	hypermethylated
chr13	91488773	91488849	77	4	0.808359	0.442013	0.366346	14.1623	hypermethylated
chr19	55358057	55358534	478	8	0.787823	0.421563	0.36626	30.8235	hypermethylated
chr17	20286041	20286904	864	9	0.771008	0.404757	0.366251	24.0591	hypermethylated
chr13	37678053	37678569	517	35	0.690934	0.324911	0.366023	141.183	hypermethylated
chr2	177498421	177498717	297	28	0.574081	0.20833	0.365751	109.768	hypermethylated
chr16	35872247	35872617	371	32	0.700213	0.334621	0.365592	120.31	hypermethylated
chr5	53047894	53048311	418	13	0.810892	0.445461	0.365431	46.5264	hypermethylated
chr18	25046861	25046957	97	7	0.844932	0.479709	0.365223	25.7857	hypermethylated
chr17	24811174	24811305	132	9	0.777628	0.4125	0.365128	25.3915	hypermethylated
chr9	71586950	71587045	96	4	0.854627	0.489523	0.365104	14.9647	hypermethylated
chr4	148929665	148930121	457	16	0.849182	0.484084	0.365098	61.4725	hypermethylated
chr17	24771812	24772041	230	4	0.62019	0.255236	0.364954	13.8213	hypermethylated
chr8	30287334	30287664	331	5	0.48084	0.115945	0.364895	21.5028	hypermethylated
chr12	104599122	104599211	90	8	0.848863	0.48411	0.364754	25.9231	hypermethylated
chr14	51148366	51148416	51	4	0.882318	0.51775	0.364568	12.1439	hypermethylated
chrX	99425316	99425396	81	4	0.789233	0.424691	0.364543	13.7714	hypermethylated
chr3	7449086	7449147	62	5	0.750775	0.386404	0.36437	16.1703	hypermethylated
chr7	36694506	36695021	516	22	0.709426	0.345104	0.364322	82.3944	hypermethylated
chr4	123820851	123820945	95	4	0.943539	0.579563	0.363976	18.278	hypermethylated
chr4	95156965	95157320	356	8	0.704902	0.34103	0.363871	29.3361	hypermethylated
chr1	53783151	53783471	321	5	0.871273	0.50754	0.363733	25.6389	hypermethylated
chr1	116762339	116762398	60	4	0.552338	0.188707	0.363631	12.193	hypermethylated
chr5	93262586	93262679	94	4	0.549296	0.185748	0.363548	12.449	hypermethylated
chrX	150656157	150656371	215	36	0.802623	0.439201	0.363422	130.124	hypermethylated
chr14	48002861	48002925	65	8	0.678832	0.315543	0.363288	21.5825	hypermethylated
chr5	139377508	139377733	226	18	0.765618	0.402449	0.363169	66.5264	hypermethylated
chr19	3530453	3530512	60	8	0.822657	0.459549	0.363108	23.2879	hypermethylated
chr16	87162918	87163071	154	9	0.913014	0.54998	0.363034	37.1786	hypermethylated
chr16	34935897	34936010	114	10	0.759143	0.396226	0.362917	31.2153	hypermethylated
chr3	157769718	157769794	77	5	0.889082	0.526348	0.362734	18.2612	hypermethylated
chr12	17748204	17748593	390	10	0.674347	0.311818	0.362529	33.8123	hypermethylated
chr17	29561921	29562109	189	4	0.858268	0.495902	0.362367	19.4031	hypermethylated
chr15	83331090	83331356	267	6	0.863612	0.501613	0.361999	19.5655	hypermethylated
chr1	3477115	3477312	198	4	0.892507	0.530789	0.361718	16.932	hypermethylated
chr19	55488697	55489158	462	7	0.749885	0.388416	0.36147	24.8529	hypermethylated
chr12	35384322	35384461	140	8	0.795546	0.434177	0.361368	29.5397	hypermethylated
chr14	79573215	79573516	302	21	0.877905	0.51664	0.361265	77.9175	hypermethylated
chr1	86492577	86492896	320	12	0.791206	0.429959	0.361247	44.9748	hypermethylated
chr18	62190739	62190845	107	6	0.862911	0.501734	0.361176	23.5865	hypermethylated
chrX	153694467	153694583	117	4	0.598581	0.237419	0.361163	12.4905	hypermethylated
chr13	114733664	114733733	70	5	0.85831	0.497357	0.360953	14.9326	hypermethylated
chrX	73467570	73467742	173	5	0.937671	0.57674	0.360931	15.2053	hypermethylated
chr8	31624677	31624770	94	4	0.54162	0.180785	0.360835	14.186	hypermethylated
chr5	107192276	107192602	327	19	0.899321	0.53855	0.360771	68.8785	hypermethylated
chr16	91849215	91849447	233	9	0.803591	0.442851	0.36074	33.1416	hypermethylated
chr7	75491860	75492220	361	36	0.693501	0.333028	0.360473	125.708	hypermethylated
chr17	10891662	10891834	173	4	0.7821	0.421702	0.360398	11.9604	hypermethylated
chr3	8011446	8011694	249	6	0.687263	0.327122	0.360141	18.4745	hypermethylated
chr17	80775345	80775597	253	13	0.677265	0.31727	0.359995	44.1242	hypermethylated
chr9	77959822	77960100	279	24	0.845838	0.48626	0.359578	88.8359	hypermethylated
chr13	106985801	106986062	262	7	0.848238	0.488727	0.359512	23.034	hypermethylated
chrX	155894541	155894639	99	6	0.951853	0.592687	0.359166	19.5531	hypermethylated
chr2	115858919	115859266	348	22	0.695163	0.336049	0.359115	87.7786	hypermethylated
chr5	35671603	35672088	486	20	0.721765	0.362655	0.359111	71.1156	hypermethylated
chr13	45348510	45348565	56	4	0.764971	0.405918	0.359053	13.5566	hypermethylated
chr6	52312147	52312280	134	6	0.768469	0.40946	0.35901	20.017	hypermethylated
chr6	55012673	55013016	344	19	0.738386	0.379801	0.358585	73.5772	hypermethylated
chr3	100486268	100486668	401	18	0.812876	0.454345	0.35853	70.0228	hypermethylated
chr2	74675739	74676507	769	56	0.697518	0.339115	0.358404	214.785	hypermethylated
chr17	8741038	8741438	401	8	0.762084	0.403788	0.358296	30.0181	hypermethylated
chr6	125528359	125528544	186	18	0.853596	0.495391	0.358204	65.1557	hypermethylated
chr7	115667091	115667496	406	22	0.787123	0.429009	0.358115	81.0817	hypermethylated
chr6	17414045	17414169	125	4	0.903439	0.545366	0.358074	13.2877	hypermethylated
chr17	49850083	49850604	522	13	0.910324	0.552315	0.358009	42.3991	hypermethylated
chr1	144002823	144003034	212	8	0.546092	0.188228	0.357863	27.5602	hypermethylated
chrX	144689070	144689131	62	8	0.572347	0.21455	0.357797	25.6283	hypermethylated
chr10	69413136	69413340	205	4	0.826546	0.468765	0.357781	13.7136	hypermethylated
chr6	40442811	40443561	751	37	0.784058	0.426398	0.35766	141.796	hypermethylated
chr6	97291028	97291407	380	22	0.784507	0.427054	0.357452	82.8651	hypermethylated
chr4	63739625	63739747	123	8	0.60564	0.248753	0.356886	28.4612	hypermethylated
chr17	24431648	24432002	355	13	0.938898	0.58203	0.356868	46.538	hypermethylated
chr2	121977350	121977449	100	12	0.752555	0.395964	0.356591	34.6895	hypermethylated
chr5	134257758	134257891	134	11	0.726546	0.370016	0.35653	35.5475	hypermethylated
chr8	23310108	23310922	815	6	0.850749	0.494375	0.356374	21.8743	hypermethylated
chr3	116268396	116268754	359	10	0.843864	0.487743	0.356121	36.5613	hypermethylated
chr15	76579676	76580141	466	19	0.914264	0.558343	0.355922	83.302	hypermethylated
chr14	118301371	118301430	60	5	0.878036	0.522354	0.355682	16.582	hypermethylated
chr2	169636911	169637429	519	27	0.763195	0.407725	0.35547	102.523	hypermethylated
chrX	17544457	17544572	116	4	0.569343	0.213944	0.355399	13.5218	hypermethylated
chr9	14738116	14738212	97	6	0.798956	0.44402	0.354936	21.7339	hypermethylated
chr9	67118982	67119148	167	4	0.83393	0.479285	0.354646	14.0928	hypermethylated
chr9	92242379	92242475	97	11	0.90544	0.551069	0.354371	28.9421	hypermethylated
chr8	30711627	30711859	233	33	0.843204	0.488895	0.354309	105.27	hypermethylated
chr8	91076772	91076833	62	5	0.619664	0.265363	0.354301	16.9008	hypermethylated
chr6	134942448	134942643	196	4	0.909178	0.554895	0.354283	16.1227	hypermethylated
chr17	21382011	21382128	118	5	0.681265	0.327362	0.353903	14.3116	hypermethylated
chr17	47135247	47135478	232	10	0.825462	0.471622	0.35384	35.1866	hypermethylated
chr8	105529183	105529309	127	10	0.85036	0.496526	0.353834	33.6784	hypermethylated
chr3	31728081	31728195	115	5	0.931879	0.578048	0.353831	19.1041	hypermethylated
chr6	38124029	38125112	1084	32	0.763493	0.410436	0.353057	122.529	hypermethylated
chr9	121303579	121303945	367	24	0.773794	0.420778	0.353016	82.8271	hypermethylated
chr8	8655200	8657322	2123	87	0.783058	0.43005	0.353008	337.78	hypermethylated
chr1	135086136	135086274	139	8	0.646933	0.293925	0.353008	25.8178	hypermethylated
chrX	106081799	106081870	72	4	0.972311	0.619437	0.352874	17.2326	hypermethylated
chr2	66090811	66090920	110	14	0.874606	0.521867	0.352739	50.7553	hypermethylated
chr11	68835179	68835490	312	7	0.865367	0.512646	0.352722	21.9922	hypermethylated
chr11	46069734	46070146	413	33	0.821709	0.469002	0.352707	130.172	hypermethylated
chr6	143152937	143153032	96	8	0.832279	0.479746	0.352533	26.9662	hypermethylated
chr18	62212980	62213329	350	14	0.808576	0.456076	0.3525	50.4651	hypermethylated
chr8	18989370	18989550	181	4	0.883732	0.531242	0.352489	14.2668	hypermethylated
chrX	122514332	122514414	83	4	0.90635	0.553937	0.352413	13.7702	hypermethylated
chr17	26257152	26257364	213	4	0.903919	0.551793	0.352126	11.5895	hypermethylated
chr18	5405519	5405664	146	8	0.879798	0.528013	0.351785	30.7403	hypermethylated
chr10	67960320	67960437	118	8	0.845136	0.493359	0.351777	26.0599	hypermethylated
chr8	27166956	27167854	899	30	0.719131	0.367562	0.35157	103.927	hypermethylated
chr17	64130119	64130448	330	12	0.610959	0.259682	0.351277	44.0881	hypermethylated
chr2	119596342	119596501	160	7	0.685536	0.334293	0.351243	19.3225	hypermethylated
chr15	73254035	73254310	276	9	0.78852	0.437482	0.351038	32.0112	hypermethylated
chr12	113198953	113199009	57	7	0.933032	0.582125	0.350907	24.506	hypermethylated
chr12	118839460	118839935	476	11	0.591207	0.240386	0.350821	42.1303	hypermethylated
chr14	106179891	106180089	199	4	0.873862	0.523042	0.35082	13.0256	hypermethylated
chrX	13818596	13818679	84	4	0.912052	0.56157	0.350482	14.5258	hypermethylated
chr14	27231802	27232539	738	43	0.744206	0.393807	0.350399	160.544	hypermethylated
chr2	76680606	76680816	211	7	0.763443	0.413309	0.350134	23.5314	hypermethylated
chr4	119009526	119009582	57	4	0.794652	0.444594	0.350058	12.5221	hypermethylated
chr12	17873506	17873882	377	22	0.520023	0.169989	0.350034	77.4691	hypermethylated
chr7	70347488	70348133	646	43	0.851127	0.501216	0.349912	170.434	hypermethylated
chr3	27281104	27281409	306	5	0.816457	0.466668	0.34979	17.8665	hypermethylated
chr11	117156254	117156658	405	13	0.847431	0.497707	0.349724	42.2232	hypermethylated
chr10	122681196	122681258	63	5	0.891754	0.542129	0.349624	19.1113	hypermethylated
chr17	8547100	8547213	114	16	0.872227	0.522714	0.349513	52.273	hypermethylated
chr3	84252290	84252570	281	6	0.89501	0.545571	0.349439	26.075	hypermethylated
chr5	143320220	143320700	481	24	0.766663	0.417405	0.349257	90.0986	hypermethylated
chr4	135254252	135254662	411	10	0.639108	0.289884	0.349224	28.9194	hypermethylated
chr16	10571139	10571220	82	4	0.931624	0.582551	0.349074	15.0044	hypermethylated
chr4	148499067	148499160	94	5	0.804972	0.456164	0.348808	21.0619	hypermethylated
chr1	161962750	161962875	126	4	0.775488	0.426781	0.348707	12.357	hypermethylated
chr2	20357450	20357915	466	5	0.597278	0.248737	0.348541	20.6513	hypermethylated
chr19	24145461	24145540	80	5	0.795709	0.447201	0.348507	16.8232	hypermethylated
chr2	106841844	106841897	54	4	0.80309	0.454608	0.348482	12.9282	hypermethylated
chr18	38487348	38487558	211	17	0.809529	0.461298	0.348231	64.2167	hypermethylated
chr7	39881625	39881966	342	8	0.683228	0.335208	0.34802	30.0164	hypermethylated
chr9	117191524	117191644	121	7	0.914927	0.567214	0.347712	30.3032	hypermethylated
chr6	94730868	94730972	105	6	0.59392	0.246309	0.347611	18.0086	hypermethylated
chr6	97866745	97866972	228	15	0.754253	0.406799	0.347453	53.6272	hypermethylated
chr6	145787433	145787500	68	5	0.897756	0.55032	0.347435	15.4874	hypermethylated
chr6	30273138	30273264	127	7	0.769078	0.421866	0.347213	25.6948	hypermethylated
chr10	75509957	75510457	501	16	0.814769	0.467569	0.3472	52.3056	hypermethylated
chr6	86500090	86500173	84	4	0.902449	0.555475	0.346974	13.7979	hypermethylated
chr17	44904861	44904977	117	5	0.830175	0.483265	0.34691	14.3522	hypermethylated
chr19	5878888	5879174	287	9	0.711094	0.364184	0.346909	27.404	hypermethylated
chr5	92926303	92926904	602	25	0.862256	0.515352	0.346904	105.183	hypermethylated
chrX	101644006	101644201	196	10	0.69355	0.346665	0.346885	29.3543	hypermethylated
chr11	108923490	108923999	510	27	0.64533	0.298483	0.346847	92.8229	hypermethylated
chrX	20044006	20044105	100	5	0.926417	0.579761	0.346656	15.9446	hypermethylated
chr7	109590927	109591071	145	5	0.878694	0.532112	0.346582	16.7265	hypermethylated
chr16	24659204	24659297	94	5	0.917797	0.571223	0.346574	20.3713	hypermethylated
chr8	14598533	14599151	619	8	0.94985	0.603375	0.346474	33.0983	hypermethylated
chr9	102539737	102539967	231	12	0.596498	0.250195	0.346303	39.5579	hypermethylated
chr8	123816709	123817069	361	28	0.83675	0.490596	0.346154	90.7589	hypermethylated
chr3	68759483	68759617	135	8	0.671758	0.32571	0.346048	27.2406	hypermethylated
chr8	31245747	31246027	281	16	0.887156	0.541119	0.346037	55.8246	hypermethylated
chrX	98558930	98559149	220	4	0.879985	0.534191	0.345794	13.8813	hypermethylated
chr18	11480205	11480390	186	4	0.870256	0.52459	0.345665	13.9522	hypermethylated
chr11	69055819	69055953	135	11	0.746059	0.400429	0.345629	37.4884	hypermethylated
chr17	26425485	26425683	199	12	0.78574	0.440192	0.345548	39.2873	hypermethylated
chr4	26546143	26546202	60	4	0.801578	0.456088	0.345489	12.4373	hypermethylated
chr16	76763825	76763918	94	10	0.848125	0.502917	0.345209	34.5092	hypermethylated
chrX	152852448	152852615	168	4	0.926423	0.581251	0.345171	16.3452	hypermethylated
chrX	160592998	160593123	126	10	0.946127	0.601009	0.345118	37.406	hypermethylated
chr3	107766110	107766224	115	4	0.911721	0.566613	0.345107	15.2279	hypermethylated
chr9	11008697	11008926	230	4	0.892144	0.547133	0.345011	13.1493	hypermethylated
chr17	29971991	29972342	352	25	0.853688	0.508726	0.344962	83.114	hypermethylated
chrX	8445717	8445794	78	4	0.741931	0.397027	0.344904	11.4838	hypermethylated
chr2	74735091	74735329	239	15	0.727301	0.382593	0.344707	49.3243	hypermethylated
chr13	74533602	74533795	194	16	0.853431	0.508725	0.344706	56.1424	hypermethylated
chr3	121643356	121643730	375	12	0.842344	0.497666	0.344678	50.2691	hypermethylated
chr6	134736949	134737128	180	6	0.783939	0.439402	0.344538	23.3421	hypermethylated
chr3	121336148	121336302	155	10	0.792767	0.448336	0.344431	33.9108	hypermethylated
chr15	59279014	59279071	58	8	0.717809	0.373789	0.34402	24.8928	hypermethylated
chr7	119783094	119783614	521	11	0.767219	0.423258	0.343961	39.1946	hypermethylated
chr9	51273884	51274141	258	14	0.568628	0.224841	0.343787	44.4819	hypermethylated
chr2	74739879	74740139	261	22	0.77012	0.426508	0.343612	79.0607	hypermethylated
chr6	11803539	11803594	56	4	0.917281	0.573729	0.343552	12.9541	hypermethylated
chr12	101012909	101013383	475	15	0.679992	0.336496	0.343496	55.7309	hypermethylated
chr16	24445545	24445681	137	6	0.824872	0.482037	0.342835	21.7695	hypermethylated
chr8	47768913	47769352	440	22	0.806784	0.464363	0.34242	76.4984	hypermethylated
chr4	62613171	62613592	422	20	0.711573	0.369278	0.342295	71.9868	hypermethylated
chr15	28020692	28021117	426	24	0.785273	0.443018	0.342255	79.9191	hypermethylated
chr8	30304099	30304591	493	5	0.802672	0.460788	0.341884	13.6314	hypermethylated
chr2	35277947	35278071	125	6	0.713826	0.371946	0.341879	17.5372	hypermethylated
chr8	92366864	92367388	525	42	0.696846	0.355019	0.341828	146.079	hypermethylated
chr7	82602176	82602417	242	9	0.801819	0.460185	0.341634	30.2132	hypermethylated
chr17	15741268	15741337	70	4	0.963768	0.622355	0.341413	12.6471	hypermethylated
chrX	57378876	57379135	260	13	0.902627	0.56122	0.341407	48.8506	hypermethylated
chr11	108925842	108926132	291	18	0.674272	0.332978	0.341294	52.689	hypermethylated
chr17	18578956	18580174	1219	7	0.678562	0.337319	0.341243	27.3991	hypermethylated
chr10	68351546	68352277	732	22	0.729837	0.388721	0.341116	73.4354	hypermethylated
chr18	13887180	13887331	152	4	0.860678	0.519802	0.340876	12.3216	hypermethylated
chr2	74691074	74691348	275	36	0.739146	0.398618	0.340529	134.26	hypermethylated
chr9	45299029	45299453	425	12	0.807419	0.466988	0.340432	39.6179	hypermethylated
chr2	74686115	74686173	59	6	0.650784	0.310435	0.340349	20.0435	hypermethylated
chr17	51957515	51958506	992	6	0.745904	0.405606	0.340297	31.6819	hypermethylated
chr10	81390679	81390964	286	27	0.86532	0.525179	0.340141	102.053	hypermethylated
chr9	51262109	51262448	340	5	0.885978	0.545927	0.340051	18.7785	hypermethylated
chr6	84548775	84549137	363	6	0.781847	0.441806	0.340041	30.6173	hypermethylated
chr2	132654638	132654838	201	4	0.931654	0.591774	0.33988	13.5326	hypermethylated
chr15	97839465	97839876	412	12	0.831293	0.491449	0.339844	41.1612	hypermethylated
chr11	83925286	83925532	247	9	0.886823	0.547007	0.339816	35.5613	hypermethylated
chr11	77498540	77498776	237	12	0.802508	0.462773	0.339734	35.5236	hypermethylated
chr7	143005081	143005217	137	4	0.674901	0.335208	0.339694	10.7762	hypermethylated
chr7	78483310	78483365	56	4	0.580266	0.240799	0.339467	11.8477	hypermethylated
chr17	25297305	25297470	166	9	0.76632	0.426862	0.339458	27.4816	hypermethylated
chr3	21634240	21634335	96	10	0.764278	0.424941	0.339337	31.7723	hypermethylated
chr18	15073208	15073388	181	7	0.802525	0.463204	0.339321	27.4335	hypermethylated
chr8	19224673	19224853	181	4	0.944562	0.605243	0.339319	14.8038	hypermethylated
chr19	5939994	5940984	991	47	0.661136	0.321852	0.339285	161.854	hypermethylated
chrX	159878542	159878851	310	8	0.817219	0.477939	0.33928	26.1376	hypermethylated
chr6	31502815	31503047	233	8	0.739571	0.400328	0.339244	26.8974	hypermethylated
chr17	51971305	51971410	106	10	0.85721	0.518029	0.339181	29.3666	hypermethylated
chr16	30557508	30557654	147	4	0.922021	0.583096	0.338925	16.2186	hypermethylated
chr19	5107980	5108274	295	20	0.661943	0.323133	0.33881	59.8381	hypermethylated
chr7	38219456	38219541	86	6	0.656007	0.31725	0.338757	17.4341	hypermethylated
chr2	22047497	22047719	223	7	0.808814	0.470097	0.338716	22.3496	hypermethylated
chr8	61182115	61182303	189	8	0.814599	0.475961	0.338638	26.7655	hypermethylated
chr3	144579737	144580120	384	16	0.856908	0.518279	0.338629	60.6895	hypermethylated
chr13	40934436	40934586	151	6	0.892229	0.553613	0.338616	20.9068	hypermethylated
chr3	101654124	101654260	137	6	0.798928	0.460356	0.338572	19.9818	hypermethylated
chr6	140338080	140338387	308	23	0.789052	0.450601	0.338451	79.5674	hypermethylated
chr8	11472515	11472627	113	4	0.844834	0.506492	0.338342	15.9946	hypermethylated
chr16	97591918	97592094	177	7	0.761034	0.422699	0.338335	23.9545	hypermethylated
chr3	131638772	131639185	414	20	0.800871	0.462602	0.338269	73.5865	hypermethylated
chr9	121383300	121383545	246	18	0.773281	0.435089	0.338192	64.7338	hypermethylated
chr14	110451047	110451390	344	4	0.958416	0.620294	0.338122	19.5565	hypermethylated
chr6	130342063	130342247	185	4	0.755578	0.417603	0.337975	12.0465	hypermethylated
chr7	75716035	75716432	398	10	0.551346	0.21344	0.337906	36.6848	hypermethylated
chr13	95763643	95763854	212	8	0.864173	0.526274	0.337898	27.7259	hypermethylated
chr4	8551341	8551492	152	8	0.901097	0.563224	0.337873	27.9367	hypermethylated
chr6	128042201	128042359	159	6	0.712296	0.374502	0.337794	19.2458	hypermethylated
chr12	5273522	5273800	279	9	0.745241	0.407689	0.337552	27.4594	hypermethylated
chr10	26881968	26882169	202	6	0.829995	0.492503	0.337492	21.2758	hypermethylated
chr12	102696201	102696446	246	10	0.816132	0.478746	0.337386	35.0585	hypermethylated
chr5	34591502	34591829	328	9	0.800572	0.463239	0.337333	26.6181	hypermethylated
chr10	95680106	95680480	375	26	0.785739	0.448467	0.337272	87.4457	hypermethylated
chr4	53115538	53115595	58	8	0.688181	0.350935	0.337246	25.0646	hypermethylated
chr17	24621583	24621886	304	16	0.930299	0.593057	0.337243	55.8975	hypermethylated
chr9	32149885	32150057	173	8	0.759825	0.422837	0.336988	26.0074	hypermethylated
chr8	26710925	26710983	59	11	0.764238	0.42725	0.336987	33.0736	hypermethylated
chr18	80313076	80313324	249	18	0.749221	0.412378	0.336843	57.4888	hypermethylated
chr2	155751897	155752028	132	5	0.800521	0.463856	0.336665	15.8316	hypermethylated
chr5	48801124	48801453	330	11	0.725082	0.388506	0.336576	36.0241	hypermethylated
chr3	8967095	8967334	240	6	0.77796	0.441614	0.336345	17.9055	hypermethylated
chr3	50376220	50376282	63	4	0.583237	0.247011	0.336225	11.5704	hypermethylated
chr17	20278349	20278473	125	6	0.717652	0.381639	0.336014	17.205	hypermethylated
chr8	85500572	85500873	302	20	0.754174	0.418251	0.335923	66.5698	hypermethylated
chr18	55042717	55042972	256	10	0.810253	0.474332	0.33592	35.9865	hypermethylated
chr4	57793923	57794256	334	15	0.728444	0.392555	0.335889	50.0694	hypermethylated
chr1	36987292	36987445	154	8	0.778065	0.442209	0.335856	23.4847	hypermethylated
chr5	3303952	3304226	275	18	0.81871	0.482883	0.335827	57.78	hypermethylated
chr17	25076730	25077014	285	8	0.829898	0.49424	0.335658	26.0844	hypermethylated
chr18	82145763	82146031	269	9	0.794457	0.458804	0.335653	27.7078	hypermethylated
chr6	88915873	88916045	173	4	0.786028	0.450523	0.335505	12.7009	hypermethylated
chr10	21245830	21246204	375	14	0.83037	0.49488	0.33549	56.7123	hypermethylated
chr2	16029274	16029494	221	14	0.90522	0.569739	0.335481	45.7917	hypermethylated
chr8	25052669	25052720	52	5	0.575186	0.239714	0.335472	18.94	hypermethylated
chr11	95830284	95830726	443	72	0.675737	0.340373	0.335364	255.642	hypermethylated
chr2	74687742	74688358	617	50	0.63851	0.303229	0.335281	169.357	hypermethylated
chr14	25322287	25322402	116	9	0.765921	0.430675	0.335247	24.2307	hypermethylated
chr11	95125081	95125357	277	10	0.780321	0.445115	0.335207	31.3499	hypermethylated
chr7	79309456	79310006	551	26	0.794689	0.459609	0.335079	81.4548	hypermethylated
chr17	47291951	47292225	275	6	0.686235	0.351238	0.334998	17.204	hypermethylated
chr13	9189188	9189248	61	10	0.831711	0.496961	0.334749	30.8038	hypermethylated
chr10	115818293	115818817	525	7	0.78089	0.446161	0.334729	22.3566	hypermethylated
chr15	9079640	9080055	416	12	0.777039	0.442351	0.334688	40.5349	hypermethylated
chr9	49592902	49593252	351	13	0.876266	0.54188	0.334387	50.8522	hypermethylated
chrX	12067278	12067336	59	6	0.727314	0.392979	0.334335	20.0352	hypermethylated
chr12	57549104	57549595	492	32	0.804275	0.469956	0.334318	110.687	hypermethylated
chr2	90494583	90494945	363	15	0.904749	0.570452	0.334297	56.2656	hypermethylated
chr9	105835476	105835568	93	11	0.792202	0.457939	0.334262	36.2568	hypermethylated
chr17	21778546	21778774	229	4	0.801979	0.467741	0.334238	11.7424	hypermethylated
chr15	99876770	99877108	339	12	0.89744	0.563427	0.334014	44.5001	hypermethylated
chr9	117929386	117929926	541	9	0.79433	0.460328	0.334002	28.0088	hypermethylated
chr2	157744694	157744993	300	14	0.70075	0.366933	0.333817	42.3321	hypermethylated
chr16	24069537	24069642	106	10	0.593404	0.259624	0.33378	32.3321	hypermethylated
chr6	28928759	28929709	951	84	0.756737	0.422967	0.333771	290.453	hypermethylated
chr19	12484313	12484671	359	10	0.718315	0.384625	0.33369	33.1122	hypermethylated
chr17	83079006	83079416	411	21	0.72358	0.389926	0.333654	67.5299	hypermethylated
chr13	13439783	13439963	181	8	0.747269	0.413645	0.333625	26.8426	hypermethylated
chr6	127178208	127178301	94	8	0.87994	0.54636	0.33358	26.3	hypermethylated
chr15	103057375	103057467	93	9	0.866958	0.533389	0.333569	32.841	hypermethylated
chr12	65258712	65259075	364	24	0.57893	0.245407	0.333524	77.5346	hypermethylated
chr9	46233226	46233277	52	4	0.922102	0.588631	0.333472	12.2061	hypermethylated
chr11	104382052	104382424	373	10	0.816172	0.482809	0.333363	37.8048	hypermethylated
chr7	28322504	28322663	160	12	0.808849	0.475517	0.333332	39.3944	hypermethylated
chrX	10116746	10116979	234	13	0.669359	0.336136	0.333223	38.6536	hypermethylated
chr7	112681689	112681997	309	7	0.863458	0.530261	0.333197	22.5647	hypermethylated
chrX	160691742	160691802	61	6	0.588071	0.255012	0.333059	17.4996	hypermethylated
chr11	96933598	96933880	283	19	0.800579	0.467598	0.33298	70.0286	hypermethylated
chr9	31305076	31305540	465	15	0.801843	0.468905	0.332938	53.9923	hypermethylated
chr5	148377255	148377954	700	29	0.812505	0.479763	0.332742	106.21	hypermethylated
chr3	119743012	119743222	211	6	0.911356	0.578912	0.332444	22.7636	hypermethylated
chr1	79751965	79752285	321	16	0.607569	0.275127	0.332442	50.4446	hypermethylated
chr19	51919131	51919958	828	5	0.54199	0.209855	0.332135	16.8735	hypermethylated
chr3	127863599	127863664	66	5	0.60433	0.27267	0.331659	12.5379	hypermethylated
chr13	52331207	52331304	98	10	0.761287	0.429738	0.331549	33.7419	hypermethylated
chr16	21826262	21826585	324	13	0.855837	0.524626	0.331212	48.2837	hypermethylated
chr11	120873170	120873787	618	23	0.807207	0.476008	0.331199	81.0945	hypermethylated
chr8	119895858	119896358	501	79	0.80606	0.474992	0.331068	295.809	hypermethylated
chr5	90671198	90671302	105	4	0.896005	0.56504	0.330965	18.3909	hypermethylated
chr5	107978555	107978894	340	7	0.684438	0.353563	0.330875	23.1863	hypermethylated
chrX	42403602	42403865	264	6	0.965512	0.634852	0.33066	19.2892	hypermethylated
chr2	59510431	59510713	283	19	0.75752	0.426891	0.330629	64.9108	hypermethylated
chr3	38246313	38246369	57	4	0.800619	0.470023	0.330596	12.3784	hypermethylated
chrX	100338986	100339061	76	8	0.855021	0.524619	0.330403	23.5426	hypermethylated
chr12	9757994	9758050	57	4	0.7575	0.427114	0.330385	11.2604	hypermethylated
chr16	96383087	96383301	215	5	0.798138	0.467785	0.330352	16.1086	hypermethylated
chr8	16618798	16618857	60	4	0.568674	0.238459	0.330215	13.4716	hypermethylated
chr8	104309326	104309923	598	55	0.74502	0.414952	0.330069	212.574	hypermethylated
chr1	144775336	144775558	223	10	0.641479	0.311472	0.330007	32.9401	hypermethylated
chr14	7951244	7951537	294	15	0.823655	0.493713	0.329942	53.0005	hypermethylated
chr11	96289385	96289660	276	42	0.82693	0.497054	0.329876	144.512	hypermethylated
chr12	79683536	79683674	139	4	0.722405	0.392592	0.329813	13.7582	hypermethylated
chr7	128132321	128132428	108	10	0.846755	0.516966	0.329789	32.2126	hypermethylated
chr3	7558065	7558294	230	6	0.853614	0.523891	0.329723	18.8094	hypermethylated
chr9	124074398	124074565	168	6	0.908154	0.578527	0.329627	20.3034	hypermethylated
chr18	15291736	15291897	162	6	0.808032	0.478541	0.329492	20.1336	hypermethylated
chr17	16730674	16730905	232	6	0.887748	0.558263	0.329486	20.6499	hypermethylated
chr4	149784450	149784721	272	18	0.790581	0.461399	0.329183	66.6859	hypermethylated
chr2	181273867	181274068	202	5	0.796177	0.467079	0.329098	18.1819	hypermethylated
chr16	35971558	35971851	294	5	0.858235	0.529197	0.329038	18.1582	hypermethylated
chr13	95475246	95475360	115	10	0.577546	0.248528	0.329018	28.5597	hypermethylated
chr5	124510642	124510773	132	11	0.777085	0.448073	0.329012	34.8508	hypermethylated
chr9	31849523	31849785	263	14	0.839309	0.510328	0.32898	48.1561	hypermethylated
chr8	29972556	29972610	55	4	0.578415	0.249467	0.328947	11.4007	hypermethylated
chr10	95677515	95677992	478	31	0.650163	0.321514	0.328649	107.501	hypermethylated
chrX	11274907	11275230	324	6	0.822522	0.494119	0.328403	14.2473	hypermethylated
chr11	69465866	69466002	137	9	0.808788	0.480516	0.328272	28.1516	hypermethylated
chr11	115634130	115634353	224	7	0.759262	0.431012	0.32825	25.7175	hypermethylated
chrX	139669510	139669925	416	17	0.652635	0.324468	0.328166	61.0947	hypermethylated
chr10	41896968	41897039	72	5	0.814127	0.485966	0.328161	19.9015	hypermethylated
chr1	155118761	155118966	206	8	0.748179	0.420074	0.328105	26.2795	hypermethylated
chr19	5558942	5559024	83	13	0.761675	0.43361	0.328065	41.6053	hypermethylated
chr19	24219576	24219673	98	10	0.703251	0.375203	0.328048	28.3493	hypermethylated
chr12	32698805	32699230	426	9	0.725172	0.39716	0.328013	28.8455	hypermethylated
chr4	154279698	154279772	75	6	0.743275	0.415294	0.327982	18.6147	hypermethylated
chr13	23065664	23065744	81	6	0.839322	0.51139	0.327932	18.4425	hypermethylated
chr2	31339846	31340107	262	18	0.652908	0.325035	0.327873	56.3409	hypermethylated
chr5	17641785	17641921	137	6	0.865149	0.537309	0.327839	18.2376	hypermethylated
chr8	36985061	36985253	193	4	0.870789	0.542987	0.327802	14.4962	hypermethylated
chr8	31407397	31407882	486	4	0.644726	0.316947	0.327779	9.75201	hypermethylated
chrX	152572471	152572561	91	5	0.877278	0.549528	0.32775	14.9577	hypermethylated
chr1	118665600	118665915	316	5	0.68613	0.358394	0.327736	16.9499	hypermethylated
chr1	180356316	180356735	420	9	0.837793	0.510117	0.327676	25.0545	hypermethylated
chr2	74676939	74676991	53	7	0.735882	0.408207	0.327675	18.2384	hypermethylated
chr12	54623966	54624033	68	4	0.886823	0.55916	0.327663	12.2644	hypermethylated
chr4	45498082	45498672	591	19	0.849986	0.522487	0.327499	70.5942	hypermethylated
chr16	26035771	26035973	203	6	0.777277	0.449989	0.327288	19.656	hypermethylated
chr8	36638394	36638838	445	7	0.830508	0.503247	0.327261	24.8233	hypermethylated
chr8	36697889	36698136	248	14	0.729754	0.402558	0.327196	45.1335	hypermethylated
chr1	180404555	180404679	125	20	0.528429	0.201254	0.327175	59.0049	hypermethylated
chr4	136195058	136195436	379	15	0.7817	0.454619	0.327081	48.4353	hypermethylated
chr3	34643759	34644164	406	23	0.737021	0.409969	0.327052	72.7188	hypermethylated
chr2	22704718	22704965	248	6	0.863612	0.536563	0.32705	21.1885	hypermethylated
chr5	99981881	99982341	461	7	0.860019	0.533076	0.326943	24.7158	hypermethylated
chr18	36296749	36297163	415	9	0.903521	0.576703	0.326818	34.7386	hypermethylated
chr11	95715608	95715718	111	4	0.724144	0.397481	0.326663	12.619	hypermethylated
chr12	100308058	100308196	139	5	0.912455	0.585893	0.326562	15.3112	hypermethylated
chr17	26569646	26569891	246	7	0.869183	0.542777	0.326406	20.9459	hypermethylated
chr16	57571012	57571162	151	13	0.653378	0.32708	0.326297	39.601	hypermethylated
chr9	115026997	115027134	138	9	0.705712	0.379465	0.326247	23.7923	hypermethylated
chr5	64057060	64057836	777	30	0.691976	0.365875	0.326101	100.279	hypermethylated
chr17	16348907	16349141	235	5	0.873436	0.547343	0.326093	18.2391	hypermethylated
chr15	53867798	53867953	156	4	0.893499	0.56743	0.326069	12.4649	hypermethylated
chr4	95433523	95433714	192	8	0.856582	0.531084	0.325498	26.1884	hypermethylated
chr4	148971296	148971522	227	17	0.8304	0.504919	0.325482	56.5658	hypermethylated
chr14	30828125	30828252	128	7	0.649122	0.323646	0.325476	20.3044	hypermethylated
chr2	163716510	163716607	98	12	0.629322	0.303875	0.325446	36.7073	hypermethylated
chr7	68733313	68733413	101	10	0.888035	0.562641	0.325393	30.9279	hypermethylated
chr18	79497614	79498026	413	10	0.709612	0.384273	0.325339	34.5445	hypermethylated
chr5	4110859	4111087	229	5	0.856627	0.531333	0.325294	15.1023	hypermethylated
chr3	116260809	116261305	497	16	0.902456	0.577189	0.325267	52.7175	hypermethylated
chr13	37992371	37992549	179	4	0.686379	0.361112	0.325267	13.5916	hypermethylated
chr13	37460665	37460935	271	22	0.832921	0.507761	0.32516	79.7607	hypermethylated
chr7	109115815	109115954	140	10	0.765071	0.440132	0.324938	28.9537	hypermethylated
chr17	31557100	31557355	256	10	0.733606	0.408687	0.324919	30.3277	hypermethylated
chr5	112255440	112255525	86	5	0.623509	0.29865	0.324859	14.317	hypermethylated
chr14	118230092	118230684	593	24	0.558796	0.234183	0.324613	82.8077	hypermethylated
chr10	9610136	9610312	177	4	0.944514	0.619923	0.324592	17.8803	hypermethylated
chr2	46440358	46440574	217	8	0.789957	0.4654	0.324557	24.3476	hypermethylated
chr18	62265731	62265791	61	4	0.916015	0.591596	0.324419	11.7161	hypermethylated
chr14	23015249	23015440	192	7	0.910949	0.586539	0.324409	24.8298	hypermethylated
chr17	13055234	13055345	112	6	0.715093	0.390698	0.324396	18.0243	hypermethylated
chr3	129393323	129393783	461	26	0.855631	0.531279	0.324351	86.4846	hypermethylated
chr18	36324809	36325032	224	10	0.814017	0.490105	0.323912	31.1245	hypermethylated
chr15	99406995	99407111	117	8	0.731432	0.40787	0.323562	22.53	hypermethylated
chr19	51925185	51925244	60	4	0.436814	0.113254	0.32356	12.5839	hypermethylated
chr8	46001035	46001117	83	4	0.640021	0.316574	0.323448	10.4283	hypermethylated
chr8	26721802	26722097	296	5	0.798526	0.475117	0.323409	15.2059	hypermethylated
chr3	137861028	137861142	115	7	0.691897	0.368545	0.323353	19.8201	hypermethylated
chr18	7511157	7511512	356	18	0.721786	0.398463	0.323323	62.5004	hypermethylated
chr4	46577867	46578115	249	14	0.834291	0.51097	0.323321	43.9853	hypermethylated
chr12	56690199	56690758	560	46	0.585153	0.261933	0.32322	162.081	hypermethylated
chr10	95561649	95561802	154	8	0.728117	0.405035	0.323082	25.4266	hypermethylated
chr13	93889691	93889884	194	12	0.780675	0.457601	0.323075	35.9622	hypermethylated
chr3	97661126	97661412	287	10	0.697834	0.374762	0.323072	31.7468	hypermethylated
chr6	136718900	136719020	121	7	0.892626	0.569574	0.323052	22.7371	hypermethylated
chr8	3415588	3415706	119	8	0.733622	0.410614	0.323008	20.8696	hypermethylated
chrX	159285633	159285748	116	5	0.875893	0.552954	0.322938	14.7474	hypermethylated
chr1	53781166	53781302	137	10	0.83167	0.508885	0.322786	35.9287	hypermethylated
chr16	32167816	32167888	73	6	0.770609	0.447836	0.322773	19.3952	hypermethylated
chr1	38241954	38242050	97	6	0.757782	0.435077	0.322705	19.1582	hypermethylated
chr7	25892240	25892382	143	8	0.757405	0.434712	0.322693	24.7993	hypermethylated
chr16	78377495	78377581	87	5	0.668295	0.345709	0.322585	14.2524	hypermethylated
chr5	64219793	64219995	203	4	0.841736	0.519218	0.322518	14.9283	hypermethylated
chr11	96191680	96191932	253	10	0.729599	0.407156	0.322443	32.1046	hypermethylated
chr13	42147690	42148028	339	5	0.689943	0.367617	0.322327	16.2508	hypermethylated
chr12	45049921	45050252	332	18	0.783701	0.461516	0.322185	58.4702	hypermethylated
chr13	44421605	44421787	183	6	0.86875	0.546591	0.322158	20.1243	hypermethylated
chr9	63657343	63657491	149	8	0.803797	0.481703	0.322095	25.6379	hypermethylated
chr17	17895694	17895939	246	5	0.859257	0.537189	0.322068	16.5068	hypermethylated
chr6	115224487	115224553	67	6	0.886822	0.564764	0.322058	20.2449	hypermethylated
chr15	103285613	103285705	93	5	0.71772	0.395699	0.322021	14.9961	hypermethylated
chr11	108936265	108936830	566	33	0.706499	0.384545	0.321954	112.021	hypermethylated
chr16	89817803	89818294	492	63	0.562531	0.240618	0.321913	217.155	hypermethylated
chr5	103711753	103712055	303	5	0.831024	0.509218	0.321807	20.1016	hypermethylated
chr2	10153014	10153358	345	14	0.720309	0.398795	0.321514	46.1188	hypermethylated
chr11	96303078	96303851	774	101	0.657659	0.336222	0.321437	315.107	hypermethylated
chr1	86299432	86299483	52	4	0.93016	0.608999	0.321161	11.7393	hypermethylated
chr16	24068829	24068923	95	5	0.846657	0.525529	0.321128	16.335	hypermethylated
chr4	73050050	73050219	170	4	0.834299	0.513195	0.321104	15.0733	hypermethylated
chr17	8702269	8702394	126	5	0.78524	0.464318	0.320922	15.2388	hypermethylated
chr4	98091477	98091706	230	6	0.568252	0.24734	0.320912	17.7791	hypermethylated
chr15	99406550	99406739	190	14	0.861987	0.541188	0.320799	45.801	hypermethylated
chr12	116640624	116640939	316	14	0.638179	0.317412	0.320767	40.4805	hypermethylated
chr8	67956790	67957119	330	13	0.589976	0.269276	0.320701	41.4138	hypermethylated
chr6	93010092	93010327	236	16	0.790899	0.470201	0.320698	54.1763	hypermethylated
chr1	153320554	153321054	501	14	0.731636	0.411218	0.320418	49.3929	hypermethylated
chr13	55210277	55210532	256	37	0.765083	0.444729	0.320354	125.355	hypermethylated
chr17	27916502	27917150	649	24	0.900197	0.580033	0.320164	79.6245	hypermethylated
chr11	86596394	86596777	384	11	0.659507	0.339411	0.320096	38.4583	hypermethylated
chr7	75616328	75616620	293	10	0.791944	0.471851	0.320092	35.7518	hypermethylated
chr4	145245459	145245710	252	6	0.691027	0.371008	0.320019	19.0238	hypermethylated
chrX	101302263	101302319	57	4	0.861275	0.541319	0.319956	12.9153	hypermethylated
chr2	134952241	134952349	109	10	0.704126	0.384175	0.319951	26.3809	hypermethylated
chr8	3227565	3227781	217	12	0.555266	0.235418	0.319848	35.6566	hypermethylated
chr3	108400044	108400140	97	6	0.89345	0.573857	0.319593	20.4194	hypermethylated
chr15	95907134	95907535	402	24	0.590398	0.270815	0.319583	66.7531	hypermethylated
chr2	68419757	68420300	544	24	0.766291	0.446722	0.319569	77.5046	hypermethylated
chr17	24358860	24359387	528	20	0.802384	0.482875	0.319509	63.2959	hypermethylated
chr14	18287575	18287670	96	4	0.841595	0.522151	0.319444	12.5546	hypermethylated
chr15	76999335	76999519	185	13	0.680915	0.361492	0.319422	39.8965	hypermethylated
chr9	102133984	102134211	228	12	0.789895	0.470518	0.319377	35.8293	hypermethylated
chr13	16937513	16937677	165	16	0.762251	0.442903	0.319348	49.7945	hypermethylated
chr13	81341690	81341752	63	4	0.875855	0.556659	0.319196	13.1256	hypermethylated
chr10	26774727	26774846	120	4	0.905702	0.586579	0.319124	14.147	hypermethylated
chr15	81883590	81883682	93	6	0.69187	0.37277	0.319099	18.5233	hypermethylated
chr17	50221443	50221550	108	9	0.850481	0.531468	0.319012	26.545	hypermethylated
chr15	32583822	32583972	151	4	0.779131	0.460231	0.3189	12.9022	hypermethylated
chr18	69085903	69085966	64	4	0.845678	0.526788	0.31889	12.3635	hypermethylated
chr5	134677929	134678188	260	10	0.820732	0.501864	0.318868	27.8847	hypermethylated
chr2	122726689	122726773	85	4	0.677516	0.358649	0.318866	13.1308	hypermethylated
chr6	6241826	6242406	581	15	0.64278	0.32406	0.31872	46.8165	hypermethylated
chr10	3394299	3394539	241	10	0.646848	0.328256	0.318592	29.2872	hypermethylated
chr15	92155129	92155495	367	5	0.896534	0.577961	0.318573	18.223	hypermethylated
chr6	134731157	134731254	98	6	0.936038	0.617516	0.318522	19.324	hypermethylated
chr17	5115846	5116255	410	21	0.876346	0.557831	0.318515	78.8991	hypermethylated
chr3	37667013	37667273	261	8	0.481663	0.16317	0.318493	25.0585	hypermethylated
chr1	172451050	172451368	319	32	0.860279	0.5419	0.318379	115.629	hypermethylated
chr7	118983962	118984451	490	42	0.789714	0.471373	0.318341	139.453	hypermethylated
chr1	134773199	134773579	381	26	0.704155	0.385901	0.318255	84.9397	hypermethylated
chr2	68376766	68377222	457	28	0.666252	0.3481	0.318153	90.8218	hypermethylated
chr1	119964568	119964732	165	8	0.821843	0.503763	0.318079	23.903	hypermethylated
chr3	137512605	137512802	198	5	0.889286	0.571224	0.318062	17.4191	hypermethylated
chr11	68388322	68388706	385	13	0.763544	0.445482	0.318061	42.8205	hypermethylated
chr12	17741755	17742019	265	16	0.698343	0.380369	0.317974	49.6376	hypermethylated
chr11	96180471	96180532	62	7	0.609256	0.291415	0.317842	19.4121	hypermethylated
chr14	21561471	21561545	75	10	0.696328	0.37862	0.317708	28.2383	hypermethylated
chr4	148535977	148536086	110	5	0.899056	0.58147	0.317586	16.4526	hypermethylated
chr16	42998964	42999493	530	5	0.743747	0.426172	0.317575	14.24	hypermethylated
chr2	116008979	116009494	516	39	0.684955	0.367423	0.317532	116.353	hypermethylated
chr7	36717194	36717458	265	12	0.78929	0.471793	0.317497	37.0654	hypermethylated
chr11	115837516	115837992	477	40	0.90717	0.589812	0.317358	147.304	hypermethylated
chr2	163639958	163640293	336	8	0.669326	0.352013	0.317313	23.566	hypermethylated
chr6	108695739	108696115	377	7	0.835814	0.518537	0.317277	24.8723	hypermethylated
chr16	92019392	92019852	461	37	0.477656	0.160405	0.317251	124.913	hypermethylated
chr11	101757617	101757857	241	24	0.674345	0.35712	0.317225	69.4048	hypermethylated
chr18	75433904	75433982	79	4	0.914559	0.597481	0.317078	12.1755	hypermethylated
chr12	75855545	75855870	326	23	0.79695	0.479901	0.31705	73.3667	hypermethylated
chr4	145280889	145281272	384	16	0.717212	0.400288	0.316924	51.3062	hypermethylated
chr11	96189774	96190267	494	37	0.642598	0.325766	0.316831	124.526	hypermethylated
chr3	107688897	107689013	117	4	0.847698	0.530913	0.316784	13.0616	hypermethylated
chr1	181845755	181846004	250	10	0.936759	0.620095	0.316663	37.0094	hypermethylated
chr2	163670739	163671038	300	9	0.864736	0.548083	0.316653	29.5102	hypermethylated
chr2	66091513	66091802	290	16	0.788633	0.472213	0.31642	56.2391	hypermethylated
chr11	116395693	116396584	892	41	0.775238	0.458845	0.316392	150.503	hypermethylated
chr2	6381437	6381857	421	19	0.723658	0.407377	0.316281	61.319	hypermethylated
chr16	51104526	51104766	241	8	0.882119	0.565877	0.316241	26.4884	hypermethylated
chr3	79239098	79239727	630	19	0.685954	0.369737	0.316216	58.4193	hypermethylated
chr9	35057631	35057865	235	12	0.858198	0.542005	0.316193	39.2764	hypermethylated
chr17	85686320	85686840	521	30	0.637582	0.321473	0.316109	90.8879	hypermethylated
chr11	96300758	96301299	542	59	0.712542	0.396494	0.316048	200.202	hypermethylated
chr6	17177318	17177503	186	7	0.554213	0.238212	0.316001	23.1414	hypermethylated
chr13	45681291	45681444	154	5	0.696383	0.380383	0.316	14.0706	hypermethylated
chr4	116182667	116182727	61	6	0.825229	0.509399	0.31583	17.3836	hypermethylated
chrX	11387577	11387751	175	8	0.662395	0.346603	0.315791	21.442	hypermethylated
chr2	20243951	20244103	153	5	0.752865	0.437082	0.315783	14.4829	hypermethylated
chr7	130436366	130436423	58	4	0.683576	0.367803	0.315773	12.2801	hypermethylated
chr8	103562983	103563044	62	4	0.854651	0.538897	0.315754	12.6768	hypermethylated
chr11	86890574	86890878	305	15	0.814875	0.49914	0.315735	43.3497	hypermethylated
chr6	33846669	33846779	111	8	0.902142	0.586464	0.315678	27.7425	hypermethylated
chr1	118649004	118649171	168	6	0.68351	0.367841	0.315669	18.1776	hypermethylated
chr6	88201470	88201707	238	9	0.664842	0.349468	0.315374	31.7555	hypermethylated
chr15	102026846	102026952	107	9	0.725713	0.410604	0.315109	25.9491	hypermethylated
chr12	108167298	108167362	65	5	0.697771	0.382693	0.315078	14.7345	hypermethylated
chr6	31370455	31370872	418	28	0.599412	0.284349	0.315063	93.2907	hypermethylated
chr17	85800669	85800934	266	34	0.894726	0.57973	0.314996	133.292	hypermethylated
chr10	69916946	69917063	118	7	0.501328	0.186377	0.314951	20.2945	hypermethylated
chr9	15034610	15034891	282	7	0.713945	0.399099	0.314846	19.9366	hypermethylated
chr15	99723208	99723462	255	20	0.769843	0.455048	0.314795	60.5668	hypermethylated
chr7	73595892	73595942	51	4	0.603729	0.289171	0.314558	12.0172	hypermethylated
chr1	81420522	81420689	168	23	0.865578	0.551072	0.314506	63.2468	hypermethylated
chr1	152612602	152613229	628	27	0.743737	0.429248	0.314489	91.7795	hypermethylated
chr17	28450210	28450679	470	29	0.878096	0.563692	0.314404	102.596	hypermethylated
chr4	124457101	124457189	89	4	0.842032	0.527727	0.314305	10.7489	hypermethylated
chrX	160277839	160277966	128	6	0.912357	0.598101	0.314256	20.7546	hypermethylated
chr6	137568897	137569664	768	20	0.585323	0.271098	0.314225	67.8964	hypermethylated
chr15	64344966	64345333	368	17	0.85533	0.541129	0.314201	60.0204	hypermethylated
chr17	30239690	30239907	218	11	0.690276	0.37611	0.314166	32.0404	hypermethylated
chr16	15052672	15053055	384	14	0.685334	0.371175	0.314159	42.908	hypermethylated
chr6	48937206	48937282	77	4	0.678716	0.364671	0.314045	11.1112	hypermethylated
chr19	23058156	23058473	318	9	0.613594	0.299588	0.314005	27.5749	hypermethylated
chr3	36332911	36333094	184	4	0.891679	0.577804	0.313874	11.0369	hypermethylated
chr12	12491776	12491842	67	4	0.901146	0.587314	0.313832	13.2163	hypermethylated
chrX	11492021	11492273	253	40	0.76528	0.451573	0.313707	118.765	hypermethylated
chr2	166936388	166936600	213	6	0.86987	0.556196	0.313674	21.0994	hypermethylated
chr8	36649032	36649123	92	4	0.942606	0.628959	0.313648	11.3475	hypermethylated
chr4	34976406	34976536	131	8	0.610163	0.296591	0.313573	24.4431	hypermethylated
chr11	61529257	61529542	286	12	0.770288	0.456755	0.313534	34.3928	hypermethylated
chr2	122150274	122151183	910	36	0.786151	0.472631	0.31352	126.517	hypermethylated
chr8	95392875	95393018	144	12	0.799514	0.486103	0.313412	35.5177	hypermethylated
chr16	87331793	87332023	231	6	0.767356	0.454	0.313356	16.9808	hypermethylated
chr11	104424937	104426359	1423	28	0.76596	0.452619	0.313341	84.9071	hypermethylated
chr11	96325030	96325274	245	16	0.878994	0.565768	0.313226	48.1225	hypermethylated
chr5	21009525	21009730	206	10	0.800314	0.487103	0.313211	31.4605	hypermethylated
chr13	73488551	73488721	171	5	0.816899	0.503696	0.313203	15.6431	hypermethylated
chr4	6362424	6362566	143	12	0.660134	0.347118	0.313016	32.6032	hypermethylated
chr15	9463580	9463847	268	11	0.719244	0.406414	0.312829	34.7867	hypermethylated
chr5	140676729	140676830	102	5	0.831493	0.518669	0.312824	15.4558	hypermethylated
chr10	69730776	69730848	73	8	0.783664	0.470893	0.312771	26.6093	hypermethylated
chrY	60096081	60100863	4783	5	0.747224	0.434471	0.312753	10.3841	hypermethylated
chr4	45520204	45520691	488	17	0.624797	0.312071	0.312726	55.8856	hypermethylated
chr8	77798217	77798582	366	10	0.907179	0.594713	0.312466	35.7476	hypermethylated
chr13	44509526	44509651	126	12	0.73999	0.42758	0.31241	31.9224	hypermethylated
chr2	151002122	151002290	169	10	0.725548	0.413172	0.312377	27.8534	hypermethylated
chr14	121059083	121059495	413	24	0.820347	0.508386	0.311961	81.1531	hypermethylated
chr13	78183134	78183261	128	5	0.63679	0.32487	0.31192	14.9988	hypermethylated
chr14	71084322	71084619	298	9	0.800282	0.488454	0.311827	27.2481	hypermethylated
chr7	83966432	83966616	185	9	0.791317	0.479513	0.311804	32.5422	hypermethylated
chr11	96176318	96176591	274	9	0.652064	0.340312	0.311752	28.652	hypermethylated
chr7	79311502	79311747	246	8	0.774381	0.462644	0.311738	28.048	hypermethylated
chr2	150897540	150897779	240	5	0.854683	0.542961	0.311722	15.2597	hypermethylated
chr3	28378849	28379034	186	4	0.903399	0.59174	0.311659	12.7924	hypermethylated
chr19	3854328	3854441	114	7	0.83947	0.527897	0.311572	20.3184	hypermethylated
chr8	27139839	27140134	296	14	0.836941	0.52548	0.31146	43.5177	hypermethylated
chr18	37929078	37929337	260	4	0.695268	0.383839	0.311429	12.3381	hypermethylated
chr17	25143001	25143164	164	8	0.866529	0.555143	0.311386	27.9203	hypermethylated
chr5	100644291	100644536	246	10	0.500193	0.18885	0.311343	32.8398	hypermethylated
chr13	98920098	98920295	198	16	0.67484	0.36361	0.31123	45.9719	hypermethylated
chrX	106038886	106038940	55	4	0.688997	0.377907	0.311091	11.5002	hypermethylated
chr7	20071788	20071934	147	8	0.681808	0.370726	0.311082	22.4237	hypermethylated
chr16	43495273	43495522	250	13	0.746019	0.435084	0.310935	39.6111	hypermethylated
chrX	36126465	36126709	245	14	0.832724	0.521804	0.310921	45.0143	hypermethylated
chr4	117124899	117124969	71	10	0.671505	0.360652	0.310853	28.5788	hypermethylated
chr9	44910786	44911141	356	4	0.910195	0.59935	0.310845	15.0572	hypermethylated
chr11	120120043	120120585	543	23	0.793247	0.48243	0.310818	73.6424	hypermethylated
chr2	74689131	74689778	648	30	0.696606	0.385882	0.310724	91.9986	hypermethylated
chr4	60020220	60020581	362	17	0.687357	0.376881	0.310476	49.903	hypermethylated
chr18	42785846	42786204	359	8	0.770636	0.460183	0.310453	26.0067	hypermethylated
chr9	61865689	61865892	204	9	0.685157	0.374752	0.310405	28.0435	hypermethylated
chr13	90517671	90517806	136	4	0.770638	0.46027	0.310367	13.1732	hypermethylated
chr2	9891636	9891959	324	16	0.639979	0.329645	0.310335	50.8223	hypermethylated
chr5	92139696	92139949	254	16	0.698132	0.387889	0.310243	52.2993	hypermethylated
chr15	84726337	84726420	84	10	0.766019	0.455834	0.310185	27.2395	hypermethylated
chr12	79998776	79999047	272	10	0.813999	0.503934	0.310066	32.2366	hypermethylated
chr3	65674381	65674555	175	9	0.833403	0.523376	0.310027	30.4121	hypermethylated
chr5	32991400	32991540	141	7	0.76954	0.459525	0.310015	20.0623	hypermethylated
chr9	119350993	119351079	87	6	0.82396	0.513968	0.309992	17.5794	hypermethylated
chr6	12926946	12927183	238	16	0.813916	0.504114	0.309802	49.9097	hypermethylated
chr11	87668326	87668917	592	10	0.748688	0.438916	0.309772	31.5809	hypermethylated
chr7	70330653	70330941	289	27	0.617871	0.308121	0.30975	80.2322	hypermethylated
chr1	34685240	34685328	89	4	0.905456	0.595737	0.309719	11.9451	hypermethylated
chr19	25035288	25035659	372	26	0.755493	0.44584	0.309652	80.1593	hypermethylated
chr11	109873893	109874216	324	27	0.666473	0.356841	0.309632	83.6451	hypermethylated
chr7	108162498	108162569	72	7	0.701878	0.392263	0.309615	18.1256	hypermethylated
chr8	117526670	117526889	220	16	0.768556	0.459204	0.309352	50.4983	hypermethylated
chr12	71821446	71821745	300	11	0.712465	0.403113	0.309352	33.1654	hypermethylated
chr17	13241479	13241618	140	14	0.826297	0.517007	0.309291	47.2651	hypermethylated
chr13	24167867	24168071	205	4	0.85202	0.542764	0.309256	11.1795	hypermethylated
chr4	9470241	9470451	211	5	0.926121	0.616912	0.309209	16.7774	hypermethylated
chr7	45663802	45664005	204	14	0.849328	0.540123	0.309205	45.3637	hypermethylated
chr17	31324979	31325099	121	13	0.809993	0.501105	0.308888	39.3742	hypermethylated
chr1	91239145	91239295	151	10	0.517447	0.20863	0.308817	27.9789	hypermethylated
chr8	113720003	113720122	120	5	0.847484	0.538678	0.308805	16.4408	hypermethylated
chr13	113611339	113611671	333	22	0.81864	0.509892	0.308748	69.1434	hypermethylated
chr11	58183981	58184777	797	16	0.727713	0.419011	0.308702	50.8395	hypermethylated
chr12	22905486	22905879	394	37	0.541224	0.232558	0.308665	105.489	hypermethylated
chr2	31143345	31143819	475	13	0.743708	0.435073	0.308635	41.2181	hypermethylated
chr5	139407064	139407322	259	16	0.871434	0.562802	0.308632	53.5419	hypermethylated
chr7	110793757	110794091	335	12	0.885491	0.576882	0.308609	40.1443	hypermethylated
chr6	25474533	25474617	85	6	0.865908	0.55735	0.308558	18.8294	hypermethylated
chr1	170521550	170521721	172	7	0.807426	0.498931	0.308495	22.9574	hypermethylated
chr3	57506030	57506093	64	9	0.639014	0.330538	0.308477	27.9363	hypermethylated
chr17	26316536	26316809	274	15	0.798609	0.490175	0.308433	47.1367	hypermethylated
chr6	93905335	93905487	153	4	0.844245	0.535825	0.30842	14.0973	hypermethylated
chr17	27094889	27094974	86	9	0.909183	0.600803	0.30838	25.2062	hypermethylated
chr2	70766969	70767152	184	10	0.818929	0.510558	0.308372	32.9898	hypermethylated
chr4	7197592	7197728	137	7	0.836001	0.527705	0.308297	23.6259	hypermethylated
chr8	34613982	34614077	96	6	0.705381	0.397095	0.308286	18.4832	hypermethylated
chr10	67064769	67064886	118	5	0.810057	0.501808	0.308248	14.657	hypermethylated
chr17	29273983	29274219	237	21	0.613895	0.305707	0.308188	55.5236	hypermethylated
chr1	51821854	51822267	414	19	0.653658	0.345527	0.308132	61.3258	hypermethylated
chr17	36856476	36856664	189	5	0.87729	0.569173	0.308117	19.7084	hypermethylated
chr13	78208039	78208537	499	21	0.714335	0.406233	0.308102	67.7713	hypermethylated
chrX	50805379	50805491	113	5	0.79346	0.48538	0.308081	15.1291	hypermethylated
chr12	90779445	90779715	271	5	0.895292	0.587323	0.307969	18.2248	hypermethylated
chr18	89410181	89410259	79	4	0.884309	0.576367	0.307942	13.2872	hypermethylated
chr2	27373469	27373824	356	26	0.851114	0.54328	0.307834	81.7494	hypermethylated
chr14	60714264	60714417	154	6	0.879724	0.571923	0.307801	18.3738	hypermethylated
chr3	116016066	116016419	354	28	0.816971	0.509201	0.30777	99.1722	hypermethylated
chr8	94811879	94812200	322	15	0.692489	0.384908	0.307581	40.7786	hypermethylated
chr2	110210868	110211130	263	11	0.832752	0.525349	0.307403	32.3646	hypermethylated
chr16	34347694	34348061	368	13	0.746273	0.4389	0.307373	37.7435	hypermethylated
chr17	30029655	30029839	185	10	0.694089	0.386725	0.307364	28.4843	hypermethylated
chr17	64337284	64337546	263	7	0.761885	0.454522	0.307363	23.7509	hypermethylated
chr6	50812658	50812989	332	16	0.758593	0.451246	0.307348	49.6083	hypermethylated
chr10	25429771	25430019	249	7	0.850765	0.543456	0.307309	24.3278	hypermethylated
chr11	97534064	97534199	136	10	0.648333	0.341062	0.307271	26.8631	hypermethylated
chr16	55606382	55606722	341	8	0.79739	0.490137	0.307253	28.3917	hypermethylated
chr13	59765017	59766218	1202	18	0.849748	0.542524	0.307224	59.7033	hypermethylated
chr11	94158521	94158800	280	19	0.590398	0.283251	0.307147	59.2181	hypermethylated
chr6	18285817	18285931	115	4	0.929315	0.622231	0.307084	12.7535	hypermethylated
chr1	133934476	133934658	183	11	0.721246	0.414218	0.307028	31.0841	hypermethylated
chr10	90347571	90347736	166	5	0.877111	0.570089	0.307022	14.863	hypermethylated
chr10	95317663	95318050	388	28	0.807836	0.50082	0.307017	96.8409	hypermethylated
chr17	22126759	22126829	71	8	0.885863	0.578873	0.306989	21.7733	hypermethylated
chr4	6391246	6391454	209	7	0.829315	0.522439	0.306876	26.3109	hypermethylated
chr17	40115971	40116140	170	14	0.816994	0.510241	0.306753	45.7166	hypermethylated
chr16	93728238	93728421	184	17	0.836236	0.529494	0.306742	51.7103	hypermethylated
chr19	17615842	17616076	235	10	0.750855	0.444146	0.306709	32.1211	hypermethylated
chr4	96928968	96929117	150	4	0.923597	0.617016	0.306581	14.5801	hypermethylated
chr8	45853359	45853735	377	13	0.796217	0.489638	0.30658	37.6958	hypermethylated
chr12	111089261	111089509	249	14	0.811158	0.504618	0.30654	43.5207	hypermethylated
chr4	117124663	117124742	80	5	0.708731	0.40224	0.306491	13.9475	hypermethylated
chr5	3411716	3411817	102	8	0.716386	0.409946	0.30644	25.2161	hypermethylated
chr15	67178244	67178596	353	12	0.747962	0.441593	0.306369	39.4342	hypermethylated
chr7	73596011	73596152	142	13	0.626505	0.320139	0.306366	35.4805	hypermethylated
chr5	112412592	112412660	69	6	0.778382	0.472045	0.306337	16.5486	hypermethylated
chr2	115859363	115860422	1060	81	0.554313	0.247992	0.30632	265.793	hypermethylated
chr2	22589862	22590003	142	5	0.557366	0.251125	0.306241	14.9461	hypermethylated
chr1	92718683	92718927	245	12	0.706546	0.400356	0.306191	36.0034	hypermethylated
chr9	102890267	102890459	193	14	0.753866	0.447709	0.306157	39.4792	hypermethylated
chr4	33272178	33272377	200	6	0.917405	0.611264	0.306141	18.1811	hypermethylated
chrX	143599813	143599965	153	5	0.791986	0.485849	0.306137	14.3608	hypermethylated
chr6	116235410	116235673	264	9	0.898843	0.592709	0.306134	29.4805	hypermethylated
chr10	14117102	14117163	62	5	0.677847	0.371728	0.306119	13.9759	hypermethylated
chr17	44613686	44614554	869	46	0.735924	0.429843	0.306081	148.268	hypermethylated
chr2	48374957	48375140	184	10	0.878897	0.572872	0.306024	35.2228	hypermethylated
chrX	50827953	50828023	71	5	0.878805	0.572855	0.30595	14.2992	hypermethylated
chr3	131487517	131487947	431	20	0.847454	0.541567	0.305887	67.0983	hypermethylated
chr9	121300325	121300436	112	6	0.831676	0.525795	0.305881	17.9953	hypermethylated
chr6	134513070	134513375	306	12	0.733733	0.427856	0.305878	37.4258	hypermethylated
chr16	30114854	30115141	288	17	0.749987	0.444114	0.305873	52.4636	hypermethylated
chr2	120054890	120055073	184	8	0.697432	0.391689	0.305743	21.8885	hypermethylated
chr7	26038638	26039025	388	12	0.839276	0.533545	0.30573	35.1744	hypermethylated
chr10	80698700	80698793	94	5	0.832058	0.526369	0.305689	15.4627	hypermethylated
chr2	29659514	29659619	106	8	0.648059	0.342403	0.305656	21.4527	hypermethylated
chr2	124504315	124504443	129	4	0.931496	0.625862	0.305634	14.0179	hypermethylated
chr4	129810269	129810496	228	9	0.773636	0.46806	0.305576	29.6349	hypermethylated
chr14	64802014	64802406	393	18	0.699734	0.394178	0.305556	51.9441	hypermethylated
chr12	86059390	86059616	227	12	0.797357	0.491841	0.305516	33.1228	hypermethylated
chr9	90166697	90166778	82	9	0.796282	0.490785	0.305497	22.4369	hypermethylated
chr13	46550402	46550533	132	8	0.670823	0.36535	0.305473	22.4652	hypermethylated
chr10	95555888	95556113	226	21	0.720462	0.415092	0.30537	56.9144	hypermethylated
chr7	25730206	25730292	87	4	0.791047	0.485728	0.305319	10.7521	hypermethylated
chr2	22752518	22752741	224	7	0.72358	0.41833	0.305251	21.8835	hypermethylated
chr17	31460086	31460325	240	14	0.895841	0.59069	0.305151	43.3356	hypermethylated
chr4	57765882	57765958	77	7	0.806298	0.501169	0.305129	20.1862	hypermethylated
chr12	68800484	68800559	76	4	0.844416	0.539416	0.305	11.4388	hypermethylated
chr5	38090652	38090833	182	4	0.687096	0.382106	0.304991	11.7631	hypermethylated
chr10	33000860	33000919	60	4	0.805295	0.500327	0.304968	12.4584	hypermethylated
chr13	58608812	58608945	134	5	0.804101	0.499155	0.304946	16.6421	hypermethylated
chr16	32901501	32901655	155	4	0.678605	0.373695	0.30491	12.6686	hypermethylated
chr7	29415668	29415854	187	4	0.933448	0.628546	0.304902	13.8475	hypermethylated
chr10	79935137	79935515	379	25	0.677602	0.372827	0.304775	76.8891	hypermethylated
chr2	80342285	80342436	152	6	0.798933	0.494515	0.304418	17.3692	hypermethylated
chr17	25650928	25651064	137	12	0.893409	0.589119	0.30429	37.4216	hypermethylated
chr8	91379378	91379497	120	8	0.754983	0.450727	0.304256	23.6165	hypermethylated
chr8	118938188	118938596	409	26	0.750964	0.446718	0.304246	81.985	hypermethylated
chr3	50430839	50431160	322	16	0.801596	0.497386	0.30421	50.7555	hypermethylated
chr9	71704427	71704657	231	14	0.814003	0.509794	0.304209	40.8634	hypermethylated
chr12	82933135	82933296	162	11	0.731542	0.427405	0.304137	31.0915	hypermethylated
chr4	133049491	133049737	247	21	0.826968	0.52288	0.304088	66.2896	hypermethylated
chr17	8128774	8128877	104	4	0.910283	0.6062	0.304083	13.8498	hypermethylated
chr9	114772171	114772411	241	4	0.896589	0.592507	0.304082	13.87	hypermethylated
chr17	83955075	83955266	192	13	0.858145	0.554102	0.304043	39.505	hypermethylated
chr5	146313252	146313354	103	5	0.83856	0.534529	0.304031	14.3903	hypermethylated
chr7	79891734	79891944	211	5	0.852935	0.54893	0.304006	17.4198	hypermethylated
chr16	24445264	24445360	97	4	0.768611	0.46461	0.304002	13.3863	hypermethylated
chr2	91097121	91097302	182	14	0.818226	0.514278	0.303948	44.6662	hypermethylated
chr1	74334284	74334518	235	5	0.890469	0.58654	0.303929	17.1368	hypermethylated
chr7	120116874	120117202	329	11	0.79786	0.494029	0.303831	35.41	hypermethylated
chr5	64017933	64018204	272	22	0.882106	0.578332	0.303774	75.7302	hypermethylated
chr2	20295527	20295922	396	7	0.871728	0.568036	0.303692	24.4391	hypermethylated
chr7	75685167	75685217	51	6	0.576077	0.272432	0.303645	17.1301	hypermethylated
chr6	149274713	149275262	550	5	0.867974	0.564332	0.303642	16.5356	hypermethylated
chr15	41831264	41831396	133	4	0.415489	0.111885	0.303604	13.0017	hypermethylated
chr11	115843282	115843639	358	23	0.908527	0.604925	0.303601	78.8285	hypermethylated
chr6	28848049	28848159	111	6	0.718788	0.415212	0.303576	17.7965	hypermethylated
chr16	42949431	42949484	54	4	0.929247	0.625709	0.303538	13.4152	hypermethylated
chr7	110948183	110948245	63	4	0.89939	0.595864	0.303526	11.8751	hypermethylated
chr10	19094126	19094177	52	5	0.671681	0.368202	0.303478	13.7349	hypermethylated
chr15	72808154	72808558	405	17	0.744239	0.440769	0.30347	57.0049	hypermethylated
chr9	123701380	123702286	907	12	0.806262	0.502944	0.303318	36.6633	hypermethylated
chr12	52446148	52446543	396	13	0.790478	0.487172	0.303305	42.7291	hypermethylated
chr13	63901697	63902192	496	50	0.568181	0.264904	0.303277	153.139	hypermethylated
chr12	76938213	76938269	57	5	0.727726	0.424571	0.303155	13.6639	hypermethylated
chr18	36382739	36383101	363	14	0.913856	0.610773	0.303084	49.1619	hypermethylated
chr11	97552440	97552542	103	7	0.78265	0.479625	0.303025	18.397	hypermethylated
chr7	107690574	107691032	459	24	0.792036	0.489031	0.303005	69.1088	hypermethylated
chr3	67103210	67103316	107	12	0.902699	0.599723	0.302976	39.4978	hypermethylated
chr13	78194195	78194710	516	31	0.648146	0.345181	0.302965	99.6348	hypermethylated
chr14	121369287	121369475	189	13	0.714094	0.411178	0.302916	35.3207	hypermethylated
chr11	113140125	113140301	177	19	0.608917	0.306042	0.302875	52.4738	hypermethylated
chr10	26797372	26797786	415	19	0.647048	0.344197	0.302851	58.5098	hypermethylated
chr4	149792330	149792411	82	9	0.522496	0.219717	0.302779	24.7381	hypermethylated
chr1	131423216	131423303	88	4	0.732541	0.429771	0.30277	11.8077	hypermethylated
chr2	110196127	110196362	236	10	0.724691	0.42204	0.302651	28.3215	hypermethylated
chr12	111193752	111193873	122	8	0.715833	0.413366	0.302468	25.4613	hypermethylated
chr18	54926132	54926377	246	11	0.655825	0.353366	0.302459	33.0167	hypermethylated
chr15	58481895	58481993	99	6	0.637945	0.335514	0.30243	17.7823	hypermethylated
chr5	103603708	103603937	230	13	0.805476	0.503046	0.30243	39.7718	hypermethylated
chr9	14108940	14109020	81	5	0.8428	0.540393	0.302407	16.3104	hypermethylated
chr11	23217578	23217656	79	9	0.885124	0.582734	0.30239	25.6994	hypermethylated
chr4	64304429	64304726	298	7	0.894088	0.591732	0.302356	24.2665	hypermethylated
chr14	118194413	118194474	62	6	0.764002	0.461782	0.30222	16.8573	hypermethylated
chr3	142178686	142178825	140	10	0.721411	0.419225	0.302186	31.5924	hypermethylated
chr13	101316550	101316613	64	5	0.868381	0.566209	0.302172	13.4828	hypermethylated
chr16	25517866	25518322	457	43	0.844355	0.54219	0.302165	148.918	hypermethylated
chr6	37317018	37317362	345	5	0.810939	0.508781	0.302159	12.4371	hypermethylated
chr8	39363603	39364181	579	4	0.851134	0.549001	0.302133	11.5328	hypermethylated
chr18	57674358	57674465	108	9	0.690902	0.388804	0.302098	24.5736	hypermethylated
chr4	46089533	46089812	280	17	0.840797	0.538702	0.302095	53.2668	hypermethylated
chr19	57095480	57095805	326	17	0.606955	0.304868	0.302087	52.8585	hypermethylated
chr6	140609883	140610057	175	5	0.807677	0.505594	0.302083	16.1216	hypermethylated
chr16	4381688	4381790	103	6	0.695754	0.393798	0.301957	18.8564	hypermethylated
chr3	37643575	37644149	575	37	0.808478	0.506583	0.301895	123.386	hypermethylated
chr13	56622523	56622604	82	6	0.684196	0.382402	0.301794	17.5056	hypermethylated
chr11	49848618	49848894	277	11	0.699179	0.397399	0.30178	36.478	hypermethylated
chr6	114742781	114743157	377	7	0.81745	0.51574	0.30171	20.4441	hypermethylated
chr17	30606356	30606855	500	36	0.862635	0.560927	0.301709	128.318	hypermethylated
chr1	85922365	85922719	355	9	0.767789	0.466114	0.301675	26.3482	hypermethylated
chr6	57583264	57583333	70	6	0.88138	0.57972	0.30166	20.402	hypermethylated
chr17	8798986	8799444	459	28	0.523815	0.222188	0.301627	90.665	hypermethylated
chr3	121329785	121330061	277	20	0.774114	0.472497	0.301618	63.9212	hypermethylated
chr16	38526149	38526387	239	11	0.786392	0.484782	0.30161	34.7566	hypermethylated
chr6	116229260	116229350	91	10	0.688926	0.387462	0.301465	29.0594	hypermethylated
chr9	96437012	96437261	250	23	0.675193	0.373833	0.30136	65.2262	hypermethylated
chr19	40988806	40989140	335	16	0.834586	0.533267	0.301318	51.6788	hypermethylated
chr1	98073449	98073553	105	6	0.906347	0.605069	0.301279	20.5822	hypermethylated
chr18	80989766	80990369	604	11	0.736537	0.43528	0.301257	33.2173	hypermethylated
chr11	35916725	35917105	381	16	0.833352	0.532111	0.301241	54.5568	hypermethylated
chr11	79573980	79574038	59	4	0.873988	0.572772	0.301216	12.4492	hypermethylated
chr7	75686595	75686771	177	6	0.684086	0.382899	0.301187	18.1744	hypermethylated
chr1	151347305	151347775	471	5	0.728102	0.426942	0.30116	14.8655	hypermethylated
chr12	107684408	107684468	61	5	0.806147	0.505013	0.301134	13.4203	hypermethylated
chr15	31976534	31976724	191	8	0.748224	0.4471	0.301124	23.2614	hypermethylated
chr1	32410316	32410498	183	5	0.805407	0.504323	0.301084	15.8247	hypermethylated
chrX	98557517	98557689	173	6	0.905063	0.604061	0.301003	20.1862	hypermethylated
chr10	4408526	4408736	211	9	0.877406	0.576447	0.300959	28.984	hypermethylated
chr5	100236620	100236784	165	9	0.804129	0.503281	0.300848	26.9559	hypermethylated
chr1	192416326	192416438	113	10	0.832947	0.532134	0.300813	30.7235	hypermethylated
chr7	120729804	120729998	195	10	0.535911	0.235164	0.300746	28.941	hypermethylated
chr8	106585841	106585892	52	6	0.841624	0.541111	0.300512	16.6326	hypermethylated
chr18	81521606	81521801	196	13	0.749247	0.448849	0.300398	39.4613	hypermethylated
chr3	136675472	136675644	173	8	0.813911	0.513608	0.300303	26.7939	hypermethylated
chr11	21988778	21988995	218	5	0.940466	0.640224	0.300243	16.7418	hypermethylated
chr2	91015077	91015586	510	15	0.784694	0.484509	0.300185	52.9735	hypermethylated
chr2	32387147	32387208	62	7	0.57639	0.276274	0.300116	19.1867	hypermethylated
chr9	106226178	106226456	279	50	0.581445	0.281336	0.300109	142.24	hypermethylated
chr4	129112008	129112112	105	6	0.74325	0.443168	0.300082	17.6317	hypermethylated
chr15	14418741	14418852	112	7	0.789962	0.489953	0.300009	19.5389	hypermethylated
chr3	122073124	122073303	180	10	0.531381	0.231419	0.299962	27.8575	hypermethylated
chr16	85410499	85410561	63	5	0.930789	0.630836	0.299953	13.7251	hypermethylated
chr10	82629068	82629131	64	7	0.590965	0.291075	0.299889	17.7855	hypermethylated
chr17	8914370	8914460	91	5	0.564875	0.265088	0.299787	13.2221	hypermethylated
chr15	101144817	101145044	228	16	0.657484	0.357773	0.299711	42.4963	hypermethylated
chr9	82867820	82868004	185	7	0.797888	0.498228	0.29966	23.241	hypermethylated
chr4	95621167	95621350	184	5	0.798885	0.499238	0.299647	13.403	hypermethylated
chr3	9754952	9755066	115	11	0.697303	0.397719	0.299584	33.4176	hypermethylated
chr12	102622665	102622815	151	14	0.701665	0.402171	0.299494	39.9926	hypermethylated
chr8	77436408	77436868	461	21	0.771271	0.471917	0.299354	73.712	hypermethylated
chr18	62156684	62156854	171	13	0.615109	0.315763	0.299347	34.7445	hypermethylated
chr8	47811165	47811394	230	26	0.841018	0.541839	0.299179	76.0443	hypermethylated
chr14	7888146	7888448	303	19	0.823559	0.524382	0.299177	51.4542	hypermethylated
chr15	99502269	99502906	638	32	0.720929	0.421761	0.299169	101.478	hypermethylated
chr3	107260754	107261499	746	11	0.8107	0.511616	0.299083	35.8936	hypermethylated
chr3	98413891	98413949	59	5	0.684017	0.384938	0.299079	14.3735	hypermethylated
chr19	17787662	17787845	184	11	0.841909	0.54286	0.299049	38.2001	hypermethylated
chr12	79941949	79942060	112	5	0.780882	0.481847	0.299034	15.9562	hypermethylated
chr3	52579783	52579883	101	5	0.900916	0.601884	0.299032	16.6374	hypermethylated
chr7	55023737	55023906	170	4	0.820791	0.521896	0.298895	13.6786	hypermethylated
chr3	92138025	92138341	317	7	0.941468	0.642727	0.298742	25.3897	hypermethylated
chr17	7003799	7004012	214	4	0.928328	0.62959	0.298737	14.4672	hypermethylated
chr10	19962906	19963086	181	8	0.702598	0.403902	0.298696	25.3674	hypermethylated
chr2	93457615	93457717	103	6	0.755348	0.456709	0.298639	17.9167	hypermethylated
chr11	21965867	21965919	53	5	0.868152	0.569611	0.298541	13.1049	hypermethylated
chr9	30765845	30765982	138	4	0.907464	0.609071	0.298393	13.3441	hypermethylated
chr1	134057087	134057602	516	25	0.812383	0.514054	0.298329	90.1236	hypermethylated
chr4	107449658	107449811	154	14	0.728319	0.430045	0.298273	40.0118	hypermethylated
chr4	119009146	119009376	231	7	0.848741	0.550491	0.29825	20.8377	hypermethylated
chr8	57605230	57605308	79	7	0.952195	0.653968	0.298227	20.0775	hypermethylated
chr12	111743822	111744225	404	23	0.738627	0.440429	0.298198	66.2595	hypermethylated
chr9	116408828	116408928	101	6	0.967129	0.669021	0.298107	19.8914	hypermethylated
chr6	149274284	149274531	248	29	0.796666	0.498567	0.298098	91.1018	hypermethylated
chr18	84208137	84208382	246	18	0.72523	0.427228	0.298003	54.7147	hypermethylated
chr4	130078254	130078346	93	7	0.734466	0.436545	0.297921	19.0352	hypermethylated
chr1	179085647	179086048	402	19	0.832878	0.53501	0.297868	59.5804	hypermethylated
chr1	36926730	36926901	172	12	0.77546	0.477779	0.297681	36.0428	hypermethylated
chr13	119338183	119338542	360	33	0.839824	0.542188	0.297636	115.876	hypermethylated
chr14	61684046	61684551	506	39	0.736684	0.439069	0.297616	121.89	hypermethylated
chr11	6679839	6679920	82	5	0.629297	0.331693	0.297604	15.1999	hypermethylated
chr2	6057998	6058199	202	5	0.8757	0.578169	0.297532	14.3852	hypermethylated
chr8	108748193	108748993	801	29	0.658276	0.360782	0.297494	85.964	hypermethylated
chr2	20551058	20551197	140	6	0.828948	0.531516	0.297431	20.8519	hypermethylated
chr7	38225297	38225598	302	15	0.847463	0.550064	0.297399	46.6398	hypermethylated
chr13	109344817	109344921	105	8	0.832666	0.535293	0.297373	22.923	hypermethylated
chr19	40992814	40993053	240	9	0.78884	0.491492	0.297348	26.7195	hypermethylated
chr4	95283576	95283861	286	12	0.72616	0.428825	0.297335	39.8164	hypermethylated
chr2	166870120	166870280	161	15	0.816408	0.519103	0.297305	45.76	hypermethylated
chr15	78572259	78572507	249	11	0.750247	0.45295	0.297297	29.655	hypermethylated
chr8	94266929	94267219	291	14	0.657549	0.360256	0.297293	42.7063	hypermethylated
chr16	76857367	76857516	150	8	0.853443	0.556282	0.29716	28.3351	hypermethylated
chr18	36412309	36412617	309	11	0.86967	0.572591	0.297079	32.9404	hypermethylated
chr1	92814516	92814663	148	9	0.836802	0.539795	0.297007	29.4208	hypermethylated
chr19	52748966	52749068	103	5	0.868767	0.571785	0.296983	12.9686	hypermethylated
chr12	56693463	56693902	440	22	0.736132	0.439152	0.29698	70.16	hypermethylated
chr1	90268839	90269102	264	18	0.621722	0.324747	0.296975	55.0787	hypermethylated
chr1	40222888	40223163	276	20	0.837884	0.54118	0.296704	62.0553	hypermethylated
chrX	99487231	99487331	101	5	0.841157	0.544506	0.296651	14.3683	hypermethylated
chr1	161246479	161246670	192	8	0.816624	0.51998	0.296644	26.8461	hypermethylated
chrX	106655957	106656204	248	6	0.943148	0.646508	0.29664	19.9172	hypermethylated
chr13	99955278	99955456	179	9	0.844498	0.547869	0.296629	24.5541	hypermethylated
chr17	24235206	24235495	290	5	0.894044	0.597464	0.296579	15.7001	hypermethylated
chr8	25052897	25053298	402	11	0.622283	0.325724	0.296559	33.562	hypermethylated
chr2	105986958	105987468	511	4	0.78931	0.492754	0.296556	17.1927	hypermethylated
chr5	102052923	102053222	300	12	0.876062	0.579607	0.296454	37.2541	hypermethylated
chr8	35935354	35935497	144	5	0.891259	0.594828	0.296431	16.6556	hypermethylated
chr19	30102793	30103185	393	20	0.812218	0.515802	0.296416	69.6686	hypermethylated
chrX	72948765	72948990	226	23	0.876153	0.579796	0.296356	73.3808	hypermethylated
chr13	37654043	37654372	330	12	0.915817	0.619482	0.296335	44.0176	hypermethylated
chr5	103762840	103762920	81	5	0.645616	0.349342	0.296273	13.2807	hypermethylated
chr15	99854764	99855050	287	12	0.767745	0.471477	0.296268	36.5453	hypermethylated
chr10	94572871	94573018	148	10	0.537114	0.240876	0.296238	29.1875	hypermethylated
chr15	64373468	64373700	233	10	0.702736	0.406563	0.296173	29.7032	hypermethylated
chr5	144365875	144366200	326	20	0.840213	0.544066	0.296147	62.2447	hypermethylated
chr16	32164441	32164662	222	22	0.780223	0.48411	0.296113	67.263	hypermethylated
chr1	45359037	45359218	182	4	0.770016	0.47396	0.296056	13.0407	hypermethylated
chr13	29631447	29631690	244	11	0.763792	0.467834	0.295958	34.4631	hypermethylated
chr15	10178750	10179525	776	36	0.788629	0.492811	0.295818	123.146	hypermethylated
chrX	32742614	32742666	53	4	0.922416	0.626611	0.295805	10.9516	hypermethylated
chr9	61892538	61892588	51	6	0.732302	0.43653	0.295772	16.0343	hypermethylated
chr16	43505144	43505244	101	4	0.740921	0.445175	0.295746	12.0565	hypermethylated
chr16	23014688	23015077	390	22	0.740574	0.444893	0.295681	67.1391	hypermethylated
chr18	5809027	5809103	77	4	0.805491	0.509811	0.295679	11.9664	hypermethylated
chr3	94382424	94382618	195	8	0.63212	0.33656	0.29556	21.5002	hypermethylated
chr13	40404055	40404126	72	7	0.782071	0.486565	0.295506	20.5561	hypermethylated
chr17	85684435	85684662	228	7	0.451273	0.155784	0.295489	26.1602	hypermethylated
chr7	122048839	122049018	180	6	0.838533	0.543105	0.295428	17.6847	hypermethylated
chr15	7747565	7747822	258	7	0.856497	0.561246	0.295251	23.6222	hypermethylated
chr18	53866026	53866220	195	6	0.892047	0.596808	0.295239	21.615	hypermethylated
chr10	69576251	69576468	218	5	0.797589	0.502411	0.295179	15.0188	hypermethylated
chr15	5239494	5239784	291	9	0.702368	0.40724	0.295128	27.5247	hypermethylated
chr14	31110773	31110932	160	5	0.671558	0.376442	0.295116	13.332	hypermethylated
chr3	101731855	101732015	161	4	0.814956	0.519841	0.295115	11.7652	hypermethylated
chr11	96341919	96342505	587	69	0.853071	0.557967	0.295104	210.858	hypermethylated
chr11	60305630	60305897	268	8	0.594346	0.299318	0.295028	24.6868	hypermethylated
chr7	80685927	80686061	135	4	0.791167	0.49615	0.295017	12.6362	hypermethylated
chr13	12597295	12597592	298	10	0.831947	0.536932	0.295015	31.1825	hypermethylated
chr7	19756312	19756771	460	31	0.731713	0.436721	0.294992	92.1993	hypermethylated
chr7	70118417	70118865	449	28	0.629744	0.334806	0.294938	81.3021	hypermethylated
chr5	139798527	139798625	99	9	0.816701	0.521838	0.294863	27.2796	hypermethylated
chr17	31324324	31324638	315	17	0.915707	0.620849	0.294859	56.4269	hypermethylated
chr14	56620370	56620716	347	18	0.622146	0.327343	0.294802	51.6841	hypermethylated
chr13	59671994	59672105	112	4	0.871714	0.576948	0.294766	12.375	hypermethylated
chr2	62855518	62855683	166	6	0.974721	0.679978	0.294743	16.4362	hypermethylated
chr11	35893027	35893266	240	11	0.65698	0.362286	0.294694	34.5806	hypermethylated
chr1	146597444	146597640	197	6	0.882539	0.587854	0.294685	18.8803	hypermethylated
chr13	90415923	90416040	118	8	0.585969	0.291343	0.294626	23.3471	hypermethylated
chr18	79256399	79256565	167	8	0.705481	0.410866	0.294615	23.4685	hypermethylated
chr7	130669185	130669462	278	16	0.775934	0.481338	0.294596	45.9257	hypermethylated
chr6	128887466	128887592	127	9	0.857966	0.563379	0.294587	31.7823	hypermethylated
chr5	64359021	64359097	77	10	0.668364	0.373795	0.294568	28.6523	hypermethylated
chr11	90379871	90380200	330	18	0.740568	0.446006	0.294561	53.4993	hypermethylated
chr16	92092105	92092388	284	13	0.754092	0.459574	0.294518	38.1048	hypermethylated
chr3	75493864	75494128	265	11	0.890576	0.596089	0.294486	37.3042	hypermethylated
chr1	81372107	81372221	115	5	0.906648	0.612189	0.294459	16.8747	hypermethylated
chr4	57820770	57821225	456	42	0.799247	0.504811	0.294436	142.731	hypermethylated
chr14	118229627	118229863	237	7	0.500885	0.206474	0.294411	22.8535	hypermethylated
chr9	90033543	90033808	266	15	0.896011	0.601753	0.294258	48.7229	hypermethylated
chr17	29258561	29258678	118	7	0.828056	0.533809	0.294247	19.6967	hypermethylated
chr13	113486585	113486753	169	9	0.66593	0.371686	0.294244	24.5389	hypermethylated
chr2	3710672	3710760	89	6	0.935595	0.641363	0.294232	19.1863	hypermethylated
chr17	4988292	4988724	433	6	0.799261	0.505213	0.294048	17.2382	hypermethylated
chr15	95156893	95157050	158	4	0.650141	0.356096	0.294045	10.6947	hypermethylated
chr13	34077068	34077138	71	8	0.54646	0.252473	0.293987	22.7264	hypermethylated
chr4	148930739	148930932	194	8	0.941003	0.647114	0.293889	27.627	hypermethylated
chr7	126097252	126097491	240	14	0.798409	0.504535	0.293874	43.6638	hypermethylated
chr10	77573596	77573767	172	8	0.766881	0.473093	0.293788	24.4688	hypermethylated
chr19	17346318	17346478	161	6	0.793868	0.500088	0.29378	17.0882	hypermethylated
chr3	79236047	79236340	294	10	0.737636	0.443906	0.293729	29.237	hypermethylated
chr5	64180631	64180863	233	15	0.739669	0.446	0.293669	48.9027	hypermethylated
chr14	65969747	65969941	195	13	0.806027	0.512472	0.293554	37.9318	hypermethylated
chr10	69044609	69044688	80	4	0.800121	0.506583	0.293537	10.9765	hypermethylated
chr13	21446809	21447113	305	17	0.880662	0.587165	0.293497	55.4233	hypermethylated
chr2	160311298	160311358	61	8	0.970147	0.676687	0.29346	25.4962	hypermethylated
chr3	79798433	79798514	82	4	0.696503	0.403101	0.293402	11.3284	hypermethylated
chr14	76819823	76820245	423	22	0.65534	0.361994	0.293346	69.9418	hypermethylated
chr13	15697416	15697480	65	6	0.87618	0.582872	0.293307	20.3077	hypermethylated
chr16	43509995	43510431	437	7	0.773635	0.480355	0.29328	20.6818	hypermethylated
chr17	29247919	29248053	135	10	0.809412	0.516159	0.293252	27.5407	hypermethylated
chr16	42897354	42897558	205	5	0.497114	0.203895	0.293219	13.5218	hypermethylated
chr17	29558449	29558897	449	15	0.859414	0.566219	0.293195	45.0585	hypermethylated
chr10	14533360	14533583	224	9	0.900257	0.607102	0.293155	30.8485	hypermethylated
chr9	83586003	83586628	626	23	0.857124	0.564003	0.29312	84.4655	hypermethylated
chr17	85680391	85681103	713	61	0.506369	0.213288	0.29308	191.913	hypermethylated
chr13	37595452	37595699	248	11	0.728342	0.435273	0.29307	34.173	hypermethylated
chr19	57115307	57115426	120	4	0.790576	0.497581	0.292994	12.0534	hypermethylated
chr11	96314402	96314768	367	36	0.701845	0.408852	0.292994	99.9753	hypermethylated
chr5	29470745	29471611	867	64	0.644083	0.351097	0.292986	194.366	hypermethylated
chr11	35304333	35304502	170	5	0.756765	0.463851	0.292915	14.4036	hypermethylated
chr4	65607426	65607617	192	16	0.69565	0.402852	0.292798	47.8978	hypermethylated
chr5	64679967	64680244	278	27	0.635155	0.342418	0.292737	74.6191	hypermethylated
chr4	54523394	54523850	457	14	0.740909	0.448174	0.292735	45.6603	hypermethylated
chr4	72192789	72193015	227	6	0.858887	0.566364	0.292522	18.8088	hypermethylated
chr2	163639412	163639696	285	4	0.586664	0.294293	0.292371	11.6044	hypermethylated
chr12	32884486	32884638	153	8	0.779006	0.48664	0.292366	21.8764	hypermethylated
chr3	9530245	9530567	323	14	0.775747	0.483389	0.292358	38.5952	hypermethylated
chr13	49093622	49093737	116	4	0.650059	0.357723	0.292336	10.7076	hypermethylated
chr1	149893964	149894106	143	4	0.683695	0.391364	0.292331	11.8212	hypermethylated
chr13	112189703	112190044	342	12	0.847439	0.555123	0.292316	41.8156	hypermethylated
chr6	52320540	52320639	100	9	0.67886	0.386582	0.292278	22.0762	hypermethylated
chr6	73266342	73266757	416	11	0.901104	0.608846	0.292258	34.0913	hypermethylated
chr5	90492487	90492750	264	19	0.712768	0.420552	0.292215	58.9747	hypermethylated
chr7	64688807	64688886	80	4	0.829572	0.537358	0.292214	14.826	hypermethylated
chr8	36494658	36494861	204	12	0.816485	0.524298	0.292187	36.1988	hypermethylated
chr3	135827742	135827967	226	8	0.879708	0.587602	0.292106	27.0347	hypermethylated
chr3	15098387	15098764	378	10	0.874907	0.582903	0.292004	35.0544	hypermethylated
chr19	55768240	55768487	248	20	0.782166	0.490194	0.291972	55.32	hypermethylated
chr1	74118024	74118386	363	12	0.908678	0.616791	0.291887	38.7997	hypermethylated
chr7	45641648	45642129	482	26	0.752403	0.460568	0.291836	81.2524	hypermethylated
chr13	97543960	97544032	73	5	0.877081	0.585364	0.291716	16.9901	hypermethylated
chr17	81616371	81616541	171	4	0.857867	0.56627	0.291597	13.481	hypermethylated
chr16	32177183	32177332	150	10	0.620138	0.328571	0.291567	27.1251	hypermethylated
chr14	20598812	20599300	489	14	0.85967	0.568159	0.291511	45.0268	hypermethylated
chr18	68031003	68031141	139	7	0.814539	0.523098	0.291441	19.3973	hypermethylated
chr2	160067001	160067243	243	6	0.684248	0.392871	0.291376	18.9539	hypermethylated
chr15	36229782	36229943	162	4	0.876846	0.585626	0.29122	12.5853	hypermethylated
chr18	36157628	36157728	101	7	0.729281	0.438103	0.291178	20.3649	hypermethylated
chr2	91876604	91876945	342	12	0.675385	0.384223	0.291162	42.8862	hypermethylated
chr4	128768874	128769135	262	12	0.815212	0.524164	0.291048	36.6359	hypermethylated
chr7	80501223	80501291	69	10	0.761887	0.470897	0.29099	32.579	hypermethylated
chr19	51745752	51746469	718	5	0.639943	0.34896	0.290983	11.8366	hypermethylated
chr2	80346434	80346945	512	18	0.864216	0.573269	0.290946	60.8135	hypermethylated
chr9	119338050	119338353	304	24	0.855085	0.564204	0.290881	67.9544	hypermethylated
chr8	88300166	88300287	122	11	0.745966	0.455091	0.290875	29.3274	hypermethylated
chr4	119008941	119009078	138	10	0.855024	0.564209	0.290815	26.1237	hypermethylated
chr19	3652110	3652344	235	26	0.841708	0.5509	0.290808	81.9097	hypermethylated
chr6	17295216	17295459	244	9	0.818861	0.528056	0.290805	25.8647	hypermethylated
chr3	27330939	27330998	60	8	0.815305	0.524519	0.290786	21.933	hypermethylated
chr17	29236577	29236705	129	8	0.812305	0.521532	0.290774	24.2263	hypermethylated
chr12	79847807	79848016	210	7	0.746326	0.455562	0.290763	20.1818	hypermethylated
chr7	66348853	66349266	414	18	0.800851	0.510097	0.290754	57.5623	hypermethylated
chr15	73732754	73732813	60	5	0.659156	0.368464	0.290692	13.2736	hypermethylated
chr1	133761187	133761455	269	10	0.89614	0.605488	0.290652	31.0899	hypermethylated
chr8	11475609	11475684	76	8	0.754103	0.463471	0.290632	22.7325	hypermethylated
chr5	43246610	43246754	145	8	0.846354	0.555859	0.290495	25.7879	hypermethylated
chr4	134805285	134805621	337	20	0.795683	0.505202	0.290481	63.5597	hypermethylated
chr14	73430527	73430946	420	26	0.643878	0.353427	0.290451	71.5471	hypermethylated
chr1	153902668	153903080	413	23	0.798134	0.507704	0.290431	74.0878	hypermethylated
chr11	115832639	115832777	139	11	0.621677	0.331253	0.290424	33.9096	hypermethylated
chr6	137136308	137136663	356	11	0.793733	0.503456	0.290277	32.8794	hypermethylated
chr10	119693177	119693318	142	8	0.638543	0.348282	0.290261	26.0909	hypermethylated
chr6	40110142	40110249	108	7	0.662468	0.372252	0.290216	18.8343	hypermethylated
chr10	19968508	19968815	308	16	0.735215	0.445016	0.290199	47.6797	hypermethylated
chr11	8496792	8497173	382	8	0.604505	0.314323	0.290183	24.1909	hypermethylated
chr15	62295874	62295965	92	4	0.769199	0.479032	0.290167	11.7716	hypermethylated
chr9	105488433	105488493	61	5	0.657267	0.367123	0.290144	14.2183	hypermethylated
chr9	77742198	77742249	52	5	0.739615	0.449492	0.290122	13.0096	hypermethylated
chr5	74197217	74197561	345	21	0.639672	0.349561	0.290111	63.7278	hypermethylated
chr1	154006073	154006143	71	9	0.575652	0.285605	0.290047	26.489	hypermethylated
chr4	63860368	63860469	102	10	0.909626	0.619592	0.290034	31.6523	hypermethylated
chr8	33119665	33119859	195	6	0.930017	0.640055	0.289961	18.7486	hypermethylated
chrX	36571307	36571370	64	6	0.911514	0.621557	0.289958	15.8168	hypermethylated
chr15	93334496	93334557	62	5	0.819994	0.530068	0.289926	13.6235	hypermethylated
chr7	70412205	70412695	491	21	0.892601	0.602687	0.289914	82.6205	hypermethylated
chr5	77190053	77190430	378	14	0.818965	0.529069	0.289897	40.952	hypermethylated
chr1	133972694	133972807	114	5	0.78639	0.496497	0.289893	15.1356	hypermethylated
chr11	101926145	101926259	115	12	0.841628	0.551784	0.289843	35.9345	hypermethylated
chr17	9237572	9237743	172	6	0.950083	0.660243	0.289841	24.2778	hypermethylated
chr4	59336521	59336645	125	11	0.866455	0.576659	0.289796	34.8152	hypermethylated
chr14	79088978	79089115	138	7	0.74193	0.452265	0.289664	19.3619	hypermethylated
chr11	74876423	74876564	142	6	0.783747	0.494117	0.28963	17.7661	hypermethylated
chr17	8682242	8682311	70	6	0.944741	0.655132	0.289609	18.3132	hypermethylated
chr8	105525240	105525550	311	26	0.802369	0.512766	0.289602	82.0929	hypermethylated
chr10	59814588	59814699	112	8	0.597682	0.308116	0.289566	22.1461	hypermethylated
chr8	120549513	120549662	150	17	0.733325	0.443772	0.289552	48.5718	hypermethylated
chr2	153779687	153779753	67	7	0.584552	0.295018	0.289534	18.2293	hypermethylated
chrX	42273650	42273871	222	4	0.906908	0.617391	0.289517	11.8276	hypermethylated
chr3	27572939	27573239	301	9	0.555697	0.266181	0.289516	28.3587	hypermethylated
chr1	177667573	177667822	250	14	0.82621	0.536713	0.289496	42.3392	hypermethylated
chr3	117183823	117183999	177	8	0.851665	0.562304	0.289361	23.9418	hypermethylated
chr18	55155208	55155300	93	4	0.860154	0.5708	0.289354	12.7415	hypermethylated
chr19	43729944	43730110	167	14	0.7696	0.480254	0.289346	38.0643	hypermethylated
chr17	47769825	47770278	454	17	0.854722	0.56552	0.289202	52.3911	hypermethylated
chr12	111931598	111931748	151	10	0.852234	0.563087	0.289146	28.3088	hypermethylated
chr11	75304748	75304862	115	8	0.731317	0.442298	0.289019	23.8762	hypermethylated
chr1	179313622	179313777	156	4	0.893746	0.604769	0.288977	12.208	hypermethylated
chr8	16072003	16072221	219	4	0.914172	0.625235	0.288937	14.316	hypermethylated
chr17	42883285	42883466	182	16	0.59997	0.311038	0.288932	43.4764	hypermethylated
chr11	101034029	101034514	486	24	0.829356	0.540458	0.288898	78.0227	hypermethylated
chr5	107203170	107203362	193	9	0.527482	0.238586	0.288896	24.3354	hypermethylated
chr15	97384072	97384350	279	26	0.769718	0.480879	0.288839	74.8906	hypermethylated
chr9	116310788	116310969	182	5	0.893636	0.60482	0.288816	16.8737	hypermethylated
chr17	83213933	83214002	70	6	0.762599	0.473966	0.288632	17.613	hypermethylated
chr14	123582320	123582536	217	6	0.900782	0.612187	0.288595	19.6392	hypermethylated
chr9	25389244	25389328	85	5	0.753371	0.464815	0.288556	14.4894	hypermethylated
chrX	110530748	110532516	1769	7	0.759821	0.471294	0.288527	15.1753	hypermethylated
chr1	153914242	153914378	137	12	0.546982	0.25848	0.288501	32.2332	hypermethylated
chr17	83937735	83938039	305	26	0.672616	0.384119	0.288497	79.0668	hypermethylated
chr6	113482427	113482582	156	30	0.523371	0.234893	0.288478	89.5768	hypermethylated
chr11	80077784	80077864	81	4	0.888541	0.600113	0.288428	13.552	hypermethylated
chr7	101337392	101337504	113	7	0.932727	0.644343	0.288384	19.9357	hypermethylated
chr11	90378616	90378779	164	6	0.775899	0.487538	0.288361	17.8182	hypermethylated
chr13	51869068	51869223	156	8	0.740746	0.452396	0.28835	26.2515	hypermethylated
chrX	35897846	35897938	93	6	0.679922	0.391735	0.288187	15.5643	hypermethylated
chr14	16508765	16509066	302	14	0.911091	0.622905	0.288186	50.0267	hypermethylated
chr10	56880071	56880168	98	6	0.656422	0.368237	0.288185	18.5869	hypermethylated
chr8	61286445	61286726	282	13	0.669181	0.381003	0.288178	36.4652	hypermethylated
chr19	47516887	47517124	238	19	0.85659	0.568461	0.288129	60.7375	hypermethylated
chr16	56881333	56881553	221	10	0.825641	0.537528	0.288113	27.8971	hypermethylated
chr8	108749166	108749219	54	5	0.529128	0.241034	0.288094	13.6428	hypermethylated
chr8	81858627	81858725	99	8	0.816753	0.528667	0.288086	25.8479	hypermethylated
chr13	95874685	95874942	258	8	0.87791	0.589882	0.288028	25.1274	hypermethylated
chr8	40490325	40490379	55	5	0.64877	0.360744	0.288025	13.8069	hypermethylated
chr19	44066718	44066965	248	13	0.720767	0.432744	0.288023	35.0348	hypermethylated
chr11	100790837	100790936	100	9	0.740585	0.452566	0.288019	23.1744	hypermethylated
chr2	136432758	136432913	156	4	0.950558	0.662541	0.288017	17.0359	hypermethylated
chr1	73460782	73460922	141	5	0.723055	0.435051	0.288004	13.7392	hypermethylated
chr4	148904266	148904405	140	10	0.882147	0.594168	0.287979	29.4217	hypermethylated
chr15	5347874	5347981	108	8	0.701456	0.413515	0.287941	21.5352	hypermethylated
chr4	155781176	155781328	153	13	0.74894	0.461004	0.287936	37.3072	hypermethylated
chr8	107152355	107152486	132	13	0.642161	0.354257	0.287904	36.8489	hypermethylated
chr14	99774250	99774428	179	7	0.857695	0.569803	0.287892	21.3017	hypermethylated
chr6	31319258	31319529	272	12	0.806889	0.519058	0.287831	35.6747	hypermethylated
chr6	50371761	50371875	115	7	0.755864	0.468043	0.28782	20.8615	hypermethylated
chr6	135068427	135068598	172	7	0.797318	0.509553	0.287765	19.6285	hypermethylated
chr4	62619404	62619462	59	8	0.708248	0.420499	0.287748	21.7497	hypermethylated
chr2	139863484	139863574	91	4	0.898626	0.610905	0.287721	12.4101	hypermethylated
chr14	50969649	50969700	52	5	0.610336	0.322798	0.287538	12.4079	hypermethylated
chr4	45508176	45508615	440	12	0.78747	0.500014	0.287457	35.4768	hypermethylated
chr3	50421627	50421731	105	6	0.704394	0.416939	0.287455	16.395	hypermethylated
chr14	31181680	31181852	173	6	0.838353	0.550928	0.287425	18.2679	hypermethylated
chr3	105773955	105774016	62	4	0.680864	0.393453	0.287411	12.048	hypermethylated
chr17	5105823	5106028	206	10	0.752218	0.464809	0.287409	28.7652	hypermethylated
chr15	100329908	100330204	297	9	0.877224	0.589842	0.287382	31.3318	hypermethylated
chr6	52243394	52243584	191	22	0.73381	0.446487	0.287323	61.6903	hypermethylated
chr8	10999508	10999832	325	11	0.852947	0.565694	0.287253	35.1997	hypermethylated
chr1	37600693	37601029	337	19	0.845121	0.557934	0.287187	61.7965	hypermethylated
chr4	141433412	141433546	135	15	0.671951	0.384769	0.287182	43.6994	hypermethylated
chr14	7898254	7898503	250	9	0.804411	0.517267	0.287145	27.486	hypermethylated
chr1	131964773	131964897	125	7	0.794358	0.507242	0.287116	20.9522	hypermethylated
chr13	78211126	78211253	128	7	0.70836	0.421462	0.286897	21.4703	hypermethylated
chr5	64217429	64217673	245	17	0.789824	0.502928	0.286896	52.2983	hypermethylated
chr18	65033348	65033628	281	12	0.717726	0.430893	0.286833	38.9845	hypermethylated
chr12	111815660	111816055	396	15	0.625437	0.338871	0.286565	41.1422	hypermethylated
chr17	9673220	9673398	179	4	0.878293	0.591739	0.286554	11.9986	hypermethylated
chr4	116161522	116161718	197	14	0.902083	0.615554	0.286528	43.1193	hypermethylated
chr5	112590199	112590372	174	5	0.742085	0.455579	0.286506	14.1396	hypermethylated
chr5	36573206	36573332	127	10	0.763737	0.477245	0.286492	27.317	hypermethylated
chr13	51407498	51407832	335	13	0.790588	0.504155	0.286433	38.6578	hypermethylated
chr15	61493809	61493980	172	5	0.880472	0.594065	0.286407	15.9755	hypermethylated
chr4	136227457	136227725	269	13	0.77844	0.492084	0.286356	39.3674	hypermethylated
chr5	117789056	117789225	170	20	0.752416	0.466061	0.286355	52.7496	hypermethylated
chrX	56668252	56668376	125	8	0.87337	0.587035	0.286334	23.0783	hypermethylated
chr4	107846363	107846841	479	69	0.61097	0.324666	0.286304	194.85	hypermethylated
chr15	59651531	59651764	234	32	0.806212	0.519928	0.286284	92.9704	hypermethylated
chr14	20917016	20917076	61	8	0.779044	0.492806	0.286238	23.7631	hypermethylated
chr5	115907541	115907608	68	7	0.571037	0.284807	0.28623	20.0338	hypermethylated
chr5	3666665	3666764	100	8	0.782657	0.496443	0.286214	21.9019	hypermethylated
chr2	173606141	173606215	75	6	0.894198	0.608166	0.286032	20.195	hypermethylated
chr10	13151420	13151638	219	6	0.919776	0.633759	0.286016	17.8498	hypermethylated
chr4	130166936	130167136	201	8	0.864713	0.5787	0.286013	21.5996	hypermethylated
chr3	101655758	101655955	198	10	0.893028	0.60711	0.285918	35.2712	hypermethylated
chr13	45469499	45469709	211	17	0.568801	0.283008	0.285793	46.0392	hypermethylated
chrX	17959874	17959951	78	13	0.845354	0.559569	0.285785	34.8468	hypermethylated
chrX	17959726	17959814	89	9	0.845354	0.559569	0.285785	22.8164	hypermethylated
chr5	3450581	3450719	139	8	0.830472	0.544705	0.285767	23.2471	hypermethylated
chr9	44086358	44086440	83	4	0.879207	0.593464	0.285744	11.8252	hypermethylated
chr6	22354603	22354820	218	22	0.818992	0.533255	0.285737	72.5756	hypermethylated
chr11	100858855	100858909	55	5	0.631045	0.345347	0.285698	12.7178	hypermethylated
chr7	80686149	80686262	114	4	0.801327	0.515668	0.285659	11.3112	hypermethylated
chr6	145767706	145767904	199	11	0.766362	0.480827	0.285535	30.0154	hypermethylated
chr8	84706570	84706693	124	12	0.642713	0.357195	0.285518	32.455	hypermethylated
chr17	5326974	5327142	169	12	0.859748	0.574253	0.285495	34.7354	hypermethylated
chr13	30834422	30834592	171	12	0.731853	0.446364	0.285489	36.2371	hypermethylated
chr1	71022809	71023065	257	10	0.746035	0.460555	0.28548	31.7821	hypermethylated
chr4	148985921	148986377	457	30	0.77181	0.486334	0.285475	86.6876	hypermethylated
chrX	10117807	10118007	201	13	0.720071	0.434636	0.285435	39.8978	hypermethylated
chr8	41363366	41363594	229	6	0.944549	0.659125	0.285424	16.777	hypermethylated
chr8	27155495	27155590	96	6	0.876757	0.591384	0.285373	17.3021	hypermethylated
chr1	155039070	155039136	67	4	0.796514	0.511292	0.285222	11.4214	hypermethylated
chr19	53303488	53303739	252	13	0.813143	0.527928	0.285215	39.2489	hypermethylated
chr19	29902687	29902902	216	5	0.711342	0.426166	0.285176	16.8765	hypermethylated
chr12	56525244	56525435	192	15	0.54535	0.260201	0.285149	39.1765	hypermethylated
chr16	30190389	30190841	453	30	0.824285	0.539187	0.285098	101.09	hypermethylated
chr10	75555695	75556028	334	19	0.754098	0.46903	0.285068	52.0971	hypermethylated
chr18	25634552	25634638	87	6	0.600441	0.3154	0.285041	17.9633	hypermethylated
chr18	34209967	34210087	121	11	0.828022	0.543006	0.285016	31.656	hypermethylated
chr7	72629045	72629388	344	6	0.965344	0.680394	0.28495	18.7946	hypermethylated
chr13	97295931	97296113	183	20	0.872583	0.587661	0.284922	58.0925	hypermethylated
chr18	80989551	80989702	152	12	0.593278	0.308441	0.284837	33.0935	hypermethylated
chr16	10142911	10143400	490	5	0.792408	0.507587	0.284821	13.7955	hypermethylated
chr6	51732341	51732600	260	17	0.692723	0.407926	0.284796	47.4368	hypermethylated
chr19	16437773	16438009	237	4	0.913563	0.628904	0.284659	11.706	hypermethylated
chr5	139408603	139408653	51	6	0.757371	0.472782	0.284589	18.6136	hypermethylated
chr1	169087556	169087627	72	4	0.795789	0.5112	0.284589	12.6803	hypermethylated
chr17	8866250	8866850	601	20	0.877822	0.593393	0.28443	63.6831	hypermethylated
chr11	118494241	118494383	143	7	0.722533	0.438134	0.284399	19.0932	hypermethylated
chr11	117102997	117103424	428	21	0.843053	0.558655	0.284399	69.7442	hypermethylated
chr11	97196654	97196824	171	20	0.831833	0.547463	0.28437	62.8519	hypermethylated
chr13	45301026	45301554	529	22	0.806932	0.522581	0.284351	62.3195	hypermethylated
chr14	75785539	75785972	434	18	0.651795	0.367468	0.284327	57.4325	hypermethylated
chr17	8799646	8799853	208	11	0.494433	0.210148	0.284284	32.4313	hypermethylated
chr15	82961022	82961089	68	9	0.764736	0.48047	0.284265	23.112	hypermethylated
chr16	49982999	49983200	202	5	0.685355	0.401129	0.284226	13.4941	hypermethylated
chr3	34662040	34662217	178	18	0.660162	0.376091	0.28407	50.6618	hypermethylated
chr1	134083042	134083280	239	17	0.742339	0.458287	0.284052	50.1406	hypermethylated
chr18	43403454	43403520	67	9	0.826163	0.54225	0.283913	25.3138	hypermethylated
chr4	135483466	135483517	52	6	0.866478	0.582694	0.283785	18.2559	hypermethylated
chr12	118423970	118424156	187	6	0.92985	0.646085	0.283765	18.6642	hypermethylated
chr14	64734562	64734750	189	8	0.829295	0.545688	0.283607	24.712	hypermethylated
chr15	79826653	79826707	55	5	0.881349	0.597798	0.283551	14.3132	hypermethylated
chr1	34239321	34239673	353	16	0.83231	0.548783	0.283527	48.9546	hypermethylated
chr3	9402107	9402464	358	11	0.713109	0.429683	0.283426	32.636	hypermethylated
chr9	40194405	40194474	70	6	0.916915	0.633507	0.283408	18.5352	hypermethylated
chr2	163641147	163641398	252	12	0.694763	0.411388	0.283375	35.2675	hypermethylated
chr18	46092290	46092364	75	6	0.58734	0.304013	0.283326	16.5531	hypermethylated
chr8	11348740	11348927	188	7	0.832009	0.548704	0.283306	20.3656	hypermethylated
chr2	157585664	157586142	479	42	0.797632	0.514404	0.283228	125.981	hypermethylated
chr13	53466024	53466652	629	45	0.7323	0.449073	0.283227	131.096	hypermethylated
chr11	96300537	96300601	65	8	0.660619	0.377394	0.283225	23.4487	hypermethylated
chr10	13547585	13547747	163	5	0.856887	0.57374	0.283146	15.5034	hypermethylated
chr4	124254230	124254497	268	20	0.778955	0.495828	0.283127	58.0807	hypermethylated
chr4	142166375	142166788	414	16	0.718168	0.435048	0.28312	43.2971	hypermethylated
chr18	69597363	69597540	178	17	0.795888	0.512778	0.28311	44.9325	hypermethylated
chr15	79370741	79370855	115	5	0.701376	0.41831	0.283066	14.6463	hypermethylated
chr10	70021129	70021219	91	10	0.752242	0.469235	0.283007	26.5265	hypermethylated
chr12	14275668	14275857	190	5	0.876518	0.593516	0.283001	15.4323	hypermethylated
chr12	103343562	103343704	143	12	0.681384	0.398415	0.282969	33.1747	hypermethylated
chr11	116424137	116424343	207	11	0.555958	0.273031	0.282926	32.5198	hypermethylated
chr1	134892314	134892451	138	4	0.879049	0.59614	0.282909	11.5645	hypermethylated
chr4	46600311	46600458	148	9	0.671817	0.388918	0.282899	26.1688	hypermethylated
chr14	75772300	75772548	249	6	0.829786	0.546889	0.282897	17.3355	hypermethylated
chr6	137483424	137483742	319	30	0.760295	0.477407	0.282888	88.8491	hypermethylated
chr4	58982995	58983191	197	16	0.86091	0.57806	0.28285	46.8948	hypermethylated
chr1	166345528	166345582	55	6	0.871641	0.588851	0.28279	18.6523	hypermethylated
chr13	101724070	101724518	449	21	0.866001	0.583222	0.28278	62.886	hypermethylated
chr10	14034834	14035080	247	11	0.715804	0.433042	0.282762	30.4999	hypermethylated
chr16	31168828	31168963	136	7	0.78425	0.501488	0.282762	20.7743	hypermethylated
chr7	100326292	100326415	124	4	0.848284	0.565526	0.282759	11.6753	hypermethylated
chr7	92181605	92181698	94	8	0.570507	0.287755	0.282752	22.8973	hypermethylated
chr9	119852819	119852984	166	12	0.801386	0.518698	0.282688	33.9627	hypermethylated
chr13	56471809	56471923	115	5	0.830992	0.548517	0.282474	14.7127	hypermethylated
chr14	118225356	118225770	415	23	0.608408	0.326048	0.28236	69.9931	hypermethylated
chr15	96741851	96741933	83	10	0.892562	0.610235	0.282327	27.7861	hypermethylated
chr15	75745555	75745893	339	28	0.524062	0.241773	0.282289	80.4202	hypermethylated
chr5	105622866	105623024	159	5	0.695711	0.413485	0.282225	14.4556	hypermethylated
chr11	38681634	38681706	73	6	0.864839	0.582815	0.282023	18.1272	hypermethylated
chr17	25103152	25103425	274	17	0.914456	0.63244	0.282017	51.4959	hypermethylated
chr19	23147419	23147772	354	16	0.806831	0.52483	0.282001	46.8186	hypermethylated
chr13	43284312	43284382	71	9	0.75567	0.473691	0.281979	26.7528	hypermethylated
chr16	12903340	12903811	472	5	0.728597	0.446642	0.281955	12.6644	hypermethylated
chr19	56774895	56774949	55	6	0.787279	0.505325	0.281954	16.2213	hypermethylated
chr1	157014102	157014352	251	17	0.822655	0.540737	0.281918	51.928	hypermethylated
chr8	110671633	110671685	53	7	0.708601	0.426736	0.281866	18.3041	hypermethylated
chr9	56258350	56258675	326	16	0.893049	0.611238	0.281812	56.9401	hypermethylated
chr2	166115677	166115862	186	14	0.876976	0.595216	0.28176	41.0419	hypermethylated
chr7	110991185	110991423	239	5	0.831122	0.549394	0.281728	15.2664	hypermethylated
chr11	21093253	21093604	352	6	0.351807	0.070136	0.281671	20.7055	hypermethylated
chr10	86808324	86808615	292	20	0.631373	0.349776	0.281597	59.3208	hypermethylated
chr5	92913530	92913959	430	21	0.840871	0.559283	0.281588	64.5836	hypermethylated
chr2	74690368	74690680	313	17	0.757641	0.476113	0.281528	52.0744	hypermethylated
chr10	121458992	121459253	262	17	0.746916	0.465426	0.28149	49.883	hypermethylated
chr3	69223784	69224090	307	20	0.913014	0.631601	0.281413	66.6463	hypermethylated
chr12	110974971	110975034	64	4	0.852024	0.570641	0.281383	13.5335	hypermethylated
chr16	32148384	32148545	162	27	0.804856	0.523503	0.281354	72.3201	hypermethylated
chr2	69129327	69129393	67	5	0.759421	0.478095	0.281327	13.4688	hypermethylated
chr8	24455343	24455473	131	14	0.892956	0.611662	0.281294	42.4771	hypermethylated
chr8	71781574	71781807	234	7	0.906677	0.625463	0.281214	22.3701	hypermethylated
chr2	129514154	129514216	63	4	0.515648	0.234452	0.281195	10.8678	hypermethylated
chr6	50115415	50115551	137	5	0.812482	0.531301	0.281181	13.9954	hypermethylated
chr16	89871422	89871849	428	31	0.769776	0.488641	0.281135	95.7637	hypermethylated
chr9	86630550	86630661	112	7	0.807096	0.525987	0.281109	22.9817	hypermethylated
chr13	16766321	16766466	146	6	0.923202	0.642116	0.281086	18.304	hypermethylated
chr8	61288781	61289008	228	10	0.585214	0.304189	0.281025	30.8295	hypermethylated
chr9	49605366	49605604	239	7	0.927924	0.647012	0.280912	24.9771	hypermethylated
chr9	106911309	106911471	163	7	0.80248	0.521611	0.28087	20.5761	hypermethylated
chr14	101847563	101847726	164	11	0.832371	0.55155	0.280821	31.4538	hypermethylated
chr17	24355686	24356350	665	17	0.913893	0.633079	0.280814	50.7444	hypermethylated
chr8	105694497	105694595	99	14	0.654713	0.373925	0.280789	39.3147	hypermethylated
chr8	110950147	110950620	474	39	0.796615	0.515836	0.280779	120.86	hypermethylated
chr6	38779305	38779702	398	18	0.855519	0.574751	0.280768	51.4381	hypermethylated
chr5	63964355	63964434	80	8	0.61221	0.331457	0.280753	22.128	hypermethylated
chr17	87260791	87260967	177	7	0.918364	0.637635	0.280729	20.0594	hypermethylated
chr18	84721651	84721742	92	7	0.620571	0.339881	0.28069	18.2888	hypermethylated
chr11	96326690	96327002	313	29	0.860401	0.579716	0.280686	97.6146	hypermethylated
chr19	42540714	42540849	136	5	0.829238	0.548595	0.280643	14.395	hypermethylated
chr3	65380820	65381033	214	4	0.643874	0.363266	0.280609	11.4709	hypermethylated
chr18	11145118	11145301	184	15	0.704845	0.424253	0.280592	41.5709	hypermethylated
chr1	138561024	138561077	54	6	0.837643	0.55707	0.280573	16.8534	hypermethylated
chr17	30335892	30336078	187	11	0.741059	0.460517	0.280542	30.2745	hypermethylated
chr5	28785706	28785769	64	10	0.823439	0.542918	0.280521	29.707	hypermethylated
chr10	86776395	86776542	148	8	0.815287	0.534786	0.280501	24.1882	hypermethylated
chr16	76765758	76766042	285	10	0.735842	0.455348	0.280494	29.2838	hypermethylated
chr12	105678819	105678936	118	5	0.82786	0.547409	0.280451	15.7637	hypermethylated
chr7	80149163	80149374	212	26	0.696113	0.415664	0.280449	73.6327	hypermethylated
chr7	72926786	72927019	234	13	0.837446	0.557015	0.280431	38.0971	hypermethylated
chr11	90347940	90348015	76	10	0.694897	0.414495	0.280403	27.0133	hypermethylated
chr9	105835620	105835709	90	7	0.768465	0.48809	0.280375	21.2466	hypermethylated
chr15	100377853	100377940	88	5	0.822372	0.542083	0.28029	11.9715	hypermethylated
chr10	81517229	81517512	284	18	0.790479	0.510219	0.280259	51.86	hypermethylated
chr10	116185185	116185253	69	4	0.927928	0.647674	0.280255	12.347	hypermethylated
chr15	86076022	86076099	78	4	0.833897	0.553748	0.280149	11.8405	hypermethylated
chr19	57098775	57098848	74	6	0.666715	0.386602	0.280112	16.209	hypermethylated
chr6	31804093	31804172	80	9	0.756882	0.476777	0.280105	23.1529	hypermethylated
chr9	106457094	106457294	201	15	0.910792	0.630728	0.280064	45.3346	hypermethylated
chr17	9676505	9676684	180	12	0.756762	0.476714	0.280048	34.6715	hypermethylated
chr16	8650055	8650117	63	6	0.929193	0.649145	0.280048	20.0085	hypermethylated
chr18	84051686	84052023	338	15	0.899945	0.619956	0.279989	46.5293	hypermethylated
chr9	75431226	75431592	367	18	0.728828	0.448897	0.27993	52.74	hypermethylated
chr16	43475529	43475820	292	15	0.825768	0.545851	0.279917	51.6404	hypermethylated
chr16	15075149	15075249	101	4	0.976911	0.697013	0.279898	14.3819	hypermethylated
chr13	106746596	106746827	232	5	0.749572	0.469678	0.279894	14.907	hypermethylated
chrX	139860245	139860348	104	5	0.89492	0.615029	0.27989	15.3479	hypermethylated
chr8	23412668	23412900	233	13	0.544583	0.264722	0.279862	35.2703	hypermethylated
chr6	51129879	51129944	66	8	0.706752	0.426897	0.279855	22.0404	hypermethylated
chrX	51236352	51236432	81	5	0.913266	0.633431	0.279835	12.8889	hypermethylated
chr17	33906609	33906751	143	8	0.728872	0.449188	0.279683	22.6971	hypermethylated
chr2	154354363	154354850	488	52	0.859226	0.579694	0.279532	155.354	hypermethylated
chr11	113727250	113727370	121	7	0.72188	0.442372	0.279508	18.3887	hypermethylated
chr17	8893332	8893512	181	13	0.744242	0.464767	0.279475	36.9279	hypermethylated
chr2	163640923	163640979	57	5	0.589869	0.310439	0.279429	12.9249	hypermethylated
chr6	145502262	145502724	463	21	0.905814	0.6264	0.279415	72.8134	hypermethylated
chr5	91292986	91293198	213	10	0.700807	0.421408	0.279399	29.0639	hypermethylated
chr15	31104574	31104844	271	6	0.849692	0.570341	0.279351	18.3043	hypermethylated
chr11	116222028	116222505	478	59	0.781897	0.502656	0.279242	186.397	hypermethylated
chr5	128582626	128582677	52	4	0.796393	0.517215	0.279178	12.0445	hypermethylated
chr7	89392358	89392746	389	10	0.917637	0.638464	0.279173	37.679	hypermethylated
chr10	111814687	111814869	183	10	0.917238	0.638074	0.279165	31.7294	hypermethylated
chr2	161577988	161578043	56	4	0.902981	0.623847	0.279134	14.4629	hypermethylated
chr8	86527772	86527899	128	4	0.718482	0.439402	0.279081	10.9421	hypermethylated
chr8	94779046	94779222	177	9	0.608075	0.329011	0.279064	24.3941	hypermethylated
chr3	51532172	51532559	388	16	0.653467	0.37444	0.279027	45.6665	hypermethylated
chr4	54990614	54990832	219	16	0.743083	0.464176	0.278907	46.7353	hypermethylated
chr10	12736762	12737409	648	33	0.907393	0.628521	0.278872	118.056	hypermethylated
chr7	139393243	139393482	240	6	0.884913	0.606131	0.278782	18.3493	hypermethylated
chr1	61103702	61104072	371	19	0.848738	0.570013	0.278726	60.2612	hypermethylated
chr7	4460314	4460692	379	50	0.581521	0.302825	0.278696	135.742	hypermethylated
chr9	106308281	106308390	110	10	0.874883	0.596192	0.278691	29.7359	hypermethylated
chr15	50822587	50822880	294	8	0.875812	0.597141	0.278671	24.3551	hypermethylated
chr3	30219388	30219972	585	37	0.687495	0.40883	0.278666	110.441	hypermethylated
chr6	126141494	126141807	314	24	0.780578	0.50199	0.278588	67.0492	hypermethylated
chr2	20722358	20722815	458	22	0.491221	0.212639	0.278582	69.4581	hypermethylated
chr2	109934265	109934389	125	6	0.702883	0.424348	0.278535	17.7876	hypermethylated
chr6	37419223	37419390	168	11	0.674366	0.395862	0.278504	31.3084	hypermethylated
chr13	84345036	84345390	355	15	0.509361	0.230988	0.278373	43.5251	hypermethylated
chr11	3998332	3998497	166	35	0.525324	0.247127	0.278197	94.3584	hypermethylated
chr17	56028481	56028672	192	5	0.866442	0.588247	0.278194	14.2638	hypermethylated
chr8	107497316	107497472	157	8	0.899289	0.621159	0.27813	25.1734	hypermethylated
chr10	96232991	96233048	58	4	0.794211	0.516091	0.27812	12.3719	hypermethylated
chr17	15816611	15816739	129	6	0.718635	0.440539	0.278096	16.6741	hypermethylated
chr3	152736845	152737066	222	8	0.893838	0.615743	0.278095	25.7122	hypermethylated
chr1	9674115	9674275	161	6	0.83569	0.557629	0.278062	18.081	hypermethylated
chr4	82434470	82434560	91	6	0.811345	0.533287	0.278058	21.3805	hypermethylated
chr8	39113046	39113284	239	4	0.94777	0.669718	0.278052	11.6	hypermethylated
chr10	128646785	128646855	71	5	0.88759	0.609598	0.277992	15.5422	hypermethylated
chr10	81100212	81100308	97	9	0.799538	0.521599	0.277939	25.5033	hypermethylated
chr13	112345534	112345709	176	4	0.715641	0.437767	0.277875	11.115	hypermethylated
chr13	39020200	39020359	160	14	0.797729	0.519907	0.277822	38.5287	hypermethylated
chr8	23002683	23002762	80	5	0.90973	0.631943	0.277787	13.3366	hypermethylated
chr3	65871143	65871471	329	30	0.76397	0.486192	0.277778	87.2643	hypermethylated
chr15	89108913	89108990	78	4	0.907646	0.62987	0.277777	14.0986	hypermethylated
chr11	62847057	62847244	188	10	0.470713	0.193069	0.277644	28.2362	hypermethylated
chr12	56692348	56692560	213	24	0.540544	0.262926	0.277618	64.2446	hypermethylated
chr17	35161416	35161536	121	12	0.621765	0.344291	0.277474	32.525	hypermethylated
chr12	117084182	117084367	186	5	0.827413	0.549945	0.277468	18.1827	hypermethylated
chr2	128245680	128245883	204	16	0.83513	0.557743	0.277386	51.3407	hypermethylated
chr3	116025548	116025983	436	21	0.775344	0.498012	0.277332	59.8128	hypermethylated
chr17	31931564	31931703	140	8	0.507895	0.230585	0.277311	23.589	hypermethylated
chr9	85324507	85324798	292	15	0.561926	0.284708	0.277218	44.0102	hypermethylated
chr6	31233304	31233550	247	16	0.790428	0.513234	0.277194	49.6425	hypermethylated
chr7	109481009	109481129	121	9	0.638786	0.361705	0.277081	23.086	hypermethylated
chr15	61553407	61553523	117	9	0.824011	0.546976	0.277035	26.2774	hypermethylated
chr18	80196310	80196577	268	26	0.672238	0.395209	0.277029	73.3024	hypermethylated
chr14	36917434	36917676	243	8	0.723393	0.446498	0.276895	23.9088	hypermethylated
chr8	31732249	31732335	87	5	0.828913	0.552063	0.27685	13.0379	hypermethylated
chr17	49846246	49846520	275	6	0.903926	0.627315	0.276611	17.6009	hypermethylated
chr2	152818834	152819285	452	13	0.846533	0.569987	0.276547	38.4506	hypermethylated
chr1	187348203	187348595	393	32	0.896014	0.619478	0.276536	109.798	hypermethylated
chr4	140572505	140572958	454	34	0.805704	0.529196	0.276507	97.2963	hypermethylated
chr19	59406585	59406936	352	21	0.870753	0.594246	0.276507	70.5862	hypermethylated
chr17	28834912	28835000	89	10	0.661893	0.38539	0.276503	26.678	hypermethylated
chr8	108789340	108789411	72	9	0.766936	0.490443	0.276493	23.2606	hypermethylated
chr16	78540604	78540838	235	10	0.624643	0.348173	0.276471	30.4319	hypermethylated
chr16	93739249	93739700	452	27	0.856151	0.579691	0.27646	85.3318	hypermethylated
chr11	60544558	60544685	128	4	0.836999	0.560659	0.27634	11.8951	hypermethylated
chr18	39010270	39010371	102	13	0.711954	0.435623	0.276331	34.227	hypermethylated
chr5	13158050	13158171	122	5	0.676075	0.399789	0.276286	13.7293	hypermethylated
chr7	81578544	81578917	374	16	0.826364	0.550104	0.276261	44.1733	hypermethylated
chr11	117142376	117142640	265	12	0.908486	0.63223	0.276256	35.7331	hypermethylated
chr6	7983531	7983611	81	8	0.69803	0.421827	0.276203	20.9953	hypermethylated
chr2	138285522	138285615	94	5	0.751458	0.475256	0.276202	13.4975	hypermethylated
chr11	101699332	101699589	258	18	0.835977	0.559787	0.27619	53.9156	hypermethylated
chr17	5894252	5894469	218	4	0.887041	0.610905	0.276136	11.7423	hypermethylated
chr10	21621269	21621587	319	10	0.889308	0.613182	0.276126	33.6041	hypermethylated
chr10	94981666	94981865	200	16	0.628862	0.352759	0.276104	41.8358	hypermethylated
chr6	134243318	134243496	179	7	0.499001	0.222908	0.276093	20.079	hypermethylated
chr2	116049767	116050273	507	20	0.72547	0.449509	0.275962	51.6704	hypermethylated
chr10	95840934	95841154	221	8	0.868864	0.593002	0.275862	24.1369	hypermethylated
chr10	127602562	127602720	159	8	0.867067	0.591309	0.275758	24.1903	hypermethylated
chr2	172349955	172350137	183	20	0.722463	0.446714	0.275749	55.5889	hypermethylated
chr12	25061085	25061252	168	7	0.835068	0.559344	0.275724	21.4398	hypermethylated
chr4	134490212	134490363	152	10	0.794113	0.518456	0.275656	29.805	hypermethylated
chr9	25290382	25290574	193	8	0.868177	0.592523	0.275653	28.4142	hypermethylated
chr6	95054118	95054174	57	5	0.595145	0.319496	0.275649	13.6651	hypermethylated
chr16	44962497	44962563	67	4	0.898413	0.622775	0.275639	11.8531	hypermethylated
chr6	86917499	86917727	229	8	0.775066	0.499504	0.275562	26.1138	hypermethylated
chr3	7071524	7071599	76	4	0.760866	0.48534	0.275527	13.6046	hypermethylated
chr16	74055076	74055220	145	7	0.704159	0.428646	0.275513	21.7249	hypermethylated
chr12	99514404	99514456	53	6	0.72869	0.453271	0.275419	16.982	hypermethylated
chr3	34661659	34661964	306	29	0.652914	0.377533	0.275381	81.0993	hypermethylated
chr14	27220366	27220668	303	15	0.769333	0.494032	0.275301	43.1867	hypermethylated
chr9	40318355	40318571	217	5	0.674649	0.399375	0.275275	15.0736	hypermethylated
chr5	3666850	3667065	216	17	0.767668	0.492489	0.275179	49.0872	hypermethylated
chr15	52955641	52955698	58	5	0.850236	0.575119	0.275117	14.2687	hypermethylated
chr8	78564162	78564415	254	12	0.881839	0.606837	0.275001	32.7754	hypermethylated
chr12	20920287	20920594	308	38	0.46363	0.188647	0.274983	108.984	hypermethylated
chr8	119898281	119898333	53	8	0.749405	0.474433	0.274972	21.1236	hypermethylated
chr14	21599402	21599608	207	6	0.726831	0.451949	0.274882	17.5499	hypermethylated
chr15	62229998	62230216	219	8	0.819026	0.544186	0.27484	24.1248	hypermethylated
chr4	62289103	62289514	412	15	0.806162	0.531338	0.274824	44.884	hypermethylated
chr4	34835178	34835395	218	8	0.755869	0.481052	0.274818	23.4558	hypermethylated
chr12	102650021	102650327	307	17	0.958056	0.683266	0.27479	60.2227	hypermethylated
chr5	135543465	135543518	54	5	0.904139	0.629403	0.274736	14.7206	hypermethylated
chr1	133258465	133258565	101	6	0.814182	0.539528	0.274654	17.0275	hypermethylated
chr8	25189398	25189585	188	16	0.934667	0.66007	0.274597	51.3489	hypermethylated
chr17	35218913	35219219	307	20	0.664233	0.389636	0.274596	56.4124	hypermethylated
chr18	75601612	75601753	142	4	0.908573	0.634044	0.274529	11.9325	hypermethylated
chr13	27603511	27604655	1145	4	0.886578	0.612067	0.27451	14.8491	hypermethylated
chr9	111086957	111087086	130	6	0.656739	0.382238	0.274501	16.8145	hypermethylated
chr2	116008713	116008920	208	10	0.815501	0.541057	0.274443	29.0516	hypermethylated
chr9	33001314	33001424	111	7	0.689357	0.414983	0.274374	18.6631	hypermethylated
chr7	144953308	144953524	217	12	0.859924	0.585591	0.274333	35.6207	hypermethylated
chr12	56694425	56695102	678	46	0.523336	0.249019	0.274317	138.709	hypermethylated
chr5	92863331	92863504	174	6	0.794074	0.51976	0.274314	18.577	hypermethylated
chr6	47995668	47996037	370	18	0.772135	0.497873	0.274262	52.8787	hypermethylated
chr7	49418900	49419051	152	9	0.720569	0.446391	0.274178	24.6729	hypermethylated
chr1	112853863	112854071	209	4	0.80897	0.534819	0.274151	11.3622	hypermethylated
chr14	48207229	48207493	265	28	0.684098	0.409979	0.274119	78.2374	hypermethylated
chr14	61040336	61040604	269	21	0.834748	0.560653	0.274095	64.037	hypermethylated
chr4	148926386	148926753	368	22	0.842423	0.568384	0.274038	66.1754	hypermethylated
chr16	92867504	92867599	96	7	0.640766	0.366739	0.274027	18.9971	hypermethylated
chr8	125590859	125590910	52	8	0.620058	0.346035	0.274023	20.8358	hypermethylated
chr2	117539564	117539614	51	4	0.882464	0.608498	0.273966	12.0081	hypermethylated
chr7	111739521	111739658	138	7	0.767372	0.493415	0.273957	19.4814	hypermethylated
chr13	40740094	40740161	68	10	0.667731	0.393815	0.273916	28.7582	hypermethylated
chr3	103496909	103497032	124	5	0.871528	0.597624	0.273904	14.7594	hypermethylated
chr5	25331513	25331571	59	5	0.903662	0.629808	0.273854	17.4904	hypermethylated
chr16	38801675	38801903	229	11	0.805491	0.531781	0.27371	30.2942	hypermethylated
chrX	56462745	56462933	189	11	0.609865	0.33618	0.273685	31.3316	hypermethylated
chr2	22589570	22589808	239	19	0.560913	0.287304	0.273609	53.4017	hypermethylated
chr19	16326492	16326583	92	6	0.648083	0.374481	0.273602	18.9132	hypermethylated
chr6	52274044	52274163	120	10	0.726449	0.452865	0.273584	29.5024	hypermethylated
chr2	172557051	172557247	197	14	0.790082	0.516617	0.273465	38.423	hypermethylated
chr2	9379295	9379891	597	13	0.846269	0.572855	0.273414	44.4683	hypermethylated
chr16	44545366	44545467	102	8	0.806717	0.533373	0.273344	22.9922	hypermethylated
chr2	115213545	115213801	257	16	0.763764	0.490525	0.273239	45.1948	hypermethylated
chr13	90642384	90642620	237	8	0.828905	0.555684	0.273221	24.4249	hypermethylated
chr8	34158486	34158955	470	16	0.585938	0.31274	0.273198	45.3844	hypermethylated
chr7	125476842	125476899	58	4	0.765924	0.492861	0.273062	11.3048	hypermethylated
chr8	127499866	127500183	318	29	0.650373	0.377363	0.273009	88.1103	hypermethylated
chr16	92699870	92700248	379	31	0.760113	0.487239	0.272874	92.7714	hypermethylated
chr11	75166187	75166426	240	21	0.66619	0.393319	0.272872	59.1532	hypermethylated
chr12	54386923	54387114	192	12	0.895548	0.622691	0.272857	36.9923	hypermethylated
chr4	62510379	62510598	220	18	0.846111	0.573454	0.272657	58.45	hypermethylated
chr1	97960033	97960766	734	19	0.840482	0.567866	0.272616	60.4989	hypermethylated
chr11	106572131	106572190	60	7	0.554255	0.281718	0.272537	18.5948	hypermethylated
chr2	85224581	85224879	299	21	0.814814	0.542304	0.272511	60.7254	hypermethylated
chr8	72322113	72322307	195	9	0.78897	0.516478	0.272492	26.2077	hypermethylated
chr5	117241149	117241292	144	19	0.619517	0.347045	0.272472	50.2099	hypermethylated
chr4	116163150	116163317	168	4	0.893874	0.621479	0.272394	11.3888	hypermethylated
chr12	78829738	78829820	83	9	0.89415	0.621771	0.27238	23.8267	hypermethylated
chr17	28909097	28909178	82	10	0.653552	0.381236	0.272316	28.2573	hypermethylated
chr8	108282205	108282337	133	17	0.778558	0.506286	0.272272	42.5313	hypermethylated
chr4	11861161	11861387	227	12	0.731107	0.458866	0.272241	34.1575	hypermethylated
chr7	110314491	110314679	189	9	0.888128	0.615921	0.272206	26.1265	hypermethylated
chr10	128918392	128918502	111	7	0.80044	0.528249	0.272191	19.0632	hypermethylated
chr4	82458814	82459215	402	23	0.818822	0.546683	0.272139	64.295	hypermethylated
chr6	87185628	87186014	387	20	0.799034	0.526901	0.272133	61.9492	hypermethylated
chr8	41148756	41148869	114	4	0.516549	0.244482	0.272067	10.7776	hypermethylated
chr14	57543807	57543976	170	22	0.774006	0.501955	0.272051	58.5078	hypermethylated
chr7	135597649	135597915	267	19	0.711525	0.439518	0.272006	52.6559	hypermethylated
chr3	30457127	30457472	346	13	0.816857	0.544857	0.272	40.4634	hypermethylated
chr18	44325034	44325273	240	5	0.878137	0.606213	0.271924	15.6467	hypermethylated
chr7	70340206	70340382	177	12	0.775245	0.503322	0.271923	34.6502	hypermethylated
chr4	43423544	43423735	192	15	0.722329	0.450448	0.271881	40.8345	hypermethylated
chr4	82139663	82140024	362	14	0.834645	0.562787	0.271858	45.6301	hypermethylated
chr1	171380660	171380884	225	14	0.809366	0.537514	0.271852	40.8507	hypermethylated
chr3	126652935	126652999	65	4	0.806129	0.534307	0.271822	10.6315	hypermethylated
chr2	132639510	132639884	375	13	0.877214	0.605476	0.271737	40.7702	hypermethylated
chr3	85454453	85454517	65	5	0.768944	0.497226	0.271718	12.6736	hypermethylated
chr19	38420271	38420507	237	8	0.883078	0.611411	0.271666	26.504	hypermethylated
chr13	52769314	52769526	213	13	0.783678	0.512015	0.271663	37.5808	hypermethylated
chr3	85203986	85204330	345	9	0.867484	0.595831	0.271653	26.1854	hypermethylated
chr8	19047237	19047527	291	7	0.836537	0.564917	0.271621	19.8649	hypermethylated
chr7	112826264	112826387	124	12	0.533863	0.262263	0.2716	32.5237	hypermethylated
chr6	50823591	50823701	111	10	0.758616	0.487036	0.27158	29.0236	hypermethylated
chr15	63999986	64000096	111	10	0.516302	0.244742	0.271561	28.1901	hypermethylated
chr17	22176438	22177373	936	5	0.641069	0.369527	0.271542	10.8285	hypermethylated
chr13	55181261	55181416	156	19	0.829957	0.558482	0.271475	50.1	hypermethylated
chr3	37642302	37642428	127	4	0.569323	0.297859	0.271464	11.8514	hypermethylated
chr4	149464024	149464156	133	6	0.818023	0.546687	0.271335	15.5162	hypermethylated
chr19	40721535	40721886	352	20	0.869357	0.598102	0.271254	62.0828	hypermethylated
chr5	120567414	120567666	253	22	0.726786	0.455544	0.271242	64.0141	hypermethylated
chr16	76815798	76816091	294	8	0.890671	0.619429	0.271242	21.8409	hypermethylated
chr14	57687840	57687924	85	5	0.754913	0.483676	0.271236	14.9143	hypermethylated
chr15	100704090	100704151	62	11	0.699827	0.428604	0.271223	28.7487	hypermethylated
chr11	100083920	100084089	170	10	0.919732	0.648577	0.271155	30.2846	hypermethylated
chr15	85060607	85060690	84	6	0.931907	0.660784	0.271123	18.2054	hypermethylated
chr2	74650880	74651202	323	10	0.691134	0.420013	0.271121	29.4165	hypermethylated
chr12	36028282	36028693	412	14	0.871791	0.600708	0.271083	42.8485	hypermethylated
chr1	153905046	153905289	244	24	0.876605	0.605531	0.271074	75.526	hypermethylated
chr5	144872165	144872423	259	14	0.915534	0.644466	0.271068	45.5569	hypermethylated
chr17	27921458	27921647	190	10	0.752927	0.481874	0.271054	28.1994	hypermethylated
chr12	101056829	101056885	57	5	0.853136	0.582097	0.271039	12.5141	hypermethylated
chr6	38853803	38853924	122	4	0.722138	0.451129	0.271009	11.5882	hypermethylated
chr6	88190476	88191028	553	83	0.877097	0.606111	0.270986	284.549	hypermethylated
chr11	32330442	32330496	55	5	0.910751	0.639783	0.270968	14.8363	hypermethylated
chr1	165178658	165178830	173	9	0.736269	0.465309	0.27096	26.1133	hypermethylated
chr5	66153045	66153344	300	16	0.886468	0.615559	0.270909	46.5877	hypermethylated
chr8	108820818	108820998	181	5	0.760482	0.489586	0.270896	15.382	hypermethylated
chr7	36693902	36694447	546	36	0.556611	0.285735	0.270876	100.603	hypermethylated
chr8	29868290	29869319	1030	6	0.599094	0.328251	0.270843	22.9594	hypermethylated
chr11	106818608	106818664	57	11	0.584745	0.313903	0.270843	28.4333	hypermethylated
chr17	5279750	5279949	200	14	0.859134	0.588326	0.270809	43.8495	hypermethylated
chr19	55761302	55761435	134	7	0.887365	0.616627	0.270738	23.5378	hypermethylated
chr1	82806471	82806861	391	20	0.807191	0.536467	0.270724	63.2716	hypermethylated
chr1	144120206	144120382	177	7	0.844074	0.57347	0.270604	23.0386	hypermethylated
chr6	99644262	99644504	243	12	0.660165	0.389574	0.270591	33.0828	hypermethylated
chr7	112773839	112774039	201	8	0.827294	0.556772	0.270522	22.3888	hypermethylated
chr4	87759159	87759394	236	13	0.878278	0.607795	0.270482	39.2713	hypermethylated
chr9	90089506	90089556	51	5	0.734782	0.464339	0.270443	13.0852	hypermethylated
chr11	103840937	103841385	449	22	0.920402	0.64996	0.270442	77.5532	hypermethylated
chr3	50609968	50610200	233	6	0.621954	0.351522	0.270432	18.3812	hypermethylated
chr1	51759812	51760103	292	16	0.845994	0.575639	0.270356	48.9848	hypermethylated
chr8	31229345	31229418	74	5	0.925654	0.655377	0.270277	15.8708	hypermethylated
chr13	114609774	114609885	112	4	0.935527	0.665289	0.270238	12.9499	hypermethylated
chr2	68443159	68443433	275	12	0.864317	0.59418	0.270137	37.3686	hypermethylated
chr2	129183262	129183330	69	4	0.816675	0.546566	0.270109	12.3838	hypermethylated
chr18	75286647	75286934	288	23	0.745849	0.475886	0.269964	65.4766	hypermethylated
chr6	112680265	112680436	172	8	0.943105	0.673167	0.269938	25.4922	hypermethylated
chr15	83257995	83258181	187	11	0.666149	0.396216	0.269934	29.2559	hypermethylated
chr11	96190521	96190675	155	12	0.664348	0.394431	0.269917	33.7676	hypermethylated
chr6	42294558	42294722	165	6	0.904322	0.63446	0.269862	17.0708	hypermethylated
chr14	33821551	33821902	352	11	0.777686	0.507838	0.269848	28.6912	hypermethylated
chr5	92770939	92771136	198	13	0.751853	0.482014	0.269839	37.2947	hypermethylated
chr11	85710180	85710301	122	5	0.893495	0.623665	0.26983	15.4866	hypermethylated
chr12	40208924	40209287	364	9	0.901894	0.632114	0.269781	26.1408	hypermethylated
chr3	101801567	101801860	294	14	0.829035	0.559259	0.269776	42.7912	hypermethylated
chr4	11823665	11823724	60	5	0.833794	0.564022	0.269772	13.7007	hypermethylated
chr15	98511308	98511528	221	15	0.664956	0.395211	0.269745	39.5348	hypermethylated
chr8	46893068	46893158	91	5	0.692991	0.423249	0.269742	13.3671	hypermethylated
chrX	99317885	99317976	92	11	0.729287	0.459596	0.269692	27.7226	hypermethylated
chr16	35747602	35747704	103	9	0.742695	0.473115	0.26958	25.1139	hypermethylated
chr11	113728390	113728505	116	9	0.822145	0.552626	0.269519	24.4641	hypermethylated
chr11	95831238	95831346	109	16	0.613003	0.343509	0.269494	42.3353	hypermethylated
chr6	129098899	129098992	94	4	0.95369	0.684202	0.269488	13.475	hypermethylated
chr5	100543842	100543902	61	7	0.686602	0.41714	0.269461	17.634	hypermethylated
chr14	30078313	30078420	108	9	0.689808	0.420493	0.269315	25.0066	hypermethylated
chr14	11632261	11632317	57	6	0.86269	0.593425	0.269265	17.3719	hypermethylated
chr17	31325169	31325273	105	9	0.780231	0.510973	0.269258	25.119	hypermethylated
chr15	85576870	85577156	287	35	0.707116	0.437879	0.269237	101.732	hypermethylated
chr18	39064104	39064303	200	9	0.793961	0.524763	0.269198	28.7897	hypermethylated
chr2	49805930	49806389	460	19	0.845782	0.576587	0.269195	56.7732	hypermethylated
chr10	93500728	93500919	192	12	0.663884	0.394724	0.26916	33.3322	hypermethylated
chr7	116277177	116277254	78	7	0.872443	0.603304	0.269139	22.0096	hypermethylated
chr15	5240460	5240650	191	11	0.606053	0.33695	0.269103	32.0612	hypermethylated
chr11	107317686	107317789	104	10	0.854296	0.5852	0.269096	29.1582	hypermethylated
chr13	49130019	49130118	100	7	0.806288	0.537195	0.269093	20.3317	hypermethylated
chr8	105951544	105951605	62	6	0.782744	0.513655	0.269089	19.9073	hypermethylated
chr15	79826818	79826915	98	5	0.856863	0.587817	0.269045	14.0559	hypermethylated
chr6	31285079	31285333	255	27	0.729872	0.460833	0.269039	75.5322	hypermethylated
chr10	75515394	75515584	191	4	0.7555	0.486547	0.268953	14.3149	hypermethylated
chr4	62619543	62619673	131	9	0.727812	0.458898	0.268914	23.944	hypermethylated
chr16	32160893	32161057	165	7	0.718322	0.449413	0.268908	19.8735	hypermethylated
chr5	134307540	134307591	52	5	0.771152	0.502281	0.268872	12.5267	hypermethylated
chr8	42587370	42587575	206	6	0.848954	0.580084	0.26887	17.6003	hypermethylated
chr3	88923770	88924049	280	28	0.81408	0.54522	0.26886	77.3943	hypermethylated
chr10	93700883	93701192	310	27	0.754923	0.486067	0.268856	73.7897	hypermethylated
chr8	71704831	71705126	296	20	0.731943	0.463128	0.268815	56.1822	hypermethylated
chr7	80915937	80916124	188	12	0.817917	0.549104	0.268812	35.755	hypermethylated
chr9	113894479	113894633	155	25	0.848372	0.579605	0.268768	64.2298	hypermethylated
chr10	67103804	67103994	191	18	0.736816	0.468084	0.268732	51.4443	hypermethylated
chr11	120241953	120242144	192	9	0.743431	0.474711	0.26872	23.0891	hypermethylated
chr8	104598661	104598838	178	6	0.618446	0.349737	0.268709	16.9525	hypermethylated
chr16	57426654	57426978	325	21	0.832729	0.564051	0.268677	62.2709	hypermethylated
chr8	91125055	91125292	238	4	0.876432	0.60779	0.268642	12.5776	hypermethylated
chr6	143057560	143057789	230	13	0.748302	0.4797	0.268602	37.4425	hypermethylated
chr18	36363778	36363890	113	7	0.765105	0.496534	0.268571	19.1314	hypermethylated
chr3	79206755	79207006	252	10	0.842496	0.573945	0.268551	29.0301	hypermethylated
chr17	31295265	31295500	236	22	0.632433	0.363918	0.268516	60.7514	hypermethylated
chr6	116383690	116384179	490	18	0.847935	0.579438	0.268497	55.6947	hypermethylated
chr15	100520590	100520641	52	8	0.742682	0.474201	0.268481	22.1166	hypermethylated
chr15	100403792	100404120	329	24	0.842624	0.574177	0.268447	73.14	hypermethylated
chr9	46032043	46032151	109	14	0.646468	0.378021	0.268447	36.0489	hypermethylated
chr18	39009980	39010168	189	12	0.749945	0.481514	0.268431	34.3252	hypermethylated
chr1	40156012	40156262	251	12	0.815061	0.546693	0.268369	34.4921	hypermethylated
chr2	18952332	18952422	91	5	0.69308	0.42472	0.268359	12.8558	hypermethylated
chr10	56674752	56675094	343	5	0.790551	0.522212	0.26834	15.5862	hypermethylated
chr17	36274937	36275033	97	5	0.705402	0.437071	0.26833	14.3455	hypermethylated
chr19	5636357	5636674	318	17	0.49729	0.22899	0.2683	51.2888	hypermethylated
chr3	129991010	129991080	71	6	0.917637	0.649343	0.268294	17.7021	hypermethylated
chr9	32668083	32668231	149	11	0.727328	0.459072	0.268256	33.4063	hypermethylated
chr13	117237301	117237778	478	21	0.644054	0.3758	0.268254	59.0828	hypermethylated
chr14	60604609	60604801	193	14	0.917864	0.649613	0.268251	41.632	hypermethylated
chr2	75037710	75037792	83	9	0.795867	0.527699	0.268169	24.9756	hypermethylated
chr10	14315264	14315559	296	9	0.722642	0.454476	0.268166	26.7602	hypermethylated
chr11	76822818	76823109	292	4	0.930031	0.661868	0.268163	12.036	hypermethylated
chr12	83513770	83513830	61	7	0.655806	0.387647	0.268159	18.8473	hypermethylated
chr4	100350240	100350415	176	10	0.850068	0.581917	0.268151	28.7227	hypermethylated
chr9	88347112	88347168	57	4	0.566869	0.298732	0.268137	10.8846	hypermethylated
chr17	13020750	13020899	150	5	0.831065	0.563038	0.268028	14.5893	hypermethylated
chr2	167055702	167056202	501	39	0.709017	0.441003	0.268015	104.016	hypermethylated
chr4	11975654	11975840	187	6	0.890638	0.622692	0.267947	18.7019	hypermethylated
chr16	45095946	45096141	196	15	0.907457	0.639514	0.267943	50.7036	hypermethylated
chr12	73050979	73051204	226	15	0.635784	0.367925	0.267859	44.2396	hypermethylated
chr6	88973873	88974044	172	20	0.878327	0.610516	0.267811	56.6964	hypermethylated
chr9	16237094	16237166	73	7	0.66539	0.397602	0.267788	18.5723	hypermethylated
chr12	17727965	17728258	294	6	0.756011	0.488323	0.267688	15.19	hypermethylated
chr2	35612500	35612592	93	6	0.850307	0.58263	0.267677	17.6336	hypermethylated
chr16	86276862	86277155	294	4	0.868949	0.601302	0.267647	13.4113	hypermethylated
chr9	14634135	14634393	259	28	0.728388	0.460796	0.267592	83.0553	hypermethylated
chr6	52167593	52167812	220	18	0.897845	0.630267	0.267578	54.3543	hypermethylated
chr12	12994485	12994537	53	5	0.79247	0.52502	0.26745	12.4694	hypermethylated
chr4	81956842	81956991	150	5	0.94178	0.67434	0.26744	15.2228	hypermethylated
chr17	3644650	3644712	63	5	0.827181	0.559863	0.267318	13.2386	hypermethylated
chr12	73885074	73885169	96	11	0.812067	0.544787	0.26728	28.5703	hypermethylated
chr12	75846484	75846937	454	29	0.879433	0.612163	0.26727	96.0719	hypermethylated
chr11	16901018	16901160	143	6	0.84897	0.581828	0.267142	17.3343	hypermethylated
chr12	116362506	116362647	142	4	0.929983	0.662849	0.267134	12.9047	hypermethylated
chr4	102375261	102375501	241	4	0.947935	0.680806	0.26713	11.8809	hypermethylated
chr12	119113954	119114158	205	8	0.646134	0.379017	0.267117	22.1789	hypermethylated
chr1	162124109	162124225	117	8	0.892275	0.625227	0.267048	23.2979	hypermethylated
chr11	11689041	11689247	207	8	0.617525	0.350487	0.267038	20.9796	hypermethylated
chr8	13872947	13873189	243	6	0.701614	0.434617	0.266998	16.1485	hypermethylated
chr1	133264375	133264830	456	27	0.852239	0.585264	0.266975	82.9851	hypermethylated
chr2	52763906	52764143	238	29	0.884921	0.617973	0.266947	88.8013	hypermethylated
chr14	66824303	66824377	75	13	0.732612	0.465676	0.266936	33.1325	hypermethylated
chr3	86059752	86059822	71	5	0.877128	0.610277	0.266851	13.6118	hypermethylated
chr10	28106570	28106633	64	4	0.801524	0.534701	0.266823	12.1618	hypermethylated
chr4	136104948	136105184	237	15	0.864009	0.597247	0.266762	49.5618	hypermethylated
chr14	77904345	77904444	100	9	0.51149	0.244783	0.266707	23.4877	hypermethylated
chr12	27338210	27338284	75	10	0.53594	0.269236	0.266704	26.3236	hypermethylated
chr4	97754282	97754835	554	35	0.873685	0.606983	0.266702	122.23	hypermethylated
chr1	132304680	132304798	119	9	0.835827	0.56914	0.266688	25.7121	hypermethylated
chr12	55018175	55018404	230	12	0.778664	0.511983	0.266681	34.5619	hypermethylated
chr6	126190522	126190809	288	13	0.80605	0.53949	0.26656	41.1534	hypermethylated
chr13	117128190	117128437	248	8	0.799848	0.533297	0.26655	22.9248	hypermethylated
chr11	87216396	87216780	385	30	0.83182	0.565274	0.266547	93.5027	hypermethylated
chr4	3632283	3632354	72	4	0.758789	0.492289	0.2665	10.187	hypermethylated
chr3	34674779	34675109	331	7	0.955752	0.689438	0.266313	20.8622	hypermethylated
chr4	44029585	44029844	260	14	0.872936	0.606671	0.266265	40.5434	hypermethylated
chr12	100878533	100878960	428	37	0.851878	0.585671	0.266207	111.411	hypermethylated
chr8	35628328	35628435	108	4	0.555982	0.289809	0.266173	10.7454	hypermethylated
chr19	51999138	51999629	492	4	0.624987	0.35887	0.266118	11.5102	hypermethylated
chr17	64752343	64752458	116	5	0.727204	0.461159	0.266044	14.2495	hypermethylated
chr8	85084718	85084808	91	11	0.666672	0.400643	0.266029	28.7789	hypermethylated
chr17	15816470	15816527	58	7	0.750738	0.484802	0.265936	17.9308	hypermethylated
chr15	59031191	59031507	317	27	0.870157	0.604299	0.265858	82.5132	hypermethylated
chr17	21458743	21458811	69	4	0.906687	0.640841	0.265846	12.6561	hypermethylated
chr14	79048150	79048231	82	7	0.853304	0.587481	0.265823	20.3532	hypermethylated
chr12	51966669	51967156	488	17	0.903605	0.637835	0.26577	61.2431	hypermethylated
chr5	13547634	13547734	101	4	0.587685	0.321922	0.265763	14.8916	hypermethylated
chr15	8279984	8280043	60	8	0.561368	0.295606	0.265763	21.662	hypermethylated
chr16	44979461	44979694	234	6	0.818899	0.553199	0.2657	17.8696	hypermethylated
chr11	58108364	58108573	210	15	0.667355	0.401702	0.265653	40.5784	hypermethylated
chr14	57395702	57395883	182	5	0.793892	0.52829	0.265603	16.6266	hypermethylated
chr2	90507323	90507567	245	8	0.925641	0.66005	0.265592	27.1148	hypermethylated
chr3	31752015	31752441	427	5	0.714118	0.448646	0.265472	13.239	hypermethylated
chrX	101376091	101376271	181	7	0.619383	0.353916	0.265467	18.7461	hypermethylated
chr15	25459477	25459699	223	14	0.77519	0.509726	0.265463	38.2586	hypermethylated
chr15	101381356	101381505	150	7	0.766009	0.500559	0.26545	19.3517	hypermethylated
chr2	6058326	6058382	57	5	0.838174	0.572754	0.26542	13.887	hypermethylated
chr4	150591786	150592129	344	12	0.855868	0.590448	0.26542	33.3661	hypermethylated
chr18	61220376	61220510	135	8	0.872569	0.607173	0.265396	23.3516	hypermethylated
chr4	76636456	76636547	92	10	0.876804	0.611422	0.265382	29.7531	hypermethylated
chr19	32604224	32604395	172	13	0.697727	0.432373	0.265355	34.647	hypermethylated
chr18	57892145	57892407	263	14	0.854186	0.588974	0.265211	42.8133	hypermethylated
chr7	45664737	45664846	110	8	0.762342	0.497139	0.265202	21.1781	hypermethylated
chr4	139968748	139968957	210	8	0.883586	0.618385	0.265201	22.6662	hypermethylated
chr10	39462703	39462828	126	11	0.454227	0.189092	0.265135	28.9982	hypermethylated
chr4	139965337	139965730	394	48	0.836505	0.571393	0.265112	155.13	hypermethylated
chr19	40992064	40992486	423	24	0.678311	0.413301	0.26501	65.1037	hypermethylated
chr14	65078611	65078709	99	4	0.837534	0.572524	0.26501	11.412	hypermethylated
chr1	56795204	56795540	337	25	0.82528	0.560275	0.265006	79.2245	hypermethylated
chr17	71120789	71120852	64	7	0.577078	0.312233	0.264846	16.3721	hypermethylated
chr4	97782047	97782211	165	5	0.78184	0.517021	0.264818	14.2877	hypermethylated
chr3	50299873	50300348	476	26	0.847856	0.583057	0.264799	72.6177	hypermethylated
chr13	55358462	55358563	102	10	0.88094	0.616142	0.264799	31.9073	hypermethylated
chr2	137304470	137304642	173	4	0.846595	0.581815	0.26478	12.9828	hypermethylated
chr13	113596071	113596332	262	16	0.733452	0.468723	0.26473	43.881	hypermethylated
chr6	112853358	112853429	72	5	0.834422	0.569699	0.264723	14.5157	hypermethylated
chr4	33209244	33209313	70	23	0.586059	0.321365	0.264694	63.2311	hypermethylated
chr17	67977088	67977252	165	8	0.851132	0.586651	0.264481	22.8385	hypermethylated
chr3	30512721	30512806	86	9	0.752623	0.48817	0.264452	26.3234	hypermethylated
chr10	58350590	58350665	76	5	0.847775	0.583328	0.264447	14.3141	hypermethylated
chr4	72125296	72125359	64	4	0.894544	0.630105	0.264439	11.5836	hypermethylated
chr16	18411756	18411967	212	16	0.8342	0.569762	0.264438	46.5016	hypermethylated
chr9	74242924	74243053	130	4	0.950683	0.686259	0.264424	16.7997	hypermethylated
chr13	100946412	100946886	475	42	0.906949	0.642578	0.264371	138.281	hypermethylated
chr3	52300530	52300603	74	5	0.806415	0.542049	0.264366	13.8767	hypermethylated
chr5	96308368	96308756	389	19	0.852317	0.58796	0.264357	60.4846	hypermethylated
chr5	150561828	150561968	141	5	0.849467	0.585186	0.264281	16.8706	hypermethylated
chr2	136827169	136827473	305	12	0.893197	0.628929	0.264268	38.0654	hypermethylated
chr4	47080084	47080417	334	24	0.791596	0.527336	0.26426	71.4156	hypermethylated
chr2	31084665	31084977	313	7	0.920161	0.655928	0.264233	22.2524	hypermethylated
chr17	43025735	43025949	215	7	0.954773	0.69054	0.264233	24.8973	hypermethylated
chr4	150302773	150303096	324	14	0.897114	0.632964	0.26415	40.9608	hypermethylated
chr1	78227579	78227757	179	5	0.667106	0.403034	0.264072	13.7999	hypermethylated
chr10	28335166	28335373	208	8	0.890977	0.627058	0.26392	23.3614	hypermethylated
chr7	51748861	51749072	212	12	0.834368	0.570453	0.263915	37.1712	hypermethylated
chr5	139918296	139918347	52	5	0.850279	0.586426	0.263852	12.0499	hypermethylated
chr12	86177156	86177234	79	5	0.851854	0.588085	0.263769	14.5738	hypermethylated
chr9	110380423	110380895	473	69	0.808471	0.544769	0.263701	196.302	hypermethylated
chr2	46375645	46375732	88	4	0.969825	0.706185	0.263639	14.0951	hypermethylated
chr19	50374245	50374457	213	8	0.730239	0.466608	0.263631	22.3916	hypermethylated
chr1	78660598	78660718	121	4	0.804215	0.54059	0.263626	11.2896	hypermethylated
chr19	24170183	24170398	216	9	0.889357	0.625739	0.263617	27.0062	hypermethylated
chr2	155429266	155429431	166	4	0.841338	0.57774	0.263598	12.7443	hypermethylated
chr8	61536907	61537178	272	6	0.744609	0.481084	0.263525	17.3301	hypermethylated
chr11	121343770	121344080	311	9	0.87816	0.614657	0.263502	29.9317	hypermethylated
chrX	162229330	162229551	222	8	0.910373	0.646907	0.263466	23.7894	hypermethylated
chr17	36851072	36851208	137	10	0.85547	0.592108	0.263362	29.2985	hypermethylated
chr2	169637831	169637918	88	5	0.746185	0.482824	0.263361	13.8605	hypermethylated
chr7	68712825	68712877	53	5	0.568839	0.305538	0.263301	12.6262	hypermethylated
chr2	137324098	137324324	227	6	0.866704	0.603423	0.263281	21.2348	hypermethylated
chr14	20172454	20172855	402	12	0.908896	0.645655	0.263241	39.731	hypermethylated
chr2	74738340	74738719	380	24	0.640129	0.376931	0.263198	67.1952	hypermethylated
chr6	4961976	4962079	104	10	0.910996	0.647874	0.263122	29.7012	hypermethylated
chr11	85525261	85525601	341	11	0.683562	0.420473	0.263089	31.508	hypermethylated
chr6	91220881	91220934	54	5	0.833125	0.570048	0.263077	13.4952	hypermethylated
chr8	108712562	108712796	235	10	0.811043	0.547992	0.26305	29.7718	hypermethylated
chr15	38285988	38286059	72	5	0.712137	0.449116	0.263021	13.4527	hypermethylated
chr4	45383261	45383359	99	6	0.849873	0.586891	0.262982	17.2444	hypermethylated
chr1	32433229	32433319	91	4	0.92752	0.664586	0.262934	11.8017	hypermethylated
chr4	126133184	126133301	118	5	0.875459	0.612525	0.262934	15.8055	hypermethylated
chr1	79602039	79602273	235	8	0.926532	0.663689	0.262842	28.7005	hypermethylated
chr5	99414663	99414822	160	5	0.82768	0.564862	0.262817	14.9757	hypermethylated
chr3	122493175	122493449	275	28	0.880117	0.617329	0.262787	89.6351	hypermethylated
chr12	82932938	82933053	116	8	0.728693	0.465976	0.262717	21.1052	hypermethylated
chr14	57343431	57343688	258	21	0.861258	0.598543	0.262715	68.4967	hypermethylated
chr10	126977217	126977361	145	8	0.83446	0.571769	0.262691	23.4107	hypermethylated
chr7	70348229	70348452	224	9	0.665344	0.402663	0.262681	24.1824	hypermethylated
chr13	59430893	59431088	196	7	0.626817	0.364159	0.262657	18.8683	hypermethylated
chr6	114842094	114842251	158	9	0.830111	0.567454	0.262657	23.3216	hypermethylated
chr10	12959102	12959461	360	12	0.879412	0.616805	0.262607	34.1542	hypermethylated
chr17	7756313	7756374	62	6	0.959877	0.697341	0.262536	15.943	hypermethylated
chr15	102160642	102160862	221	22	0.791024	0.528614	0.26241	60.6101	hypermethylated
chr17	29998375	29998871	497	28	0.883498	0.621098	0.2624	91.1089	hypermethylated
chr11	57656632	57656749	118	10	0.746655	0.484261	0.262394	27.0404	hypermethylated
chr6	94109060	94109402	343	6	0.893245	0.630917	0.262328	20.6064	hypermethylated
chr13	111868566	111868644	79	11	0.771721	0.509434	0.262287	33.1379	hypermethylated
chr18	38415712	38415946	235	15	0.598968	0.336745	0.262223	40.3129	hypermethylated
chr9	9027654	9027879	226	12	0.474601	0.212381	0.26222	33.9372	hypermethylated
chr1	180402568	180402705	138	15	0.773045	0.510846	0.262199	42.3888	hypermethylated
chr19	57134305	57134398	94	7	0.777947	0.515814	0.262133	18.2206	hypermethylated
chr6	37923680	37923881	202	7	0.896759	0.634631	0.262128	22.931	hypermethylated
chr8	3338625	3338771	147	23	0.876658	0.614541	0.262117	63.9714	hypermethylated
chr15	39042470	39042623	154	10	0.750242	0.488132	0.26211	26.2957	hypermethylated
chr13	53464180	53464361	182	9	0.702794	0.4407	0.262094	25.0064	hypermethylated
chr19	53019711	53020055	345	18	0.695459	0.4334	0.262059	50.4392	hypermethylated
chr12	98270423	98270668	246	25	0.727152	0.465286	0.261867	66.748	hypermethylated
chr8	121574298	121574732	435	15	0.867192	0.605333	0.261859	48.0155	hypermethylated
chr12	76011998	76012448	451	21	0.802725	0.540869	0.261856	59.7656	hypermethylated
chr11	85837784	85837883	100	17	0.767207	0.50543	0.261776	46.9835	hypermethylated
chr6	52608336	52608580	245	10	0.907112	0.645341	0.261771	31.3232	hypermethylated
chr4	56831963	56832246	284	18	0.823607	0.561893	0.261714	53.9269	hypermethylated
chr19	34231593	34231718	126	6	0.845309	0.583631	0.261678	17.3531	hypermethylated
chr1	191071402	191071693	292	11	0.860661	0.598991	0.26167	31.9346	hypermethylated
chr5	137700315	137700442	128	6	0.944514	0.682844	0.261669	18.9259	hypermethylated
chr6	115968066	115968199	134	8	0.843888	0.582249	0.261639	21.0754	hypermethylated
chr2	85529066	85529259	194	8	0.899272	0.637641	0.26163	27.1278	hypermethylated
chr14	76819165	76819247	83	8	0.860034	0.598458	0.261575	23.1361	hypermethylated
chr14	77904496	77904621	126	11	0.486868	0.225318	0.26155	29.9328	hypermethylated
chr5	147549643	147549799	157	4	0.858604	0.597055	0.26155	11.7896	hypermethylated
chr11	96310599	96310734	136	10	0.77788	0.516366	0.261514	26.807	hypermethylated
chr13	53468364	53468604	241	19	0.866559	0.605049	0.261511	57.0406	hypermethylated
chr5	150156363	150156481	119	5	0.768883	0.507436	0.261447	14.2237	hypermethylated
chr14	76145943	76146093	151	6	0.781497	0.520104	0.261392	15.9762	hypermethylated
chr12	40798770	40798893	124	4	0.860275	0.59889	0.261386	14.2115	hypermethylated
chr2	118557910	118558038	129	18	0.898017	0.636633	0.261385	56.7063	hypermethylated
chr6	134511750	134511999	250	9	0.912613	0.651242	0.261371	26.7529	hypermethylated
chr4	150002789	150003037	249	15	0.780594	0.519231	0.261362	42.9996	hypermethylated
chr12	54481222	54481361	140	6	0.839586	0.578229	0.261356	17.7028	hypermethylated
chr4	150902058	150902503	446	31	0.835609	0.574276	0.261333	94.6471	hypermethylated
chr2	70978193	70978390	198	6	0.740721	0.4794	0.261321	16.3128	hypermethylated
chr18	58570603	58570770	168	8	0.853495	0.59228	0.261216	26.6419	hypermethylated
chr9	87212245	87212465	221	9	0.855336	0.594121	0.261215	24.0383	hypermethylated
chr19	10357323	10357394	72	5	0.838144	0.576966	0.261178	13.6775	hypermethylated
chr13	111857612	111857991	380	20	0.881339	0.620171	0.261168	58.4748	hypermethylated
chr12	86177026	86177100	75	10	0.866198	0.605058	0.26114	29.9028	hypermethylated
[truncated: 142,417 more rows]
