# Supplementary material for: LKB1 inactivation promotes epigenetic remodeling-induced lineage plasticity and antiandrogen resistance in prostate cancer
Source: Cell Res. 2025 Jan 2;35(1):59–71. doi: 10.1038/s41422-024-01025-z (PMC11701123; doi:10.1038/s41422-024-01025-z)
Supplement: Supplementary file 15 — Supplementary information, Table S6 [file 41422_2024_1025_MOESM15_ESM.xlsx]

## Sheet: dmrs_upload
chr	pos	mu1	mu2	diff	diff.se	stat	phi1	phi2	pval	fdr	change
chr1	53783431	0.816195	0.390053	0.426142	0.0381622	11.1666	0.0870695	0.046762	5.94157e-29	1.28411e-24	hypermethylated
chr13	6320483	0.893036	0.484432	0.408604	0.0292454	13.9716	0.0870695	0.046762	2.32495e-44	1.71932e-39	hypermethylated
chr16	18419631	0.785785	0.241029	0.544755	0.0502175	10.8479	0.0870695	0.046762	2.04019e-27	3.74851e-23	hypermethylated
chr17	9621237	0.968378	0.318071	0.650307	0.0530562	12.2569	0.0893648	0.0430243	1.54214e-34	5.44537e-30	hypermethylated
chr17	10136747	0.966342	0.262296	0.704047	0.0716377	9.82788	0.0717399	0.046762	8.53946e-23	9.2346e-19	hypermethylated
chr17	10699761	0.881719	0.0968117	0.784907	0.073335	10.703	0.0923975	0.0538566	9.84959e-27	1.68181e-22	hypermethylated
chr17	10699762	0.881719	0.0968117	0.784907	0.0543503	14.4416	0.0967682	0.0547951	2.83045e-47	2.51356e-42	hypermethylated
chr17	10739816	0.914285	0.21583	0.698455	0.0663823	10.5217	0.0545607	0.139553	6.86148e-26	1.07205e-21	hypermethylated
chr17	11052023	0.850453	0.136707	0.713747	0.0674773	10.5776	0.0908903	0.048581	3.78595e-26	6.11527e-22	hypermethylated
chr17	13708679	0.922871	0.148676	0.774196	0.0774598	9.99481	0.0762195	0.0491213	1.60602e-23	1.89892e-19	hypermethylated
chr17	13809908	0.929399	0.109731	0.819668	0.0735066	11.151	0.0689231	0.0812695	7.08444e-29	1.51848e-24	hypermethylated
chr17	13809909	0.929399	0.109731	0.819668	0.0550907	14.8785	0.0947829	0.0503538	4.54394e-50	4.74493e-45	hypermethylated
chr17	15206623	0.778216	0.287901	0.490315	0.045046	10.8848	0.0870695	0.046762	1.36244e-27	2.56796e-23	hypermethylated
chr17	15876196	0.879572	0.110822	0.768749	0.0715051	10.751	0.1186	0.0481789	5.86387e-27	1.02311e-22	hypermethylated
chr17	15876203	0.879572	0.110822	0.768749	0.072185	10.6497	0.0996953	0.0481789	1.74896e-26	2.91684e-22	hypermethylated
chr17	16372816	0.896818	0.133417	0.763401	0.0742882	10.2762	0.0657596	0.0300518	9.02126e-25	1.24231e-20	hypermethylated
chr17	16372817	0.896818	0.133417	0.763401	0.0386454	19.754	0.083194	0.0490184	7.41298e-87	3.62455e-81	hypermethylated
chr17	17272548	0.971633	0.080392	0.891241	0.0446717	19.9509	0.0875063	0.0485284	1.47174e-88	7.55138e-83	hypermethylated
chr17	17272549	0.971633	0.080392	0.891241	0.0656396	13.5778	0.0920571	0.058174	5.42375e-42	3.34441e-37	hypermethylated
chr17	18580109	0.856371	0.200091	0.65628	0.0563466	11.6472	0.0870695	0.046762	2.37115e-31	6.45357e-27	hypermethylated
chr17	18586751	0.96283	0.207831	0.754999	0.0508318	14.8529	0.0928763	0.0476908	6.66396e-50	6.90666e-45	hypermethylated
chr17	18960529	0.975538	0.157582	0.817956	0.0623622	13.1162	0.0882651	0.0693385	2.65914e-39	1.36438e-34	hypermethylated
chr17	18960530	0.975538	0.157582	0.817956	0.0717802	11.3953	0.0923052	0.0449468	4.41361e-30	1.07145e-25	hypermethylated
chr17	19029077	0.923308	0.137664	0.785644	0.0640628	12.2637	0.0731505	0.05141	1.41956e-34	5.03392e-30	hypermethylated
chr17	19066724	0.84137	0.0917717	0.749599	0.0311604	24.0561	0.0870695	0.046762	7.19847e-128	9.34912e-122	hypermethylated
chr17	19103322	0.809541	0.0512814	0.758259	0.0622227	12.1862	0.0548693	0.0542116	3.68178e-34	1.27408e-29	hypermethylated
chr17	19103323	0.809541	0.0512814	0.758259	0.0614255	12.3444	0.112221	0.0558761	5.22477e-35	1.93017e-30	hypermethylated
chr17	19181433	0.734642	0.1008	0.633842	0.0566966	11.1795	0.0898025	0.0471566	5.13506e-29	1.11794e-24	hypermethylated
chr17	19390125	0.660974	0.179914	0.48106	0.041709	11.5337	0.105567	0.046762	8.9182e-31	2.30931e-26	hypermethylated
chr17	19535803	0.845218	0.222675	0.622543	0.0614721	10.1272	0.0870695	0.046762	4.18277e-24	5.31289e-20	hypermethylated
chr17	19976746	0.93191	0.145081	0.786829	0.0627821	12.5327	0.0852242	0.0652165	4.94506e-36	1.96106e-31	hypermethylated
chr17	19976747	0.93191	0.145081	0.786829	0.0666014	11.814	0.0757123	0.0424119	3.30441e-32	9.78155e-28	hypermethylated
chr17	20168493	0.901233	0.218553	0.682679	0.0546982	12.4808	0.0870695	0.046762	9.49964e-36	3.67607e-31	hypermethylated
chr17	20259606	0.874947	0.0845222	0.790424	0.0670031	11.7968	0.079542	0.0512759	4.05308e-32	1.18876e-27	hypermethylated
chr17	20259607	0.874947	0.0845222	0.790424	0.0750348	10.5341	0.154295	0.0554958	6.01575e-26	9.44888e-22	hypermethylated
chr17	20763463	0.821707	0.0731762	0.748531	0.0658329	11.3702	0.096851	0.0527231	5.88771e-30	1.40873e-25	hypermethylated
chr17	20804821	0.743169	0.129144	0.614024	0.054418	11.2835	0.167575	0.046762	1.58372e-29	3.64856e-25	hypermethylated
chr17	21430609	0.923718	0.120293	0.803425	0.0408041	19.6898	0.0876066	0.046762	2.63558e-86	1.25904e-80	hypermethylated
chr17	21585908	0.978297	0.0941564	0.88414	0.0660945	13.3769	0.0911481	0.0523098	8.25075e-41	4.6845e-36	hypermethylated
chr17	21585909	0.978297	0.0941564	0.88414	0.0515617	17.1472	0.0915086	0.0483356	6.59258e-66	1.55677e-60	hypermethylated
chr17	22010212	0.917422	0.114362	0.803059	0.0612429	13.1127	0.113709	0.0549481	2.78565e-39	1.42577e-34	hypermethylated
chr17	22010213	0.917422	0.114362	0.803059	0.0690018	11.6382	0.0637839	0.0695388	2.63421e-31	7.13219e-27	hypermethylated
chr17	22160797	0.932158	0.243331	0.688827	0.0682235	10.0966	0.0667594	0.046762	5.71711e-24	7.15249e-20	hypermethylated
chr17	22184302	0.833513	0.0966626	0.73685	0.0747486	9.85771	0.101092	0.0481353	6.34806e-23	6.9735e-19	hypermethylated
chr17	22197221	0.90224	0.208314	0.693926	0.0517821	13.4009	0.103238	0.046762	5.97508e-41	3.42993e-36	hypermethylated
chr17	22291339	0.887739	0.124161	0.763578	0.0726683	10.5077	0.0745418	0.106922	7.95922e-26	1.23798e-21	hypermethylated
chr17	22291340	0.887739	0.124161	0.763578	0.0761827	10.023	0.0942373	0.0588477	1.20804e-23	1.44934e-19	hypermethylated
chr17	22676615	0.727651	0.187714	0.539936	0.0432017	12.498	0.0870695	0.0485434	7.65151e-36	2.98873e-31	hypermethylated
chr17	22729315	0.977721	0.0897805	0.88794	0.0674248	13.1693	0.0924055	0.0574484	1.31753e-39	6.92251e-35	hypermethylated
chr17	22729316	0.977721	0.0897805	0.88794	0.0475413	18.6772	0.0901558	0.0474678	7.58426e-78	2.78943e-72	hypermethylated
chr17	22838565	0.954751	0.18321	0.771541	0.0718851	10.733	0.0945437	0.989475	7.12644e-27	1.23202e-22	hypermethylated
chr17	22861037	0.892198	0.172562	0.719637	0.0628556	11.4491	0.0901048	0.0540025	2.37728e-30	5.89153e-26	hypermethylated
chr17	23299974	0.740209	0.169832	0.570377	0.0557906	10.2235	0.10715	0.046762	1.55572e-24	2.08502e-20	hypermethylated
chr17	23770473	0.83656	0.137716	0.698844	0.0690097	10.1268	0.0913795	0.046762	4.20361e-24	5.33447e-20	hypermethylated
chr17	23940935	0.958309	0.30654	0.651769	0.0378422	17.2234	0.0870695	0.046762	1.7741e-66	4.28676e-61	hypermethylated
chr17	24128428	0.88443	0.139318	0.745112	0.0514807	14.4736	0.0870695	0.046762	1.77861e-47	1.5931e-42	hypermethylated
chr17	24342101	0.943923	0.207661	0.736262	0.0648481	11.3536	0.0881415	0.0478479	7.11477e-30	1.69064e-25	hypermethylated
chr17	25005708	0.955138	0.241627	0.713512	0.0349754	20.4004	0.0870695	0.046762	1.65864e-92	9.57416e-87	hypermethylated
chr17	43560453	0.757379	0.0647265	0.692653	0.0684071	10.1255	0.0753175	0.0482119	4.26014e-24	5.39797e-20	hypermethylated
chr17	44060463	0.981928	0.129873	0.852054	0.0558468	15.257	0.0914528	0.0379611	1.47888e-52	1.75108e-47	hypermethylated
chr17	44060464	0.981928	0.129873	0.852054	0.0671127	12.6959	0.091012	0.0568968	6.23274e-37	2.67876e-32	hypermethylated
chr17	44075319	0.949437	0.169059	0.780379	0.074729	10.4428	0.105612	0.0394349	1.58104e-25	2.37472e-21	hypermethylated
chr17	44895339	0.949532	0.0620127	0.88752	0.0529628	16.7574	0.114954	0.0611978	4.99931e-63	1.02858e-57	hypermethylated
chr17	44895340	0.949532	0.0620127	0.88752	0.0468723	18.9348	0.0789995	0.0523868	5.88904e-80	2.35338e-74	hypermethylated
chr17	45182626	0.754841	0.174188	0.580654	0.0564604	10.2843	0.0870695	0.046762	8.29716e-25	1.1506e-20	hypermethylated
chr17	49858096	0.893336	0.23478	0.658556	0.053684	12.2673	0.0870695	0.046762	1.35775e-34	4.8271e-30	hypermethylated
chr17	51163269	0.9206	0.114103	0.806496	0.0400819	20.1212	0.0577376	0.046762	4.8097e-90	2.53029e-84	hypermethylated
chr17	51390016	0.776232	0.120241	0.655991	0.0666917	9.83617	0.0819826	0.046762	7.86484e-23	8.54553e-19	hypermethylated
chr17	51417072	0.948228	0.10699	0.841238	0.0387403	21.7148	0.104219	0.046762	1.48698e-104	1.18845e-98	hypermethylated
chr17	51417073	0.948228	0.10699	0.841238	0.0806556	10.43	0.0751582	0.0512864	1.80903e-25	2.69574e-21	hypermethylated
chr17	51455343	0.799767	0.0976158	0.702151	0.0645568	10.8765	0.0843162	0.0502802	1.49208e-27	2.79836e-23	hypermethylated
chr17	51958505	0.893848	0.139028	0.754821	0.0389443	19.3821	0.091181	0.046762	1.09384e-83	4.73546e-78	hypermethylated
chr17	52050461	0.897951	0.141959	0.755993	0.0687539	10.9956	0.0888537	0.0567768	4.01052e-28	7.96745e-24	hypermethylated
chr17	52119282	0.882083	0.0662232	0.81586	0.0658362	12.3923	0.0629042	0.0689603	2.87815e-35	1.08055e-30	hypermethylated
chr17	52119283	0.882083	0.0662232	0.81586	0.0471661	17.2976	0.0687727	0.0475385	4.90468e-67	1.2206e-61	hypermethylated
chr17	52127711	0.859217	0.104157	0.75506	0.0570798	13.2281	0.0870695	0.0485769	6.036e-40	3.24107e-35	hypermethylated
chr17	52236075	0.842248	0.0907147	0.751534	0.0784491	9.57988	0.131884	0.0526546	9.71564e-22	9.14993e-18	hypermethylated
chr19	11001398	0.923891	0.554269	0.369622	0.0323939	11.4102	0.0870695	0.046762	3.7173e-30	9.0878e-26	hypermethylated
chr2	115014880	0.777043	0.365107	0.411935	0.036739	11.2125	0.0870695	0.046762	3.5415e-29	7.9005e-25	hypermethylated
chr3	6937011	0.809318	0.168973	0.640345	0.0621363	10.3055	0.0917012	0.0520258	6.65504e-25	9.34635e-21	hypermethylated
chr3	7653681	0.709935	0.105169	0.604766	0.0578187	10.4597	0.0726039	0.046762	1.32286e-25	2.00652e-21	hypermethylated
chr3	39747202	0.940822	0.22367	0.717152	0.0706649	10.1486	0.0943918	0.046762	3.36044e-24	4.31587e-20	hypermethylated
chr5	64030773	0.874589	0.0975955	0.776993	0.0787385	9.86803	0.0935981	0.165883	5.72798e-23	6.33637e-19	hypermethylated
chr5	64030774	0.874589	0.0975955	0.776993	0.0718285	10.8173	0.0697543	0.0506169	2.84937e-27	5.15322e-23	hypermethylated
chr5	64030845	0.875392	0.124805	0.750588	0.0702629	10.6826	0.106888	0.0539368	1.22832e-26	2.07687e-22	hypermethylated
chr5	64030857	0.876835	0.132345	0.74449	0.069955	10.6424	0.110324	0.0525249	1.89181e-26	3.14372e-22	hypermethylated
chr5	64030859	0.876835	0.132345	0.74449	0.0762373	9.76542	0.06037	0.208796	1.58453e-22	1.65171e-18	hypermethylated
chr5	64030860	0.876835	0.132345	0.74449	0.0699928	10.6367	0.0787579	0.0525249	2.01204e-26	3.33286e-22	hypermethylated
chr5	64030872	0.876835	0.132345	0.74449	0.0759107	9.80744	0.0678051	0.183578	1.04591e-22	1.11429e-18	hypermethylated
chr5	64030873	0.876835	0.132345	0.74449	0.0693623	10.7333	0.0810737	0.0510068	7.09819e-27	1.22765e-22	hypermethylated
chr5	64030913	0.889706	0.154399	0.735307	0.0680325	10.8082	0.0788385	0.0501614	3.14887e-27	5.67022e-23	hypermethylated
chr5	64030958	0.890748	0.158719	0.73203	0.0733326	9.98232	0.10298	0.0970349	1.82157e-23	2.13918e-19	hypermethylated
chr5	64030959	0.890748	0.158719	0.73203	0.0641468	11.4118	0.107805	0.046762	3.65125e-30	8.94738e-26	hypermethylated
chr5	64030964	0.890748	0.158719	0.73203	0.0716842	10.2119	0.0958399	0.0803171	1.75462e-24	2.33877e-20	hypermethylated
chr5	64030965	0.890748	0.158719	0.73203	0.0641479	11.4116	0.106895	0.046762	3.6599e-30	8.96329e-26	hypermethylated
chr5	64030972	0.890748	0.158719	0.73203	0.0706839	10.3564	0.0946689	0.0683712	3.91467e-25	5.64718e-21	hypermethylated
chr5	64030973	0.890748	0.158719	0.73203	0.0634955	11.5288	0.0958399	0.046762	9.44143e-31	2.43721e-26	hypermethylated
chr5	64031005	0.890748	0.158719	0.73203	0.066946	10.9346	0.0943452	0.0507307	7.87318e-28	1.52334e-23	hypermethylated
chr5	64031006	0.890748	0.158719	0.73203	0.0633191	11.561	0.141394	0.046762	6.49775e-31	1.69842e-26	hypermethylated
chr5	64031014	0.890748	0.158719	0.73203	0.066946	10.9346	0.0943452	0.0507307	7.87318e-28	1.52334e-23	hypermethylated
chr5	64031015	0.890748	0.158719	0.73203	0.0632948	11.5654	0.087992	0.046762	6.1701e-31	1.61685e-26	hypermethylated
chr5	64031049	0.900605	0.166748	0.733857	0.0676196	10.8527	0.0712946	0.0493594	1.93575e-27	3.56765e-23	hypermethylated
chr5	64031050	0.900605	0.166748	0.733857	0.0637778	11.5065	0.0870695	0.046762	1.22398e-30	3.12657e-26	hypermethylated
chr5	64031062	0.900605	0.166748	0.733857	0.0676049	10.8551	0.0930673	0.0444749	1.8862e-27	3.48717e-23	hypermethylated
chr5	64031063	0.900605	0.166748	0.733857	0.0637778	11.5065	0.0870695	0.046762	1.22398e-30	3.12657e-26	hypermethylated
chr5	64031084	0.90423	0.171313	0.732916	0.0638238	11.4834	0.0891461	0.046762	1.59817e-30	4.03528e-26	hypermethylated
chr5	64031085	0.903112	0.17357	0.729542	0.0625705	11.6595	0.0891174	0.046762	2.05196e-31	5.64397e-27	hypermethylated
chr5	64031086	0.900563	0.175101	0.725462	0.062948	11.5248	0.0930911	0.046762	9.89688e-31	2.55319e-26	hypermethylated
chr5	64031087	0.900563	0.175101	0.725462	0.0622994	11.6448	0.0891793	0.046762	2.43981e-31	6.63176e-27	hypermethylated
chr5	64031093	0.900563	0.175101	0.725462	0.0623799	11.6297	0.095611	0.046762	2.90994e-31	7.82268e-27	hypermethylated
chr5	64031094	0.900563	0.175101	0.725462	0.0622994	11.6448	0.0891793	0.046762	2.43981e-31	6.63176e-27	hypermethylated
chr5	64031097	0.901714	0.198878	0.702837	0.0629162	11.171	0.090365	0.046762	5.65453e-29	1.22462e-24	hypermethylated
chr5	64031098	0.901714	0.198878	0.702837	0.0618817	11.3577	0.0891769	0.046762	6.7875e-30	1.61564e-25	hypermethylated
chr5	64031101	0.90337	0.207278	0.696091	0.0623453	11.1651	0.0963665	0.046762	6.04271e-29	1.30393e-24	hypermethylated
chr5	64031102	0.90337	0.207278	0.696091	0.0612057	11.373	0.0891297	0.046762	5.70059e-30	1.36553e-25	hypermethylated
chr5	64031130	0.908837	0.290258	0.618579	0.062169	9.94996	0.0991142	0.046762	2.52289e-23	2.91987e-19	hypermethylated
chr5	64031137	0.908837	0.290258	0.618579	0.061979	9.98046	0.0975236	0.046762	1.85605e-23	2.17843e-19	hypermethylated
chr5	64031138	0.908837	0.290258	0.618579	0.0604391	10.2347	0.0889761	0.046762	1.3856e-24	1.87272e-20	hypermethylated
chr5	64031145	0.908837	0.290258	0.618579	0.062169	9.94996	0.0991142	0.046762	2.52289e-23	2.91987e-19	hypermethylated
chr5	64031146	0.908837	0.290258	0.618579	0.0606427	10.2004	0.0889761	0.046762	1.97477e-24	2.60712e-20	hypermethylated
chr5	64031147	0.908837	0.290258	0.618579	0.062169	9.94996	0.0991142	0.046762	2.52289e-23	2.91987e-19	hypermethylated
chr5	64031148	0.908837	0.290258	0.618579	0.060445	10.2337	0.087768	0.046762	1.39998e-24	1.88847e-20	hypermethylated
chr5	64031150	0.908837	0.290258	0.618579	0.062169	9.94996	0.0991142	0.046762	2.52289e-23	2.91987e-19	hypermethylated
chr5	64031151	0.908837	0.290258	0.618579	0.060445	10.2337	0.087768	0.046762	1.39998e-24	1.88847e-20	hypermethylated
chr5	64038038	0.926658	0.273842	0.652816	0.0645401	10.1149	0.0876314	0.0482248	4.74513e-24	5.9833e-20	hypermethylated
chr5	64038050	0.931878	0.267305	0.664573	0.0651629	10.1986	0.0924169	0.0556778	2.01053e-24	2.65255e-20	hypermethylated
chr5	64038051	0.931878	0.267305	0.664573	0.06287	10.5706	0.0875612	0.0481719	4.07905e-26	6.56574e-22	hypermethylated
chr5	64038072	0.931878	0.267305	0.664573	0.0661251	10.0502	0.0924169	0.0556778	9.16422e-24	1.11725e-19	hypermethylated
chr5	64038073	0.931878	0.267305	0.664573	0.063699	10.433	0.0875612	0.0481719	1.75226e-25	2.61772e-21	hypermethylated
chr5	64038074	0.931878	0.267305	0.664573	0.0661251	10.0502	0.0924169	0.0556778	9.16422e-24	1.11725e-19	hypermethylated
chr5	64038075	0.931878	0.267305	0.664573	0.063699	10.433	0.0875612	0.0481719	1.75226e-25	2.61772e-21	hypermethylated
chr5	64038081	0.931878	0.267305	0.664573	0.0670705	9.90857	0.0940568	0.0629024	3.82062e-23	4.32897e-19	hypermethylated
chr5	64038082	0.931878	0.267305	0.664573	0.0617023	10.7706	0.0875612	0.046762	4.73676e-27	8.32398e-23	hypermethylated
chr5	64038085	0.933743	0.258589	0.675154	0.067478	10.0055	0.0938489	0.0619643	1.44096e-23	1.714e-19	hypermethylated
chr5	64038086	0.933743	0.258589	0.675154	0.0621983	10.8549	0.0875457	0.046762	1.8909e-27	3.49111e-23	hypermethylated
chr5	64038089	0.933743	0.258589	0.675154	0.0676294	9.98315	0.0944294	0.0619643	1.80648e-23	2.12205e-19	hypermethylated
chr5	64038090	0.933743	0.258589	0.675154	0.0621983	10.8549	0.0875457	0.046762	1.8909e-27	3.49111e-23	hypermethylated
chr5	64038118	0.941238	0.233463	0.707775	0.0702619	10.0734	0.0897268	0.0667645	7.24385e-24	8.95207e-20	hypermethylated
chr5	64038119	0.941238	0.233463	0.707775	0.0641869	11.0268	0.0917276	0.046762	2.83857e-28	5.71849e-24	hypermethylated
chr5	64038125	0.941238	0.233463	0.707775	0.0702619	10.0734	0.0897268	0.0667645	7.24385e-24	8.95207e-20	hypermethylated
chr5	64038126	0.941238	0.233463	0.707775	0.0651156	10.8695	0.0917276	0.046762	1.61064e-27	3.00175e-23	hypermethylated
chr5	64038133	0.941238	0.233463	0.707775	0.0702619	10.0734	0.0897268	0.0667645	7.24385e-24	8.95207e-20	hypermethylated
chr5	64038134	0.941238	0.233463	0.707775	0.0659133	10.738	0.090423	0.0479271	6.7513e-27	1.17058e-22	hypermethylated
chr5	64038135	0.941238	0.233463	0.707775	0.0707752	10.0003	0.0887229	0.0779122	1.51895e-23	1.80212e-19	hypermethylated
chr5	64038136	0.941238	0.233463	0.707775	0.0659133	10.738	0.090423	0.0479271	6.7513e-27	1.17058e-22	hypermethylated
chr5	64038138	0.941238	0.233463	0.707775	0.0708965	9.98321	0.0897268	0.0779122	1.80532e-23	2.12128e-19	hypermethylated
chr5	64038139	0.941238	0.233463	0.707775	0.0659133	10.738	0.090423	0.0479271	6.7513e-27	1.17058e-22	hypermethylated
chr5	64038174	0.941252	0.226693	0.714559	0.0711092	10.0488	0.0905198	0.0441404	9.30349e-24	1.13323e-19	hypermethylated
chr5	64038175	0.941252	0.226693	0.714559	0.0673951	10.6025	0.0892462	0.0478835	2.89994e-26	4.72825e-22	hypermethylated
chr5	64038190	0.941252	0.226693	0.714559	0.0706144	10.1192	0.0941866	0.0402495	4.54201e-24	5.7324e-20	hypermethylated
chr5	64038191	0.941252	0.226693	0.714559	0.0676697	10.5595	0.0905198	0.0478835	4.59014e-26	7.35421e-22	hypermethylated
chr5	64038197	0.941652	0.221982	0.71967	0.0714139	10.0775	0.0941321	0.0401379	6.95018e-24	8.61989e-20	hypermethylated
chr5	64038198	0.944118	0.221667	0.722451	0.0678656	10.6453	0.0903719	0.0478516	1.8334e-26	3.05032e-22	hypermethylated
chr5	64038242	0.943064	0.216914	0.72615	0.0700395	10.3677	0.0795732	0.0412665	3.47682e-25	5.04005e-21	hypermethylated
chr5	64038243	0.943064	0.216914	0.72615	0.0662418	10.9621	0.0952987	0.047846	5.81271e-28	1.13791e-23	hypermethylated
chr5	64038264	0.94406	0.219902	0.724158	0.0696613	10.3954	0.0835602	0.0704438	2.6015e-25	3.82996e-21	hypermethylated
chr5	64038265	0.94406	0.219902	0.724158	0.064492	11.2286	0.0951152	0.0479009	2.94973e-29	6.62661e-25	hypermethylated
chr5	64038277	0.94185	0.216577	0.725273	0.0697457	10.3988	0.124251	0.0654904	2.51016e-25	3.70203e-21	hypermethylated
chr5	64038278	0.94185	0.216577	0.725273	0.0632015	11.4756	0.0954708	0.0490868	1.75012e-30	4.39491e-26	hypermethylated
chr5	64038281	0.94185	0.216577	0.725273	0.0697705	10.3951	0.127069	0.0603143	2.60945e-25	3.83757e-21	hypermethylated
chr5	64038282	0.94185	0.216577	0.725273	0.0633264	11.4529	0.0939122	0.0490868	2.27308e-30	5.64676e-26	hypermethylated
chr5	64038289	0.941514	0.216995	0.724519	0.0697023	10.3945	0.127263	0.0655683	2.62699e-25	3.862e-21	hypermethylated
chr5	64038290	0.941514	0.216995	0.724519	0.0632556	11.4538	0.0960697	0.0490949	2.24986e-30	5.59241e-26	hypermethylated
chr5	64038291	0.941514	0.216995	0.724519	0.0700399	10.3444	0.0810531	0.0655683	4.43772e-25	6.3554e-21	hypermethylated
chr5	64038292	0.941514	0.216995	0.724519	0.0632556	11.4538	0.0960697	0.0490949	2.24986e-30	5.59241e-26	hypermethylated
chr5	64038477	0.933123	0.260506	0.672617	0.0687048	9.78995	0.0812588	0.0383353	1.24356e-22	1.31208e-18	hypermethylated
chr5	64038478	0.933123	0.260506	0.672617	0.068443	9.82739	0.0918532	0.0591556	8.58117e-23	9.27535e-19	hypermethylated
chr5	64038500	0.931524	0.261121	0.670403	0.0676877	9.90435	0.102168	0.0362908	3.98553e-23	4.50845e-19	hypermethylated
chr5	64038501	0.931524	0.261121	0.670403	0.0681865	9.8319	0.0906382	0.101327	8.20595e-23	8.89291e-19	hypermethylated
chr5	64038525	0.928675	0.254904	0.673771	0.0664636	10.1374	0.067473	0.0471465	3.76842e-24	4.81899e-20	hypermethylated
chr8	16073419	0.965564	0.144278	0.821287	0.067556	12.1571	0.0891499	0.0474089	5.25717e-34	1.78798e-29	hypermethylated
chr8	29868597	0.772669	0.109365	0.663305	0.0592946	11.1866	0.0870695	0.0472522	4.74358e-29	1.0398e-24	hypermethylated
chr8	29943031	0.834591	0.114793	0.719798	0.0654018	11.0058	0.110745	0.0481789	3.58432e-28	7.15494e-24	hypermethylated
chr8	30232247	0.873722	0.0844543	0.789268	0.079514	9.92615	0.0617344	0.0553077	3.20401e-23	3.66227e-19	hypermethylated
chr8	30232248	0.873722	0.0844543	0.789268	0.0600535	13.1427	0.0852402	0.0487273	1.87319e-39	9.73131e-35	hypermethylated
chr8	30284049	0.898302	0.128588	0.769714	0.0787895	9.76926	0.0981849	0.0479522	1.52569e-22	1.59278e-18	hypermethylated
chr8	30328811	0.716163	0.13847	0.577693	0.0469861	12.295	0.0823163	0.046762	9.63848e-35	3.47725e-30	hypermethylated
chr8	30551095	0.700906	0.0885884	0.612318	0.059079	10.3644	0.108637	0.05058	3.60065e-25	5.21228e-21	hypermethylated
chr8	30771207	0.940961	0.197561	0.7434	0.0734038	10.1275	0.0903446	0.046762	4.16985e-24	5.2981e-20	hypermethylated
chr8	30771232	0.940961	0.197561	0.7434	0.0715559	10.3891	0.0899323	0.046762	2.7802e-25	4.08435e-21	hypermethylated
chr8	31289198	0.852079	0.0855235	0.766555	0.0565175	13.5631	0.0870695	0.0489725	6.62383e-42	4.06032e-37	hypermethylated
chr8	31338653	0.859061	0.145984	0.713077	0.0661138	10.7856	0.089956	0.0474224	4.02636e-27	7.14201e-23	hypermethylated
chr8	31367335	0.869496	0.151526	0.717971	0.0694009	10.3453	0.0870695	0.046762	4.39668e-25	6.30096e-21	hypermethylated
chr8	31367381	0.869496	0.151526	0.717971	0.0549082	13.0758	0.0870695	0.046762	4.52573e-39	2.2799e-34	hypermethylated
chr8	31452784	0.836307	0.191236	0.645071	0.065135	9.90359	0.0672874	0.046762	4.01596e-23	4.53917e-19	hypermethylated
chr8	31452786	0.836307	0.191236	0.645071	0.065135	9.90359	0.0672874	0.046762	4.01596e-23	4.53917e-19	hypermethylated
chr8	31482809	0.836816	0.138181	0.698635	0.0660028	10.5849	0.07648	0.0472952	3.50004e-26	5.6733e-22	hypermethylated
chr8	31538607	0.931784	0.256913	0.674871	0.0643558	10.4866	0.0972385	0.046762	9.9593e-26	1.53244e-21	hypermethylated
chr8	31717961	0.768329	0.0988545	0.669475	0.0636088	10.5249	0.116227	0.0518281	6.63479e-26	1.03781e-21	hypermethylated
chr8	31748152	0.71824	0.110813	0.607427	0.0422823	14.366	0.0806656	0.046762	8.4603e-47	7.31006e-42	hypermethylated
chr8	31785773	0.925788	0.135025	0.790763	0.0466894	16.9367	0.0700424	0.046762	2.41395e-64	5.42297e-59	hypermethylated
chr8	31927665	0.89558	0.105383	0.790197	0.0700921	11.2737	0.0946176	0.0563785	1.76979e-29	4.05029e-25	hypermethylated
chr8	31927666	0.89558	0.105383	0.790197	0.0628423	12.5743	0.062206	0.0454463	2.92434e-36	1.19505e-31	hypermethylated
chr8	40255073	0.971676	0.351695	0.619981	0.0588004	10.5438	0.0870695	0.0430243	5.42477e-26	8.59167e-22	hypermethylated
chrX	47601715	0.964979	0.283219	0.68176	0.0579193	11.7709	0.0878085	0.046762	5.5153e-32	1.59512e-27	hypermethylated
chrX	108285264	0.869231	0.211112	0.658119	0.041825	15.7351	0.0881537	0.046762	8.69444e-56	1.27684e-50	hypermethylated
chr17	44072815	0.791519	0.173755	0.617764	0.063092	9.79148	0.0713724	0.0475833	1.22495e-22	1.29278e-18	hypermethylated
chr17	52236074	0.842248	0.0907147	0.751534	0.0789049	9.52454	0.0625988	0.0492559	1.65769e-21	1.50391e-17	hypermethylated
chr5	64030912	0.889706	0.154399	0.735307	0.0766409	9.59418	0.065861	0.0421164	8.45887e-22	8.0227e-18	hypermethylated
chr5	64038037	0.926658	0.273842	0.652816	0.0672996	9.70014	0.0931382	0.0560877	3.0108e-22	3.03125e-18	hypermethylated
chr8	30370515	0.684087	0.0895111	0.594576	0.0604158	9.84139	0.0676441	0.046762	7.46701e-23	8.1388e-19	hypermethylated
chrY	79638455	0.958725	0.327401	0.631324	0.0641455	9.84206	0.0870695	0.046762	7.41762e-23	8.09133e-19	hypermethylated
chr17	23930766	0.806668	0.149736	0.656931	0.0685831	9.57862	0.0870695	0.046762	9.83521e-22	9.24787e-18	hypermethylated
chr3	7825794	0.573248	0.134992	0.438256	0.0415888	10.5378	0.0977939	0.046762	5.78116e-26	9.11486e-22	hypermethylated
chr5	64031131	0.908837	0.290258	0.618579	0.0636538	9.71786	0.0760267	0.046762	2.53041e-22	2.57694e-18	hypermethylated
chr5	64037993	0.926715	0.282771	0.643943	0.0668798	9.62837	0.093559	0.046762	6.06818e-22	5.87597e-18	hypermethylated
chr5	64038002	0.926715	0.282771	0.643943	0.0668798	9.62837	0.093559	0.046762	6.06818e-22	5.87597e-18	hypermethylated
chr13	79577067	0.901259	0.581426	0.319833	0.0271788	11.7678	0.0885975	0.046762	5.72249e-32	1.65389e-27	hypermethylated
chr17	24372499	0.858267	0.22501	0.633257	0.0659807	9.5976	0.130571	0.046762	8.18237e-22	7.76932e-18	hypermethylated
chr15	36908198	0.89595	0.531904	0.364047	0.0328463	11.0833	0.0870695	0.046762	1.51137e-28	3.13752e-24	hypermethylated
chr15	69001785	0.957832	0.549731	0.408101	0.0382731	10.6629	0.0870695	0.046762	1.5183e-26	2.54031e-22	hypermethylated
chr5	64038526	0.928675	0.254904	0.673771	0.0714522	9.42967	0.0740749	0.0442704	4.11387e-21	3.54866e-17	hypermethylated
chr8	47728864	0.714001	0.17897	0.535031	0.0541399	9.88237	0.0870695	0.046762	4.96439e-23	5.52995e-19	hypermethylated
chr17	20763464	0.821707	0.0731762	0.748531	0.0808925	9.2534	0.0655934	0.0556498	2.17457e-20	1.69339e-16	hypermethylated
chr8	30169332	0.76533	0.1158	0.64953	0.0685961	9.46891	0.218137	0.046762	2.82787e-21	2.48683e-17	hypermethylated
chr17	23343515	0.808509	0.0992927	0.709216	0.076308	9.29413	0.0950163	0.0503663	1.48409e-20	1.18614e-16	hypermethylated
chr2	105986958	0.800221	0.357545	0.442676	0.0428833	10.3228	0.0888852	0.046762	5.55801e-25	7.86494e-21	hypermethylated
chr8	31367391	0.869496	0.151526	0.717971	0.0772649	9.29232	0.0983488	0.046762	1.50957e-20	1.20465e-16	hypermethylated
chr17	19029076	0.923308	0.137664	0.785644	0.0860971	9.12509	0.110659	0.0734523	7.16746e-20	5.17517e-16	hypermethylated
chr5	64030856	0.876835	0.132345	0.74449	0.0810466	9.18594	0.0698541	0.0534637	4.07945e-20	3.03951e-16	hypermethylated
chr8	30474391	0.72414	0.0963059	0.627834	0.0665077	9.44002	0.0946142	0.0470459	3.72704e-21	3.22972e-17	hypermethylated
chr8	55104243	0.632537	0.134218	0.498319	0.05015	9.93656	0.091472	0.046762	2.88613e-23	3.32269e-19	hypermethylated
chr5	64038003	0.926715	0.282771	0.643943	0.0687103	9.37187	0.0876093	0.0482905	7.12614e-21	5.95308e-17	hypermethylated
chr17	15876197	0.879572	0.110822	0.768749	0.0845488	9.09238	0.0893037	0.0503369	9.68954e-20	6.86034e-16	hypermethylated
chr17	15876204	0.879572	0.110822	0.768749	0.084555	9.09171	0.0680151	0.0503369	9.74972e-20	6.89824e-16	hypermethylated
chr17	44075320	0.949437	0.169059	0.780379	0.0860226	9.07178	0.0657846	0.053167	1.17087e-19	8.17432e-16	hypermethylated
chr17	25623152	0.794208	0.221841	0.572367	0.0598769	9.55907	0.0870695	0.046762	1.18824e-21	1.10429e-17	hypermethylated
chr17	52107626	0.927032	0.22284	0.704192	0.0766473	9.18743	0.111296	0.046762	4.02327e-20	3.00099e-16	hypermethylated
chr5	64037994	0.926715	0.282771	0.643943	0.0689933	9.33342	0.0876093	0.0482905	1.02505e-20	8.40106e-17	hypermethylated
chr5	64030844	0.875392	0.124805	0.750588	0.0826263	9.08412	0.0881133	0.0448155	1.04538e-19	7.36128e-16	hypermethylated
chr17	47339058	0.693416	0.140515	0.552901	0.0575649	9.60482	0.0951655	0.046762	7.62932e-22	7.27077e-18	hypermethylated
chr5	64037952	0.92463	0.284757	0.639873	0.0685666	9.33214	0.0870695	0.046762	1.03758e-20	8.49537e-17	hypermethylated
chr5	64037960	0.92463	0.284757	0.639873	0.0685666	9.33214	0.0870695	0.046762	1.03758e-20	8.49537e-17	hypermethylated
chr6	143365008	0.974962	0.628856	0.346107	0.0313612	11.0361	0.0878557	0.046762	2.55791e-28	5.17565e-24	hypermethylated
chr2	46471971	0.887026	0.500836	0.38619	0.0364897	10.5835	0.0870695	0.046762	3.5531e-26	5.75481e-22	hypermethylated
chr17	10739817	0.914285	0.21583	0.698455	0.0764075	9.14119	0.078372	0.0399107	6.17701e-20	4.48888e-16	hypermethylated
chr17	23391088	0.794489	0.125009	0.66948	0.0727654	9.20053	0.0867487	0.0578821	3.56204e-20	2.6814e-16	hypermethylated
chr17	24372515	0.858267	0.22501	0.633257	0.0683057	9.27092	0.0588299	0.046762	1.84543e-20	1.45287e-16	hypermethylated
chr3	18316372	0.860861	0.452685	0.408176	0.0394953	10.3348	0.0870695	0.046762	4.90527e-25	6.97929e-21	hypermethylated
chr17	52050462	0.897951	0.141959	0.755993	0.0852188	8.8712	0.0574006	0.0459782	7.23612e-19	4.46064e-15	hypermethylated
chr17	19580494	0.831842	0.138698	0.693144	0.0771737	8.98161	0.126241	0.0488422	2.66832e-19	1.7611e-15	hypermethylated
chr5	64037946	0.921723	0.286908	0.634815	0.0700514	9.06213	0.0870695	0.046762	1.27926e-19	8.86704e-16	hypermethylated
chr14	109113225	0.87619	0.33945	0.536739	0.0573667	9.35629	0.0870695	0.0569387	8.2584e-21	6.84529e-17	hypermethylated
chr17	20048445	0.756724	0.130363	0.626361	0.0691639	9.05618	0.109258	0.0367351	1.35094e-19	9.33742e-16	hypermethylated
chr2	12794222	0.956491	0.659242	0.297249	0.0259324	11.4624	0.0881916	0.046762	2.03692e-30	5.0844e-26	hypermethylated
chr2	137592067	0.842368	0.334803	0.507565	0.0536178	9.46635	0.0870695	0.046762	2.89799e-21	2.54312e-17	hypermethylated
chr17	15966165	0.714554	0.185832	0.528721	0.0564353	9.36863	0.0930261	0.046762	7.34819e-21	6.1275e-17	hypermethylated
chr5	64037961	0.92463	0.284757	0.639873	0.0712129	8.98535	0.0876391	0.0482987	2.57905e-19	1.70598e-15	hypermethylated
chrX	97207950	0.772369	0.168641	0.603728	0.0665541	9.07123	0.0870695	0.046762	1.17683e-19	8.21219e-16	hypermethylated
chr5	64037947	0.923623	0.283092	0.640531	0.0714886	8.9599	0.0807349	0.0482839	3.24977e-19	2.11729e-15	hypermethylated
chr17	16314967	0.828715	0.131345	0.69737	0.0790652	8.82018	0.0854214	0.0505913	1.14272e-18	6.82552e-15	hypermethylated
chr5	64037953	0.92463	0.284757	0.639873	0.0715291	8.94563	0.0807288	0.0482987	3.69848e-19	2.38866e-15	hypermethylated
chr17	17673929	0.592285	0.132735	0.45955	0.047812	9.6116	0.0976768	0.046762	7.14314e-22	6.8388e-18	hypermethylated
chr17	43743302	0.765856	0.159266	0.606589	0.068147	8.90118	0.0802822	0.046762	5.52543e-19	3.46992e-15	hypermethylated
chr17	8919509	0.975735	0.330315	0.645421	0.0734777	8.78389	0.0874298	0.046762	1.57914e-18	9.24623e-15	hypermethylated
chr17	52107589	0.927032	0.22284	0.704192	0.0813981	8.65121	0.0945606	0.046762	5.09559e-18	2.73611e-14	hypermethylated
chr17	22184301	0.833513	0.0966626	0.73685	0.0860424	8.56381	0.107883	0.0606932	1.09202e-17	5.56731e-14	hypermethylated
chr17	8919421	0.975735	0.330315	0.645421	0.07392	8.73134	0.0880779	0.046762	2.51683e-18	1.42743e-14	hypermethylated
chr17	9572442	0.904542	0.23359	0.670952	0.0774256	8.66576	0.106321	0.0675123	4.48515e-18	2.43222e-14	hypermethylated
chr17	23770505	0.83656	0.137716	0.698844	0.0813045	8.5954	0.0678671	0.0500145	8.2976e-18	4.30366e-14	hypermethylated
chr17	20048444	0.756724	0.130363	0.626361	0.0720148	8.69767	0.0574557	0.0583592	3.38772e-18	1.88003e-14	hypermethylated
chr17	22198882	0.873811	0.167865	0.705946	0.0829555	8.50995	0.137127	0.046762	1.74015e-17	8.54156e-14	hypermethylated
chr17	16314968	0.828715	0.131345	0.69737	0.0822213	8.48162	0.114311	0.0534329	2.22088e-17	1.07053e-13	hypermethylated
chr8	30284050	0.898302	0.128588	0.769714	0.0922262	8.34594	0.0711651	0.0501184	7.0651e-17	3.12837e-13	hypermethylated
chr17	51163268	0.9206	0.114103	0.806496	0.0973554	8.28404	0.0575766	0.0589188	1.19063e-16	5.05653e-13	hypermethylated
chr1	183722865	0.965449	0.59813	0.367319	0.0369961	9.9286	0.0870695	0.046762	3.12627e-23	3.57932e-19	hypermethylated
chr17	22286031	0.963176	0.238572	0.724604	0.0866336	8.36401	0.0972879	0.0504376	6.06211e-17	2.71814e-13	hypermethylated
chr17	11052022	0.850453	0.136707	0.713747	0.0851378	8.38343	0.0697393	0.0448091	5.14084e-17	2.33529e-13	hypermethylated
chr5	64031187	0.913055	0.37283	0.540225	0.061107	8.84063	0.0888831	0.046762	9.51826e-19	5.74976e-15	hypermethylated
chr8	31631678	0.737983	0.12577	0.612213	0.0712911	8.58751	0.0819345	0.046762	8.88733e-18	4.59291e-14	hypermethylated
chr17	24372270	0.858267	0.22501	0.633257	0.0743714	8.51479	0.0653937	0.0455046	1.66899e-17	8.22529e-14	hypermethylated
chr1	51135148	0.96218	0.498519	0.463661	0.0512159	9.05308	0.0891499	0.046762	1.38996e-19	9.59112e-16	hypermethylated
chr1	169845789	0.923679	0.496085	0.427594	0.0461625	9.2628	0.088651	0.046762	1.99132e-20	1.56004e-16	hypermethylated
chr13	97800710	0.972788	0.498414	0.474374	0.0527666	8.99003	0.0894082	0.046762	2.47155e-19	1.64087e-15	hypermethylated
chr12	25413828	0.882573	0.191064	0.691508	0.0835614	8.27545	0.0802822	0.046762	1.27971e-16	5.40886e-13	hypermethylated
chr17	51957880	0.879203	0.270436	0.608768	0.0718825	8.46893	0.0967182	0.046762	2.47664e-17	1.18693e-13	hypermethylated
chr17	17861164	0.829816	0.226623	0.603194	0.0710959	8.48423	0.167685	0.0410384	2.17152e-17	1.04941e-13	hypermethylated
chr17	49604831	0.960774	0.280605	0.680169	0.0820048	8.29425	0.0757074	0.046762	1.0927e-16	4.67456e-13	hypermethylated
chr5	11828604	0.835207	0.258112	0.577095	0.0675863	8.53864	0.0870695	0.046762	1.35815e-17	6.79573e-14	hypermethylated
chr11	39459259	0.931951	0.517984	0.413967	0.0445552	9.29112	0.0870695	0.046762	1.52675e-20	1.21766e-16	hypermethylated
chr17	22226712	0.763494	0.128221	0.635273	0.0763666	8.31873	0.0857843	0.0516781	8.891e-17	3.86472e-13	hypermethylated
chr5	64031186	0.913055	0.37283	0.540225	0.0628359	8.59739	0.0867653	0.046762	8.15512e-18	4.23346e-14	hypermethylated
chr17	12643234	0.958754	0.298522	0.660232	0.0799868	8.25426	0.069371	0.046762	1.52844e-16	6.35609e-13	hypermethylated
chr17	51415510	0.689103	0.17897	0.510133	0.0585645	8.71061	0.0794225	0.046762	3.02236e-18	1.68854e-14	hypermethylated
chr1	134445767	0.974675	0.671233	0.303442	0.029053	10.4444	0.0870695	0.046762	1.55353e-25	2.3351e-21	hypermethylated
chr17	29562108	0.864858	0.441522	0.423336	0.0461885	9.1654	0.106847	0.046762	4.93619e-20	3.63677e-16	hypermethylated
chr12	77246904	0.94403	0.453761	0.490269	0.055788	8.78806	0.0879237	0.046762	1.5216e-18	8.92946e-15	hypermethylated
chr8	30547416	0.606054	0.128903	0.477152	0.0539856	8.8385	0.0870695	0.046762	9.7008e-19	5.85662e-15	hypermethylated
chr8	16073420	0.965564	0.144278	0.821287	0.103559	7.93063	0.0888764	0.0528863	2.18044e-15	7.26472e-12	hypermethylated
chr17	19799017	0.764739	0.290209	0.47453	0.0538369	8.81422	0.0991177	0.046762	1.2052e-18	7.17501e-15	hypermethylated
chr17	10076237	0.938463	0.224779	0.713684	0.0884034	8.07304	0.0870695	0.046762	6.85684e-16	2.52167e-12	hypermethylated
chr7	116413030	0.887948	0.507854	0.380094	0.0403566	9.41838	0.0870695	0.046762	4.58081e-21	3.91972e-17	hypermethylated
chr5	64037900	0.915849	0.30197	0.613879	0.0740444	8.29069	0.0877161	0.046762	1.12591e-16	4.80127e-13	hypermethylated
chr17	10238271	0.95124	0.543359	0.407882	0.0443905	9.18849	0.0870695	0.046762	3.98402e-20	2.97374e-16	hypermethylated
chr17	22031582	0.898983	0.181911	0.717073	0.0890124	8.05588	0.0870695	0.047584	7.89101e-16	2.86874e-12	hypermethylated
chr17	23391089	0.794489	0.125009	0.66948	0.0822609	8.1385	0.0599888	0.0510405	4.0021e-16	1.53568e-12	hypermethylated
chr5	25883121	0.843556	0.538268	0.305288	0.0296808	10.2857	0.0907261	0.046762	8.17444e-25	1.13513e-20	hypermethylated
chr5	64038601	0.918072	0.29016	0.627912	0.0763774	8.22118	0.0762418	0.0410592	2.01514e-16	8.19234e-13	hypermethylated
chr17	52242265	0.769471	0.0966195	0.672852	0.0829438	8.11215	0.119631	0.0484476	4.97339e-16	1.87548e-12	hypermethylated
chr17	25177569	0.838598	0.182265	0.656333	0.0805996	8.14313	0.090369	0.0724026	3.8519e-16	1.48338e-12	hypermethylated
chr17	18692381	0.813716	0.181608	0.632108	0.0770915	8.19946	0.169611	0.0421513	2.41471e-16	9.65432e-13	hypermethylated
chr7	99805526	0.732809	0.227392	0.505417	0.0587502	8.60282	0.0900894	0.047822	7.77815e-18	4.05244e-14	hypermethylated
chr17	51455342	0.799767	0.0976158	0.702151	0.0873012	8.04285	0.05364	0.0526163	8.77693e-16	3.1593e-12	hypermethylated
chr7	129164944	0.962554	0.476797	0.485757	0.0559625	8.68005	0.0870695	0.046762	3.95598e-18	2.1676e-14	hypermethylated
chr17	23060568	0.568703	0.0887723	0.47993	0.055119	8.70717	0.0974243	0.0470922	3.11555e-18	1.7371e-14	hypermethylated
chr17	19066745	0.84137	0.0917717	0.749599	0.0944419	7.93714	0.0686739	0.0580015	2.069e-15	6.93067e-12	hypermethylated
chr17	56293146	0.9381	0.337155	0.600945	0.0728591	8.24805	0.103683	0.0430243	1.61003e-16	6.66204e-13	hypermethylated
chr19	23474246	0.914253	0.57002	0.344233	0.0355273	9.68924	0.0870695	0.046762	3.3501e-22	3.35418e-18	hypermethylated
chr9	85082351	0.706371	0.214671	0.4917	0.0570355	8.62094	0.0870695	0.046762	6.64062e-18	3.50149e-14	hypermethylated
chr8	30474193	0.737413	0.0830472	0.654366	0.080757	8.1029	0.0806171	0.050532	5.36651e-16	2.01204e-12	hypermethylated
chr8	31557768	0.76428	0.123785	0.640495	0.078827	8.12532	0.0801216	0.046762	4.46193e-16	1.69786e-12	hypermethylated
chr8	30112587	0.833212	0.130674	0.702538	0.0878997	7.9925	0.0781094	0.0501184	1.3223e-15	4.60456e-12	hypermethylated
chr17	16447605	0.827604	0.268804	0.558801	0.0669679	8.34431	0.0886503	0.046762	7.16323e-17	3.16777e-13	hypermethylated
chr17	18688084	0.642433	0.137248	0.505186	0.0591676	8.53822	0.0842224	0.046762	1.36304e-17	6.81772e-14	hypermethylated
chr17	24419699	0.869169	0.259129	0.61004	0.0746037	8.17708	0.0935896	0.0418933	2.90804e-16	1.14429e-12	hypermethylated
chr8	29854687	0.593114	0.109766	0.483348	0.0563776	8.5734	0.120589	0.046762	1.00473e-17	5.15011e-14	hypermethylated
chr17	52107627	0.927032	0.22284	0.704192	0.0890247	7.91008	0.126107	0.046762	2.57232e-15	8.46048e-12	hypermethylated
chr15	53155152	0.841264	0.441364	0.3999	0.0441995	9.04762	0.0802822	0.046762	1.46114e-19	1.00456e-15	hypermethylated
chr17	22838566	0.954751	0.18321	0.771541	0.0991925	7.77822	0.06866	0.0688943	7.35505e-15	2.21507e-11	hypermethylated
chr13	111245517	0.827325	0.365049	0.462276	0.0536192	8.62146	0.0801966	0.046762	6.61039e-18	3.48666e-14	hypermethylated
chr17	18733696	0.69249	0.201954	0.490536	0.0579494	8.4649	0.0870695	0.0476946	2.56364e-17	1.22551e-13	hypermethylated
chr17	19066744	0.84137	0.0917717	0.749599	0.0964525	7.77168	0.100897	0.0591357	7.74501e-15	2.32174e-11	hypermethylated
chr8	30136600	0.497281	0.0910392	0.406242	0.0456906	8.89115	0.0760852	0.046762	6.04804e-19	3.76794e-15	hypermethylated
chr14	6710837	0.617927	0.24943	0.368497	0.0400774	9.19463	0.0870695	0.046762	3.7628e-20	2.82383e-16	hypermethylated
chr8	20945269	0.895404	0.312399	0.583005	0.0723609	8.0569	0.0769876	0.0887665	7.82538e-16	2.84812e-12	hypermethylated
chr17	24128402	0.88443	0.139318	0.745112	0.0967574	7.70083	0.0849092	0.0664777	1.35187e-14	3.85485e-11	hypermethylated
chr19	59851447	0.739074	0.387316	0.351758	0.0378853	9.28481	0.0802822	0.046762	1.61997e-20	1.28633e-16	hypermethylated
chr17	24027873	0.947592	0.293072	0.65452	0.0834757	7.84084	0.0504507	0.046762	4.47554e-15	1.40456e-11	hypermethylated
chr14	17083046	0.946505	0.643152	0.303353	0.0306311	9.90344	0.0910137	0.046762	4.02196e-23	4.54347e-19	hypermethylated
chr12	114122554	0.908529	0.605185	0.303344	0.0306883	9.88469	0.0918572	0.046762	4.85073e-23	5.4164e-19	hypermethylated
chr1	160764504	0.968599	0.401717	0.566883	0.0705352	8.03688	0.0872618	0.046762	9.21553e-16	3.30373e-12	hypermethylated
chrX	145044845	0.889074	0.286446	0.602628	0.0760497	7.92413	0.0870695	0.046762	2.29746e-15	7.62039e-12	hypermethylated
chr17	43743260	0.765856	0.159266	0.606589	0.0768649	7.89163	0.0959721	0.046762	2.98272e-15	9.68009e-12	hypermethylated
chr14	43938635	0.832869	0.462791	0.370078	0.0410038	9.02545	0.0870695	0.046762	1.78964e-19	1.21653e-15	hypermethylated
chrX	120465708	0.921427	0.445785	0.475642	0.0570439	8.33818	0.0870695	0.046762	7.54426e-17	3.32143e-13	hypermethylated
chrX	155416653	0.953592	0.348484	0.605108	0.076758	7.88332	0.0870695	0.046762	3.18799e-15	1.02821e-11	hypermethylated
chr17	21233494	0.809221	0.231347	0.577873	0.0726288	7.95654	0.0794589	0.046762	1.76923e-15	6.00834e-12	hypermethylated
chr17	21608095	0.847871	0.174028	0.673843	0.0872416	7.72387	0.142972	0.0512215	1.12847e-14	3.27399e-11	hypermethylated
chr17	21430610	0.923718	0.120293	0.803425	0.106992	7.50924	0.0615492	0.0576625	5.94709e-14	1.4665e-10	hypermethylated
chr17	24128401	0.88443	0.139318	0.745112	0.0982145	7.58658	0.0479788	0.0481796	3.28467e-14	8.59055e-11	hypermethylated
chr2	22028934	0.773861	0.360534	0.413326	0.0477139	8.66259	0.0719751	0.0492381	4.61153e-18	2.49522e-14	hypermethylated
chr14	9931518	0.772861	0.30269	0.47017	0.0563948	8.33712	0.083379	0.0443654	7.61214e-17	3.34848e-13	hypermethylated
chr17	24372271	0.858267	0.22501	0.633257	0.0812946	7.78965	0.0742035	0.0520087	6.71931e-15	2.0363e-11	hypermethylated
chr18	36351125	0.742174	0.260287	0.481887	0.058224	8.27642	0.111691	0.046762	1.26932e-16	5.36853e-13	hypermethylated
chr17	11634273	0.80925	0.228469	0.580781	0.0733729	7.91548	0.081493	0.0479185	2.4631e-15	8.12377e-12	hypermethylated
chr3	139777949	0.916425	0.373298	0.543126	0.0678764	8.0017	0.0870695	0.046762	1.22713e-15	4.30381e-12	hypermethylated
chr8	21677257	0.939128	0.643139	0.295989	0.030023	9.85872	0.0875178	0.046762	6.2847e-23	6.9081e-19	hypermethylated
chr10	37634257	0.975346	0.541197	0.434149	0.0512302	8.47448	0.0872094	0.046762	2.36129e-17	1.13453e-13	hypermethylated
chr17	18692414	0.813716	0.181608	0.632108	0.0816626	7.74048	0.055168	0.0463654	9.90386e-15	2.90561e-11	hypermethylated
chr8	30112588	0.833212	0.130674	0.702538	0.092492	7.59566	0.100746	0.0491229	3.06221e-14	8.07018e-11	hypermethylated
chr17	23343514	0.808509	0.0992927	0.709216	0.0935926	7.5777	0.0780592	0.0536228	3.51732e-14	9.12837e-11	hypermethylated
chr12	25413827	0.882573	0.191064	0.691508	0.0909525	7.60296	0.0870695	0.05224	2.89429e-14	7.66118e-11	hypermethylated
chr5	3506947	0.901327	0.538466	0.36286	0.0404258	8.97596	0.0908859	0.046762	2.80881e-19	1.84854e-15	hypermethylated
chr17	88919902	0.829142	0.528676	0.300465	0.0308505	9.73939	0.0870695	0.046762	2.04788e-22	2.1041e-18	hypermethylated
chrX	45583374	0.881558	0.26461	0.616947	0.0795987	7.75072	0.0870695	0.0483102	9.1371e-15	2.70048e-11	hypermethylated
chr1	135242276	0.925141	0.634035	0.291107	0.0294281	9.89215	0.0876196	0.046762	4.50249e-23	5.05336e-19	hypermethylated
chr17	6799892	0.90383	0.309632	0.594198	0.0761685	7.8011	0.0658684	0.046762	6.13701e-15	1.87363e-11	hypermethylated
chr17	18703626	0.696889	0.246599	0.45029	0.0540863	8.3254	0.0870695	0.046762	8.4045e-17	3.66675e-13	hypermethylated
chr16	12719135	0.789242	0.327252	0.461991	0.0559575	8.2561	0.0870695	0.046762	1.50511e-16	6.26566e-13	hypermethylated
chr8	31487424	0.940612	0.294557	0.646055	0.0844505	7.6501	0.10058	0.046762	2.00823e-14	5.51095e-11	hypermethylated
chr3	41751735	0.936032	0.364939	0.571093	0.072869	7.83726	0.0870695	0.0598773	4.60491e-15	1.442e-11	hypermethylated
chr17	21608092	0.847871	0.174028	0.673843	0.0887847	7.58963	0.0588285	0.0512215	3.20814e-14	8.41687e-11	hypermethylated
chr8	30547394	0.606054	0.128903	0.477152	0.0583558	8.1766	0.0924102	0.046762	2.91965e-16	1.14842e-12	hypermethylated
chr14	6166771	0.892695	0.366733	0.525961	0.0659152	7.97937	0.0790177	0.046762	1.47087e-15	5.07471e-12	hypermethylated
chr16	20907931	0.969922	0.539771	0.430151	0.0511918	8.40272	0.0872618	0.046762	4.36249e-17	2.00362e-13	hypermethylated
chr8	31718191	0.708815	0.0924396	0.616376	0.0801877	7.68666	0.0872013	0.0502532	1.5102e-14	4.25957e-11	hypermethylated
chr3	7445494	0.775471	0.244875	0.530596	0.0668678	7.93501	0.0870695	0.046762	2.1048e-15	7.03752e-12	hypermethylated
chr17	19362810	0.916801	0.252859	0.663941	0.0876169	7.57778	0.0814167	0.849934	3.51527e-14	9.12417e-11	hypermethylated
chr8	30288804	0.793965	0.145373	0.648592	0.085563	7.58028	0.0753915	0.0561265	3.44811e-14	8.96552e-11	hypermethylated
chr11	118471048	0.920359	0.62804	0.29232	0.0300169	9.73849	0.0876273	0.046762	2.06606e-22	2.1212e-18	hypermethylated
chr4	31214178	0.934586	0.669485	0.265101	0.0257903	10.2791	0.0870695	0.046762	8.75493e-25	1.20803e-20	hypermethylated
chr8	30675580	0.833753	0.195993	0.63776	0.0840041	7.59201	0.100047	0.046762	3.14983e-14	8.28166e-11	hypermethylated
chr8	29868291	0.577589	0.0696437	0.507946	0.0637848	7.96342	0.0791433	0.0484129	1.67344e-15	5.71008e-12	hypermethylated
chr16	68015699	0.897538	0.381511	0.516026	0.0650547	7.93219	0.0901048	0.0609284	2.15313e-15	7.18294e-12	hypermethylated
chr17	52107641	0.927032	0.22284	0.704192	0.0946356	7.44109	0.126107	0.0430243	9.9855e-14	2.33291e-10	hypermethylated
chr17	22861038	0.892198	0.172562	0.719637	0.097204	7.40337	0.0776332	0.0490467	1.32773e-13	3.00452e-10	hypermethylated
chr5	64037901	0.915849	0.30197	0.613879	0.0806357	7.61299	0.0877161	0.0484078	2.67825e-14	7.1343e-11	hypermethylated
chr8	17315541	0.819934	0.385005	0.434929	0.0526021	8.26828	0.0870695	0.046762	1.35905e-16	5.71051e-13	hypermethylated
chr8	31289199	0.852079	0.0855235	0.766555	0.104776	7.31612	0.0796968	0.0556574	2.55238e-13	5.39098e-10	hypermethylated
chr17	43743300	0.765856	0.159266	0.606589	0.0797591	7.60527	0.107835	0.046762	2.8432e-14	7.53505e-11	hypermethylated
chr17	22238137	0.748886	0.243995	0.50489	0.06383	7.90992	0.0630164	0.046762	2.57546e-15	8.46813e-12	hypermethylated
chr17	13708680	0.922871	0.148676	0.774196	0.106342	7.28027	0.0569576	0.0796535	3.3316e-13	6.84477e-10	hypermethylated
chr17	20286723	0.805637	0.241075	0.564561	0.0733349	7.6984	0.0920486	0.046762	1.37785e-14	3.92006e-11	hypermethylated
chr17	49663340	0.902448	0.168455	0.733993	0.100204	7.32499	0.0579643	0.0491933	2.38911e-13	5.08434e-10	hypermethylated
chr9	53162483	0.856956	0.564001	0.292955	0.0304989	9.60543	0.0870695	0.046762	7.58393e-22	7.23249e-18	hypermethylated
chr8	31717960	0.768329	0.0988545	0.669475	0.0900852	7.43157	0.0593145	0.0495985	1.07318e-13	2.48464e-10	hypermethylated
chr4	26476511	0.895148	0.393594	0.501554	0.06373	7.86998	0.0870695	0.046762	3.547e-15	1.1337e-11	hypermethylated
chr1	105249985	0.767366	0.416676	0.35069	0.0398151	8.80795	0.0870695	0.046762	1.27451e-18	7.57138e-15	hypermethylated
chr17	51212471	0.635304	0.0962032	0.539101	0.0698168	7.72165	0.0830145	0.0483554	1.14829e-14	3.32522e-11	hypermethylated
chr17	44613686	0.807838	0.166949	0.64089	0.0860607	7.44695	0.110534	0.046762	9.55211e-14	2.23947e-10	hypermethylated
chr17	17996216	0.81912	0.268078	0.551042	0.0718316	7.6713	0.0870695	0.0483102	1.70268e-14	4.75245e-11	hypermethylated
chr8	29756463	0.70544	0.144633	0.560806	0.0734872	7.63135	0.116548	0.046762	2.32314e-14	6.27942e-11	hypermethylated
chr17	52127712	0.859217	0.104157	0.75506	0.104685	7.21269	0.0815798	0.0504065	5.48558e-13	1.06514e-09	hypermethylated
chr17	52242264	0.769471	0.0966195	0.672852	0.0915839	7.34684	0.0800439	0.0498	2.02951e-13	4.39424e-10	hypermethylated
chr17	23930748	0.806668	0.149736	0.656931	0.0891752	7.36675	0.101159	0.046762	1.74835e-13	3.84476e-10	hypermethylated
chr17	19500594	0.840877	0.262296	0.578581	0.0767985	7.53376	0.098365	0.046762	4.93007e-14	1.23767e-10	hypermethylated
chr17	19982690	0.600266	0.123428	0.476839	0.0604979	7.8819	0.141794	0.046762	3.2243e-15	1.03871e-11	hypermethylated
chr9	62894648	0.678364	0.211748	0.466616	0.0588876	7.92384	0.0968302	0.0478875	2.30292e-15	7.63668e-12	hypermethylated
chr19	51996398	0.806599	0.172009	0.634589	0.0859423	7.3839	0.0907639	0.046762	1.53719e-13	3.42536e-10	hypermethylated
chr17	10238355	0.934276	0.192771	0.741505	0.103169	7.18727	0.109111	0.145387	6.60982e-13	1.25615e-09	hypermethylated
chr17	19580495	0.831842	0.138698	0.693144	0.095559	7.25357	0.071381	0.037633	4.05921e-13	8.16449e-10	hypermethylated
chr1	170845341	0.878184	0.278689	0.599495	0.080475	7.44945	0.0957362	0.0514719	9.3728e-14	2.20155e-10	hypermethylated
chr8	30288610	0.793965	0.145373	0.648592	0.0885741	7.32259	0.090424	0.0504697	2.43228e-13	5.16355e-10	hypermethylated
chr17	49663339	0.902448	0.168455	0.733993	0.102382	7.16915	0.104568	0.047584	7.54637e-13	1.4125e-09	hypermethylated
chr5	53169226	0.725302	0.209943	0.515359	0.0671371	7.67622	0.0870695	0.046762	1.63854e-14	4.58824e-11	hypermethylated
chr1	88657208	0.877244	0.462156	0.415087	0.0509477	8.14732	0.0870695	0.046762	3.7208e-16	1.43662e-12	hypermethylated
chr7	101309427	0.96824	0.497029	0.471211	0.0600413	7.84812	0.0870695	0.046762	4.22318e-15	1.33119e-11	hypermethylated
chr8	31785774	0.925788	0.135025	0.790763	0.111799	7.07309	0.0874643	0.0551588	1.51522e-12	2.62017e-09	hypermethylated
chr8	30288626	0.793965	0.145373	0.648592	0.0888231	7.30206	0.0979752	0.0504697	2.83395e-13	5.91475e-10	hypermethylated
chr5	64038602	0.918072	0.29016	0.627912	0.0855794	7.33719	0.117641	0.0607748	2.18124e-13	4.68281e-10	hypermethylated
chr7	81747152	0.945349	0.553695	0.391654	0.0473145	8.27769	0.0870695	0.046762	1.2559e-16	5.31579e-13	hypermethylated
chr17	25177568	0.838598	0.182265	0.656333	0.0903658	7.26307	0.0837595	0.0689524	3.78401e-13	7.66436e-10	hypermethylated
chr1	6225627	0.900062	0.499503	0.400559	0.0488548	8.19897	0.0870695	0.046762	2.42464e-16	9.68933e-13	hypermethylated
chr4	137137361	0.917204	0.460372	0.456832	0.0581471	7.85649	0.0946258	0.046762	3.95063e-15	1.25183e-11	hypermethylated
chrX	142293227	0.961573	0.495353	0.46622	0.0596869	7.81109	0.0873629	0.046762	5.66976e-15	1.74392e-11	hypermethylated
chr18	57376833	0.921945	0.483367	0.438579	0.0551871	7.94712	0.0969996	0.046762	1.90899e-15	6.44662e-12	hypermethylated
chr14	44856267	0.895008	0.5021	0.392908	0.0477445	8.22938	0.0761256	0.046762	1.88192e-16	7.69892e-13	hypermethylated
chr8	30675579	0.833753	0.195993	0.63776	0.0878615	7.2587	0.111986	0.046762	3.9084e-13	7.89401e-10	hypermethylated
chr2	135882999	0.866022	0.569537	0.296485	0.0321405	9.22466	0.0894044	0.046762	2.84459e-20	2.17681e-16	hypermethylated
chr16	50189684	0.789918	0.227993	0.561925	0.0755833	7.43451	0.0714046	0.0443498	1.04955e-13	2.43732e-10	hypermethylated
chr3	7273347	0.784678	0.229052	0.555626	0.0746677	7.44132	0.0902245	0.046762	9.96844e-14	2.32919e-10	hypermethylated
chr17	43560454	0.757379	0.0647265	0.692653	0.0971876	7.12696	0.19211	0.0621872	1.02608e-12	1.85477e-09	hypermethylated
chr13	78897954	0.76942	0.459548	0.309873	0.0344569	8.99306	0.0870695	0.046762	2.40436e-19	1.59882e-15	hypermethylated
chr15	30376569	0.91488	0.637133	0.277748	0.0292077	9.5094	0.0870695	0.046762	1.91764e-21	1.72618e-17	hypermethylated
chr5	34409772	0.918482	0.493464	0.425018	0.0535886	7.93114	0.0904246	0.046762	2.1715e-15	7.23843e-12	hypermethylated
chr8	29662180	0.790106	0.160729	0.629377	0.0874423	7.19763	0.0579662	0.0536701	6.12702e-13	1.17444e-09	hypermethylated
chr7	121484216	0.908853	0.625464	0.28339	0.030293	9.35495	0.0870695	0.046762	8.36383e-21	6.92992e-17	hypermethylated
chrX	167014468	0.905826	0.213079	0.692748	0.097921	7.07455	0.0910109	0.0430243	1.4993e-12	2.59727e-09	hypermethylated
chr8	30288609	0.793965	0.145373	0.648592	0.0906552	7.15449	0.0710223	0.0501233	8.39849e-13	1.55304e-09	hypermethylated
chr8	29943030	0.834591	0.114793	0.719798	0.102633	7.0133	0.0789561	0.0528413	2.32761e-12	3.83663e-09	hypermethylated
chr9	48367185	0.814504	0.490397	0.324107	0.0371277	8.72951	0.0870695	0.046762	2.55786e-18	1.44752e-14	hypermethylated
chr8	30551096	0.700906	0.0885884	0.612318	0.0848958	7.21258	0.0668549	0.0375207	5.4901e-13	1.06592e-09	hypermethylated
chr11	112786454	0.781181	0.265034	0.516147	0.0690078	7.47955	0.0870695	0.046762	7.45784e-14	1.79401e-10	hypermethylated
chr9	81222167	0.914778	0.638293	0.276485	0.0292731	9.44504	0.0870695	0.046762	3.55259e-21	3.08627e-17	hypermethylated
chr17	51573936	0.664875	0.107793	0.557082	0.0760355	7.32661	0.130287	0.0578685	2.36056e-13	5.0285e-10	hypermethylated
chr19	60685131	0.872274	0.32272	0.549555	0.0748024	7.34675	0.0870695	0.046762	2.03082e-13	4.39639e-10	hypermethylated
chr15	91062866	0.915076	0.489311	0.425764	0.0542215	7.85231	0.0923294	0.0515634	4.0844e-15	1.29117e-11	hypermethylated
chr17	49654282	0.882529	0.15963	0.722899	0.10373	6.96903	0.0990187	0.046762	3.19133e-12	5.0739e-09	hypermethylated
chr17	23770504	0.83656	0.137716	0.698844	0.0997312	7.00728	0.0639913	0.072316	2.42996e-12	3.98541e-09	hypermethylated
chr12	3142027	0.654053	0.238594	0.415459	0.0525584	7.90472	0.0870695	0.046762	2.68544e-15	8.79635e-12	hypermethylated
chrY	4849187	0.807856	0.319782	0.488074	0.0646755	7.54651	0.0890097	0.046762	4.47065e-14	1.13343e-10	hypermethylated
chr17	43743327	0.765856	0.159266	0.606589	0.0844517	7.18268	0.11	0.046762	6.83595e-13	1.29445e-09	hypermethylated
chr17	21608096	0.847871	0.174028	0.673843	0.0957015	7.04109	0.0850296	0.0583227	1.90743e-12	3.21154e-09	hypermethylated
chr4	14087096	0.801153	0.442547	0.358606	0.0432284	8.29561	0.0870695	0.046762	1.08026e-16	4.62705e-13	hypermethylated
chr17	18692382	0.813716	0.181608	0.632108	0.0892064	7.0859	0.109087	0.108427	1.3814e-12	2.41397e-09	hypermethylated
chr8	29783899	0.725871	0.159488	0.566382	0.078243	7.23876	0.0714518	0.0498172	4.52798e-13	8.98559e-10	hypermethylated
chr8	30296987	0.794348	0.173894	0.620454	0.087333	7.10446	0.110105	0.047584	1.20791e-12	2.14774e-09	hypermethylated
chr4	68085874	0.940225	0.543874	0.396351	0.0497787	7.96226	0.0947776	0.046762	1.68923e-15	5.75972e-12	hypermethylated
chr17	47401997	0.775257	0.234399	0.540859	0.0741175	7.29732	0.0928338	0.046762	2.93561e-13	6.10637e-10	hypermethylated
chr8	30288625	0.793965	0.145373	0.648592	0.0923215	7.02536	0.0745992	0.0501233	2.13517e-12	3.55097e-09	hypermethylated
chr17	21608093	0.847871	0.174028	0.673843	0.0966075	6.97506	0.0633955	0.0583227	3.05743e-12	4.88629e-09	hypermethylated
chr3	114739976	0.900616	0.564901	0.335715	0.0397247	8.45103	0.0870695	0.046762	2.88734e-17	1.36705e-13	hypermethylated
chr5	31961208	0.968008	0.645348	0.32266	0.0375476	8.59338	0.092574	0.0430243	8.4449e-18	4.37569e-14	hypermethylated
chr8	31718190	0.708815	0.0924396	0.616376	0.0870959	7.07697	0.224365	0.0409781	1.47336e-12	2.55673e-09	hypermethylated
chr17	23770472	0.83656	0.137716	0.698844	0.101021	6.9178	0.228107	0.0410705	4.5871e-12	6.99014e-09	hypermethylated
chrX	141332001	0.896482	0.390243	0.506239	0.0685457	7.38542	0.0904246	0.0495574	1.5197e-13	3.39111e-10	hypermethylated
chr8	21752784	0.912987	0.427058	0.485928	0.0651377	7.46002	0.0683819	0.0430243	8.65103e-14	2.04995e-10	hypermethylated
chr17	18586752	0.96283	0.207831	0.754999	0.110609	6.82586	0.0738838	0.0843214	8.73992e-12	1.23139e-08	hypermethylated
chr14	10438680	0.942451	0.724159	0.218292	0.0199918	10.9191	0.0870695	0.046762	9.34329e-28	1.79857e-23	hypermethylated
chr2	126030314	0.913127	0.611496	0.301632	0.0341121	8.84236	0.0877594	0.046762	9.37156e-19	5.66443e-15	hypermethylated
chr2	171956230	0.859608	0.476104	0.383504	0.0479908	7.9912	0.0870695	0.046762	1.33633e-15	4.64872e-12	hypermethylated
chrX	52655324	0.759696	0.253116	0.50658	0.0689015	7.35223	0.0870695	0.046762	1.94929e-13	4.23964e-10	hypermethylated
chr2	20357915	0.865025	0.465337	0.399688	0.0508126	7.86592	0.0870695	0.046762	3.66384e-15	1.16781e-11	hypermethylated
chr6	91629697	0.888741	0.384474	0.504267	0.0685567	7.35548	0.0693072	0.0494081	1.90247e-13	4.14879e-10	hypermethylated
chr17	22780660	0.850054	0.227662	0.622391	0.0886313	7.02225	0.0790859	0.348968	2.18319e-12	3.62112e-09	hypermethylated
chr10	39923432	0.824241	0.523412	0.30083	0.0340744	8.82862	0.0886709	0.046762	1.05975e-18	6.36559e-15	hypermethylated
chr17	10238356	0.934276	0.192771	0.741505	0.10888	6.81029	0.0409443	0.156952	9.74003e-12	1.35425e-08	hypermethylated
chr2	26673897	0.929128	0.603611	0.325517	0.0382871	8.502	0.0870695	0.046762	1.86359e-17	9.09696e-14	hypermethylated
chr3	66430952	0.700877	0.320812	0.380064	0.0477107	7.96603	0.0870695	0.0415707	1.63858e-15	5.60265e-12	hypermethylated
chr6	18809474	0.888816	0.54116	0.347655	0.042205	8.23731	0.0870695	0.046762	1.76128e-16	7.24177e-13	hypermethylated
chr8	30474192	0.737413	0.0830472	0.654366	0.0945873	6.91811	0.124339	0.059488	4.577e-12	6.97654e-09	hypermethylated
chr17	15973997	0.900282	0.314223	0.586059	0.082959	7.06443	0.104667	0.046762	1.61272e-12	2.76713e-09	hypermethylated
chr16	55762831	0.796409	0.285834	0.510575	0.0700897	7.2846	0.0853237	0.0483562	3.22627e-13	6.65007e-10	hypermethylated
chr17	22198881	0.873811	0.167865	0.705946	0.1035	6.82073	0.152817	0.0500527	9.05809e-12	1.27045e-08	hypermethylated
chr6	84549101	0.729495	0.373171	0.356324	0.0438187	8.13178	0.107926	0.046762	4.23015e-16	1.61632e-12	hypermethylated
chr17	10243064	0.588618	0.170197	0.41842	0.0544961	7.67799	0.065853	0.046762	1.61599e-14	4.53149e-11	hypermethylated
chr4	80942521	0.834064	0.382423	0.45164	0.0601848	7.50423	0.0870695	0.046762	6.17922e-14	1.51865e-10	hypermethylated
chr18	60040845	0.940215	0.455617	0.484598	0.0658419	7.36002	0.0870695	0.046762	1.8388e-13	4.02282e-10	hypermethylated
chr3	56045628	0.930712	0.332678	0.598034	0.0852776	7.01279	0.0958535	0.038959	2.33615e-12	3.84902e-09	hypermethylated
chr8	29662179	0.790106	0.160729	0.629377	0.0906449	6.94333	0.0968757	0.0453387	3.82974e-12	5.9559e-09	hypermethylated
chr2	55477556	0.879994	0.38685	0.493144	0.0673597	7.32106	0.0870695	0.0495349	2.46021e-13	5.2143e-10	hypermethylated
chr5	72547212	0.872093	0.581919	0.290174	0.0326268	8.89371	0.0870695	0.046762	5.90998e-19	3.68949e-15	hypermethylated
chr7	38224370	0.958461	0.54689	0.411571	0.0534598	7.69871	0.0870695	0.046762	1.37451e-14	3.9111e-11	hypermethylated
chr5	71717469	0.731523	0.334178	0.397344	0.0510356	7.78564	0.0870695	0.046762	6.93613e-15	2.09864e-11	hypermethylated
chr17	25005729	0.955138	0.241627	0.713512	0.105452	6.76624	0.0650432	0.112358	1.32171e-11	1.76928e-08	hypermethylated
chr12	115365617	0.952518	0.393677	0.558841	0.0789932	7.07454	0.0879842	0.055832	1.49941e-12	2.59727e-09	hypermethylated
chrX	79766707	0.803587	0.406941	0.396646	0.051085	7.76443	0.0870695	0.046762	8.20129e-15	2.44477e-11	hypermethylated
chrX	161977040	0.899567	0.379716	0.51985	0.0723717	7.18306	0.104934	0.046762	6.81699e-13	1.29127e-09	hypermethylated
chr19	52131768	0.868913	0.51471	0.354203	0.0438284	8.08158	0.0965853	0.046762	6.39306e-16	2.36429e-12	hypermethylated
chr8	39363603	0.937565	0.436779	0.500786	0.069121	7.24506	0.0870695	0.0520085	4.32253e-13	8.62938e-10	hypermethylated
chr19	59710789	0.855557	0.37656	0.478997	0.0653897	7.32526	0.0882896	0.046762	2.38433e-13	5.0755e-10	hypermethylated
chr8	31718255	0.709449	0.0916003	0.617848	0.0894146	6.90993	0.0691522	0.0488872	4.84907e-12	7.34542e-09	hypermethylated
chr17	9572441	0.904542	0.23359	0.670952	0.0986111	6.80402	0.0847688	0.0686084	1.01739e-11	1.40766e-08	hypermethylated
chr10	8032200	0.718083	0.208298	0.509785	0.0708036	7.19999	0.0870695	0.0478479	6.02189e-13	1.15631e-09	hypermethylated
chr8	31338652	0.859061	0.145984	0.713077	0.106048	6.72409	0.102034	0.0488099	1.76688e-11	2.28157e-08	hypermethylated
chr15	20435803	0.890703	0.382335	0.508368	0.0706559	7.19499	0.0870695	0.046762	6.24671e-13	1.19545e-09	hypermethylated
chr8	30121069	0.624842	0.176715	0.448127	0.060233	7.43989	0.0870695	0.046762	1.00771e-13	2.35167e-10	hypermethylated
chr17	19535764	0.845218	0.222675	0.622543	0.0904597	6.88199	0.110461	0.080598	5.90207e-12	8.73831e-09	hypermethylated
chr17	52029105	0.798386	0.168856	0.629531	0.0918971	6.85038	0.0695857	0.050152	7.36516e-12	1.06066e-08	hypermethylated
chr1	10758692	0.947766	0.458157	0.489609	0.0676754	7.23466	0.0870695	0.046762	4.66696e-13	9.22745e-10	hypermethylated
chr17	19522687	0.810428	0.333529	0.476899	0.0654699	7.28425	0.0867012	0.046762	3.23474e-13	6.6652e-10	hypermethylated
chr13	21813229	0.81273	0.289876	0.522854	0.0736405	7.1001	0.0886351	0.046762	1.2467e-12	2.20673e-09	hypermethylated
chr13	21813234	0.81273	0.289876	0.522854	0.0736405	7.1001	0.0886351	0.046762	1.2467e-12	2.20673e-09	hypermethylated
chr10	113346239	0.872013	0.471722	0.400291	0.0523558	7.6456	0.0870695	0.046762	2.07971e-14	5.68868e-11	hypermethylated
chr17	43784986	0.823819	0.454634	0.369185	0.0470659	7.84401	0.0902426	0.0527583	4.36387e-15	1.37224e-11	hypermethylated
chr13	21813225	0.81273	0.289876	0.522854	0.0739395	7.07139	0.0914156	0.046762	1.53395e-12	2.64837e-09	hypermethylated
chr17	10885185	0.805672	0.275826	0.529847	0.0751931	7.04648	0.0784761	0.0906664	1.83499e-12	3.10378e-09	hypermethylated
chr17	80006422	0.865549	0.301722	0.563827	0.081494	6.91863	0.0870695	0.0383649	4.56021e-12	6.95478e-09	hypermethylated
chr12	106668578	0.899298	0.586755	0.312543	0.0373505	8.36784	0.0878664	0.046762	5.86839e-17	2.63754e-13	hypermethylated
chr8	29784050	0.725871	0.159488	0.566382	0.082004	6.90677	0.0830053	0.0507244	4.95815e-12	7.49093e-09	hypermethylated
chr15	100742517	0.874795	0.294719	0.580076	0.0844386	6.8698	0.0918676	0.046762	6.42935e-12	9.41167e-09	hypermethylated
chr1	144760810	0.840479	0.385543	0.454935	0.0624439	7.2855	0.0870695	0.046762	3.20475e-13	6.60931e-10	hypermethylated
chr18	5345060	0.906835	0.541913	0.364922	0.0466781	7.81784	0.0870695	0.050847	5.37376e-15	1.66e-11	hypermethylated
chr13	21813252	0.810329	0.294468	0.515861	0.0734077	7.02734	0.0886874	0.046762	2.10504e-12	3.50611e-09	hypermethylated
chr3	144898699	0.927681	0.632651	0.29503	0.0344767	8.55739	0.0870695	0.046762	1.15449e-17	5.86423e-14	hypermethylated
chr9	53120808	0.915663	0.524905	0.390758	0.0514263	7.59841	0.0877061	0.0507612	2.99782e-14	7.91504e-11	hypermethylated
chrY	10002557	0.973382	0.492693	0.480689	0.0673342	7.13885	0.0872356	0.0511819	9.41159e-13	1.7176e-09	hypermethylated
chr11	119600974	0.914265	0.52192	0.392345	0.0517736	7.57808	0.0870695	0.046762	3.50712e-14	9.10472e-11	hypermethylated
chrX	75673401	0.894897	0.327714	0.567183	0.0827576	6.85355	0.0870695	0.046762	7.20408e-12	1.04058e-08	hypermethylated
chr17	18692415	0.813716	0.181608	0.632108	0.0943421	6.70017	0.0478814	0.139875	2.0818e-11	2.634e-08	hypermethylated
chr1	164500654	0.779533	0.257326	0.522207	0.0748989	6.97216	0.0889492	0.046762	3.12105e-12	4.97717e-09	hypermethylated
chr16	15290373	0.87074	0.475646	0.395094	0.0523501	7.54716	0.0898706	0.046762	4.44859e-14	1.12845e-10	hypermethylated
chr6	26546855	0.805697	0.433305	0.372392	0.0483552	7.70118	0.0870695	0.046762	1.34816e-14	3.84564e-11	hypermethylated
chr5	36101131	0.766843	0.152382	0.61446	0.0913413	6.72708	0.0870695	0.047486	1.73103e-11	2.24063e-08	hypermethylated
chr4	55006186	0.970545	0.600014	0.370531	0.0480511	7.71118	0.0872343	0.046762	1.24659e-14	3.58365e-11	hypermethylated
chr5	10885524	0.861264	0.378447	0.482817	0.0680111	7.09909	0.0870695	0.046762	1.25581e-12	2.21999e-09	hypermethylated
chr13	21813256	0.812212	0.300056	0.512156	0.0732731	6.98969	0.0886688	0.046762	2.75498e-12	4.45674e-09	hypermethylated
chr4	52008016	0.862035	0.291889	0.570146	0.0836942	6.81225	0.0870695	0.0413124	9.60836e-12	1.33805e-08	hypermethylated
chr13	21813206	0.804993	0.283316	0.521678	0.0750795	6.94834	0.0766789	0.046762	3.6961e-12	5.77726e-09	hypermethylated
chr3	147277595	0.976859	0.708418	0.268441	0.0299989	8.94834	0.0871891	0.046762	3.60875e-19	2.33506e-15	hypermethylated
chr17	44682561	0.681159	0.145658	0.535501	0.0777704	6.88566	0.0870695	0.046762	5.75182e-12	8.53617e-09	hypermethylated
chr3	7929954	0.634705	0.145214	0.489491	0.0695549	7.03748	0.0636033	0.046762	1.95748e-12	3.28764e-09	hypermethylated
chr8	30675562	0.833753	0.195993	0.63776	0.0961087	6.63582	0.100047	0.0494017	3.22705e-11	3.87444e-08	hypermethylated
chr17	22605833	0.775488	0.178835	0.596653	0.0888346	6.71645	0.068119	0.0987044	1.86201e-11	2.38941e-08	hypermethylated
chr5	64037847	0.903616	0.358378	0.545238	0.0797305	6.83852	0.0885964	0.046762	8.00168e-12	1.13927e-08	hypermethylated
chr17	43681385	0.708226	0.111904	0.596322	0.0888913	6.70844	0.149603	0.0477571	1.96713e-11	2.50713e-08	hypermethylated
chr15	15798836	0.703504	0.144549	0.558955	0.0822525	6.7956	0.0640989	0.0503674	1.0786e-11	1.48223e-08	hypermethylated
chr4	16350737	0.800639	0.320865	0.479774	0.0680678	7.04848	0.0936499	0.0410716	1.80888e-12	3.06485e-09	hypermethylated
chr17	20575299	0.834611	0.380781	0.45383	0.0634301	7.15481	0.0959413	0.0559941	8.37916e-13	1.54988e-09	hypermethylated
chrX	75673331	0.893879	0.33569	0.558189	0.0821636	6.79363	0.0870695	0.046762	1.09346e-11	1.50007e-08	hypermethylated
chr8	41773207	0.82492	0.412103	0.412817	0.0561351	7.35399	0.0870695	0.046762	1.92376e-13	4.19016e-10	hypermethylated
chrX	23696092	0.856308	0.364539	0.491769	0.0703735	6.98798	0.107756	0.046762	2.78873e-12	4.50503e-09	hypermethylated
chr17	80006388	0.865549	0.301722	0.563827	0.0833241	6.76667	0.0870695	0.0591835	1.31776e-11	1.76474e-08	hypermethylated
chr15	56847474	0.896533	0.506624	0.38991	0.0521181	7.48127	0.0870695	0.0430243	7.36081e-14	1.77355e-10	hypermethylated
chr16	34298090	0.821199	0.405915	0.415284	0.0567187	7.32182	0.0749051	0.046762	2.44635e-13	5.18837e-10	hypermethylated
chr13	21813203	0.805766	0.284804	0.520961	0.0757989	6.87294	0.0766756	0.046762	6.28909e-12	9.2347e-09	hypermethylated
chr7	3757523	0.898741	0.401243	0.497498	0.0716033	6.94797	0.0870695	0.0495349	3.70573e-12	5.78926e-09	hypermethylated
chr4	123868088	0.973924	0.625276	0.348648	0.0448156	7.77961	0.0872224	0.046762	7.27461e-15	2.19227e-11	hypermethylated
chrX	23696089	0.856308	0.364539	0.491769	0.0706436	6.96126	0.074236	0.046762	3.37231e-12	5.32928e-09	hypermethylated
chr17	24921232	0.931433	0.41419	0.517244	0.0752487	6.87379	0.101161	0.046762	6.25163e-12	9.18874e-09	hypermethylated
chr5	64037844	0.903616	0.358378	0.545238	0.0803221	6.78815	0.071414	0.046762	1.13579e-11	1.54986e-08	hypermethylated
chr7	4656094	0.671867	0.179849	0.492018	0.0707578	6.95354	0.0870695	0.046762	3.5623e-12	5.59197e-09	hypermethylated
chr17	49953291	0.501595	0.0631452	0.43845	0.0611375	7.17154	0.145322	0.047139	7.41602e-13	1.39041e-09	hypermethylated
chr11	51014475	0.770715	0.152296	0.618419	0.0936881	6.60083	0.0870695	0.0488942	4.08866e-11	4.76038e-08	hypermethylated
chr17	24372500	0.858267	0.22501	0.633257	0.096399	6.56912	0.0983432	0.0593684	5.06139e-11	5.72843e-08	hypermethylated
chr17	18795213	0.738835	0.158371	0.580464	0.0868891	6.68051	0.0839968	0.0631067	2.38113e-11	2.96316e-08	hypermethylated
chr6	84549137	0.729495	0.373171	0.356324	0.0463814	7.68247	0.0870695	0.046762	1.56045e-14	4.38789e-11	hypermethylated
chr6	8850057	0.781496	0.480176	0.30132	0.0364317	8.27082	0.0870695	0.046762	1.33044e-16	5.60278e-13	hypermethylated
chr17	24372516	0.858267	0.22501	0.633257	0.096522	6.56075	0.0545616	0.0522597	5.35382e-11	6.01485e-08	hypermethylated
chr4	112213339	0.867464	0.338116	0.529349	0.0777963	6.80429	0.0898824	0.0484679	1.01548e-11	1.40567e-08	hypermethylated
chr6	75168171	0.665789	0.261036	0.404752	0.0552296	7.32855	0.12889	0.046762	2.3266e-13	4.96234e-10	hypermethylated
chrX	164836049	0.613069	0.229405	0.383664	0.0514397	7.45851	0.092021	0.046762	8.75039e-14	2.07043e-10	hypermethylated
chr18	10366150	0.877062	0.54068	0.336381	0.0428746	7.84569	0.0870695	0.046762	4.30566e-15	1.35534e-11	hypermethylated
chr12	56700768	0.799457	0.31612	0.483337	0.0695606	6.94843	0.0870695	0.046762	3.69375e-12	5.77403e-09	hypermethylated
chr18	42985735	0.897155	0.522406	0.374748	0.0498926	7.5111	0.0887643	0.046762	5.86311e-14	1.44811e-10	hypermethylated
chr8	30288803	0.793965	0.145373	0.648592	0.0996521	6.50856	0.131372	0.0537507	7.58745e-11	8.12329e-08	hypermethylated
chr5	40551380	0.94712	0.390211	0.55691	0.083024	6.70782	0.0870695	0.255577	1.97553e-11	2.51652e-08	hypermethylated
chrX	75673412	0.885292	0.328595	0.556697	0.0829989	6.70729	0.0870695	0.046762	1.98279e-11	2.52493e-08	hypermethylated
chr5	64037860	0.903616	0.358378	0.545238	0.080923	6.73774	0.0917125	0.046762	1.60868e-11	2.10232e-08	hypermethylated
chr17	22286030	0.963176	0.238572	0.724604	0.113524	6.38284	0.0647862	0.0487801	1.73836e-10	1.66158e-07	hypermethylated
chr3	82176288	0.948629	0.502679	0.44595	0.0628803	7.09204	0.0870695	0.046762	1.32146e-12	2.32281e-09	hypermethylated
chr6	107079055	0.666267	0.150722	0.515545	0.0755326	6.82546	0.0738503	0.0386889	8.76418e-12	1.23443e-08	hypermethylated
chr13	21813267	0.818682	0.320377	0.498305	0.0724219	6.88058	0.0886121	0.046762	5.96075e-12	8.81029e-09	hypermethylated
chr1	113042944	0.97993	0.50603	0.4739	0.0679923	6.9699	0.0884326	0.0430224	3.17165e-12	5.04711e-09	hypermethylated
chr17	43736991	0.831533	0.135263	0.69627	0.108461	6.41954	0.108714	0.0421819	1.36686e-10	1.35123e-07	hypermethylated
chr16	30453435	0.86365	0.416135	0.447515	0.0632554	7.07473	0.0870695	0.0442378	1.49742e-12	2.59436e-09	hypermethylated
chr17	18578957	0.724759	0.14947	0.575289	0.0865302	6.64842	0.0716314	0.0541131	2.96254e-11	3.59341e-08	hypermethylated
chr14	78244186	0.875689	0.512628	0.363061	0.048047	7.55638	0.0870695	0.046762	4.14455e-14	1.05921e-10	hypermethylated
chr7	26478642	0.810046	0.324479	0.485567	0.0704296	6.89436	0.0920627	0.0485683	5.41075e-12	8.09538e-09	hypermethylated
chr3	7324192	0.794646	0.207131	0.587515	0.0890603	6.59682	0.0855184	0.0478311	4.20064e-11	4.87486e-08	hypermethylated
chr5	53169131	0.725302	0.209943	0.515359	0.0759132	6.78879	0.0870695	0.0478134	1.13075e-11	1.54409e-08	hypermethylated
chr13	21813196	0.800205	0.287345	0.51286	0.0754677	6.79574	0.212409	0.046762	1.07754e-11	1.48117e-08	hypermethylated
chr19	46646237	0.81043	0.314985	0.495445	0.072291	6.85348	0.0914604	0.046762	7.20754e-12	1.04097e-08	hypermethylated
chr8	31557661	0.76428	0.123785	0.640495	0.0988547	6.47915	0.08557	0.0500279	9.22405e-11	9.62022e-08	hypermethylated
chr17	17874766	0.755778	0.227357	0.528421	0.0784073	6.73943	0.0870695	0.681939	1.59009e-11	2.08154e-08	hypermethylated
chr8	68174660	0.976113	0.610831	0.365282	0.0485802	7.51915	0.0871739	0.0496802	5.51348e-14	1.36957e-10	hypermethylated
chr2	105986975	0.800221	0.357545	0.442676	0.062792	7.04988	0.0870695	0.0381221	1.79076e-12	3.03849e-09	hypermethylated
chr17	23930583	0.790834	0.168536	0.622298	0.0957723	6.49768	0.0716694	0.046762	8.15667e-11	8.64651e-08	hypermethylated
chr9	58613946	0.909449	0.651598	0.25785	0.0289504	8.90663	0.0870695	0.046762	5.26095e-19	3.31686e-15	hypermethylated
chr8	32927838	0.836507	0.352786	0.483722	0.0704093	6.87014	0.0924976	0.046762	6.41381e-12	9.39372e-09	hypermethylated
chr17	16978628	0.899576	0.485198	0.414378	0.0576975	7.1819	0.0742804	0.0432259	6.87474e-13	1.30078e-09	hypermethylated
chr17	24342100	0.943923	0.207661	0.736262	0.116874	6.29962	0.0762923	0.0412724	2.98373e-10	2.64353e-07	hypermethylated
chr4	64487842	0.840296	0.545049	0.295247	0.035875	8.22989	0.0870695	0.046762	1.8738e-16	7.6695e-13	hypermethylated
chrX	24664150	0.827002	0.288637	0.538365	0.0805523	6.68341	0.0870695	0.046762	2.33438e-11	2.91238e-08	hypermethylated
chr17	20804906	0.743169	0.129144	0.614024	0.0944926	6.49812	0.109125	0.0489739	8.13286e-11	8.62391e-08	hypermethylated
chr17	18795214	0.738835	0.158371	0.580464	0.088347	6.57027	0.0624066	0.0803873	5.02226e-11	5.68972e-08	hypermethylated
chr19	46646232	0.791421	0.303188	0.488233	0.0714078	6.83725	0.0916071	0.046762	8.07302e-12	1.14841e-08	hypermethylated
chr17	49654283	0.882529	0.15963	0.722899	0.114579	6.30916	0.0802822	0.0538693	2.80552e-10	2.5076e-07	hypermethylated
chr13	21813230	0.81273	0.289876	0.522854	0.0778162	6.7191	0.0932194	0.0430243	1.82853e-11	2.3519e-08	hypermethylated
chr13	21813283	0.821905	0.330475	0.49143	0.0720523	6.82045	0.0885842	0.046762	9.07535e-12	1.27243e-08	hypermethylated
chr3	7810366	0.688036	0.174336	0.5137	0.0762535	6.73673	0.0870695	0.046762	1.61985e-11	2.11511e-08	hypermethylated
chr7	144650609	0.80984	0.243526	0.566314	0.0859962	6.58534	0.0870695	0.046762	4.53857e-11	5.20963e-08	hypermethylated
chr17	24710478	0.924144	0.314017	0.610127	0.094128	6.48189	0.0767764	0.0589014	9.058e-11	9.47342e-08	hypermethylated
chr17	22678646	0.746294	0.203908	0.542387	0.0816521	6.64265	0.0870695	0.046762	3.08087e-11	3.71914e-08	hypermethylated
chr17	7769152	0.942265	0.385642	0.556623	0.0843155	6.60167	0.092066	0.0478695	4.06539e-11	4.73687e-08	hypermethylated
chr2	28538511	0.796749	0.204328	0.592421	0.0909926	6.51065	0.0862353	0.0397155	7.48244e-11	8.0252e-08	hypermethylated
chr8	31557767	0.76428	0.123785	0.640495	0.099883	6.41245	0.0751347	0.053863	1.43202e-10	1.40692e-07	hypermethylated
chr6	83979751	0.887943	0.487269	0.400673	0.0555859	7.20818	0.105462	0.046762	5.67064e-13	1.09647e-09	hypermethylated
chr17	15875779	0.906016	0.39543	0.510586	0.0759492	6.72273	0.0870695	0.046762	1.7835e-11	2.30082e-08	hypermethylated
chr5	68073478	0.871134	0.389774	0.48136	0.0706313	6.81511	0.0637865	0.0436754	9.41914e-12	1.31487e-08	hypermethylated
chr17	23238513	0.781649	0.310826	0.470822	0.0687441	6.84891	0.0987242	0.046762	7.44142e-12	1.07025e-08	hypermethylated
chrX	109555699	0.83756	0.197685	0.639875	0.100124	6.3908	0.0812314	0.0558905	1.65025e-10	1.58865e-07	hypermethylated
chr1	123688038	0.972294	0.634466	0.337828	0.0441318	7.65497	0.0872149	0.046762	1.93361e-14	5.32656e-11	hypermethylated
chrX	75673319	0.890592	0.342295	0.548296	0.0831972	6.59033	0.0870695	0.046762	4.38863e-11	5.06227e-08	hypermethylated
chr13	21813235	0.81273	0.289876	0.522854	0.0784859	6.66176	0.0984022	0.0442865	2.70562e-11	3.31721e-08	hypermethylated
chr17	21864488	0.84322	0.233827	0.609393	0.0945497	6.44521	0.0942629	0.0536402	1.15438e-10	1.16805e-07	hypermethylated
chr17	51958506	0.893848	0.139028	0.754821	0.121706	6.20201	0.0521713	0.0570642	5.57473e-10	4.50852e-07	hypermethylated
chrX	75673250	0.891116	0.332525	0.558592	0.0852884	6.54945	0.0870695	0.046762	5.77501e-11	6.42049e-08	hypermethylated
chrX	75673281	0.891116	0.332525	0.558592	0.0852884	6.54945	0.0870695	0.046762	5.77501e-11	6.42049e-08	hypermethylated
chr1	95823316	0.968502	0.656872	0.311631	0.0393868	7.91205	0.0870695	0.046762	2.53182e-15	8.33387e-12	hypermethylated
chrX	118821163	0.946032	0.502128	0.443904	0.0640058	6.93537	0.0870695	0.046762	4.05166e-12	6.26339e-09	hypermethylated
chr2	22567293	0.835538	0.488114	0.347424	0.0460719	7.54091	0.0870695	0.046762	4.66689e-14	1.17799e-10	hypermethylated
chr3	148811991	0.86853	0.409786	0.458743	0.0668069	6.8667	0.0879969	0.046762	6.57022e-12	9.58851e-09	hypermethylated
chrX	93648316	0.950465	0.574723	0.375741	0.0513618	7.31558	0.0886039	0.046762	2.56269e-13	5.41109e-10	hypermethylated
chr13	21813226	0.81273	0.289876	0.522854	0.078774	6.6374	0.0932194	0.0442865	3.19274e-11	3.83935e-08	hypermethylated
chr12	56700775	0.799457	0.31612	0.483337	0.0714692	6.76287	0.0890217	0.046762	1.35287e-11	1.80604e-08	hypermethylated
chr18	7469436	0.96997	0.541556	0.428414	0.0613481	6.98334	0.0870695	0.0523369	2.88245e-12	4.63782e-09	hypermethylated
chr7	135056221	0.978371	0.698409	0.279961	0.0336346	8.3236	0.0879414	0.046762	8.53338e-17	3.71947e-13	hypermethylated
chr8	31965837	0.928223	0.386245	0.541978	0.0826103	6.56066	0.0875926	0.046762	5.35704e-11	6.01814e-08	hypermethylated
chr11	80744679	0.911012	0.517651	0.393361	0.0548432	7.17247	0.0870695	0.046762	7.36558e-13	1.38233e-09	hypermethylated
chrY	39107429	0.949914	0.58696	0.362955	0.0491737	7.38108	0.0870695	0.046762	1.57013e-13	3.48978e-10	hypermethylated
chr13	107639945	0.85568	0.436379	0.419301	0.0597354	7.01931	0.0900907	0.046762	2.22961e-12	3.6912e-09	hypermethylated
chr8	31557660	0.76428	0.123785	0.640495	0.101183	6.33006	0.080134	0.0516729	2.45063e-10	2.22987e-07	hypermethylated
chr3	39747203	0.940822	0.22367	0.717152	0.115638	6.20169	0.0730695	0.0960352	5.58607e-10	4.51603e-07	hypermethylated
chr12	8864154	0.731347	0.298522	0.432825	0.0623651	6.94018	0.0870695	0.046762	3.91611e-12	6.07613e-09	hypermethylated
chr3	8270441	0.853436	0.373406	0.480031	0.0712544	6.73686	0.0971054	0.0493221	1.61845e-11	2.11372e-08	hypermethylated
chr1	37224342	0.771207	0.337221	0.433986	0.0626606	6.92597	0.0785101	0.0447114	4.32987e-12	6.64395e-09	hypermethylated
chr13	21813289	0.830998	0.347828	0.48317	0.071918	6.71835	0.0884992	0.046762	1.83797e-11	2.3625e-08	hypermethylated
chr1	168600511	0.741195	0.227604	0.513592	0.0776343	6.61552	0.989475	0.0468088	3.70244e-11	4.36823e-08	hypermethylated
chr17	52181356	0.945442	0.422856	0.522587	0.0793919	6.58236	0.0913338	0.046762	4.63025e-11	5.29848e-08	hypermethylated
chr17	93927259	0.827735	0.392545	0.43519	0.0630152	6.90612	0.0903213	0.046762	4.98078e-12	7.5222e-09	hypermethylated
chr2	83157366	0.823313	0.464122	0.359191	0.0487335	7.3705	0.0740981	0.0430243	1.69986e-13	3.74923e-10	hypermethylated
chr17	20286904	0.783812	0.164928	0.618884	0.0975836	6.34209	0.0891891	0.0475485	2.26663e-10	2.08481e-07	hypermethylated
chr9	36437506	0.973969	0.460429	0.51354	0.0777782	6.60262	0.0935582	0.046955	4.03957e-11	4.71101e-08	hypermethylated
chr8	30771206	0.940961	0.197561	0.7434	0.121054	6.14104	0.0857723	0.0487363	8.19805e-10	6.27748e-07	hypermethylated
chr19	3783724	0.931269	0.394065	0.537204	0.0823515	6.52331	0.0867374	0.0380234	6.87725e-11	7.45983e-08	hypermethylated
chr4	19533494	0.839249	0.508884	0.330365	0.0434232	7.60803	0.0870695	0.046762	2.78304e-14	7.39022e-11	hypermethylated
chr7	88094058	0.921295	0.635785	0.285509	0.0349751	8.16321	0.0870695	0.046762	3.26237e-16	1.27143e-12	hypermethylated
chr17	51573937	0.664875	0.107793	0.557082	0.0861936	6.46315	0.0656472	0.0490069	1.02543e-10	1.05439e-07	hypermethylated
chr9	55616985	0.947399	0.470965	0.476435	0.0710551	6.70514	0.0870695	0.046762	2.0121e-11	2.55723e-08	hypermethylated
chr8	31718254	0.709449	0.0916003	0.617848	0.0977856	6.3184	0.120643	0.0563871	2.64285e-10	2.38126e-07	hypermethylated
chr17	80006423	0.865549	0.301722	0.563827	0.087585	6.43749	0.0834923	0.0443659	1.21466e-10	1.22005e-07	hypermethylated
chr8	31965817	0.928223	0.386245	0.541978	0.0834656	6.49343	0.0881411	0.046762	8.39025e-11	8.86067e-08	hypermethylated
chr11	18836474	0.849561	0.537654	0.311907	0.0400285	7.79211	0.0870695	0.046762	6.58992e-15	2.00029e-11	hypermethylated
chr9	79265155	0.418498	0.144914	0.273584	0.0327911	8.34323	0.0870695	0.046762	7.22877e-17	3.19506e-13	hypermethylated
chr13	21813165	0.790832	0.282801	0.508031	0.0771717	6.58313	0.204546	0.0430243	4.60653e-11	5.27558e-08	hypermethylated
chr8	31367390	0.869496	0.151526	0.717971	0.116916	6.14089	0.0614785	0.0541207	8.20588e-10	6.28286e-07	hypermethylated
chr5	8730623	0.959066	0.435088	0.523978	0.0802411	6.53004	0.0877512	0.046762	6.575e-11	7.18274e-08	hypermethylated
chr7	15898482	0.959801	0.554204	0.405597	0.0579654	6.99722	0.0873629	0.046762	2.6109e-12	4.2488e-09	hypermethylated
chr8	61472967	0.863713	0.491579	0.372133	0.0516242	7.2085	0.088165	0.046762	5.65715e-13	1.09426e-09	hypermethylated
chrX	108907181	0.964568	0.3992	0.565369	0.0884284	6.39352	0.0892142	0.0495349	1.62113e-10	1.56504e-07	hypermethylated
chr3	15507838	0.848707	0.42392	0.424787	0.0617435	6.87986	0.0870695	0.046762	5.99094e-12	8.84875e-09	hypermethylated
chr12	11117783	0.825263	0.364188	0.461075	0.0686491	6.7164	0.0988252	0.0487865	1.86267e-11	2.39011e-08	hypermethylated
chrX	114272256	0.914679	0.534424	0.380254	0.0533081	7.13314	0.0802822	0.046762	9.8108e-13	1.78185e-09	hypermethylated
chrX	114272259	0.914679	0.534424	0.380254	0.0533209	7.13143	0.0876356	0.046762	9.93326e-13	1.80244e-09	hypermethylated
chr18	43130385	0.924568	0.643213	0.281355	0.0345069	8.15358	0.0870695	0.046762	3.53308e-16	1.36949e-12	hypermethylated
chr17	74275565	0.774483	0.230577	0.543906	0.0844658	6.43936	0.0724087	0.046762	1.19975e-10	1.20749e-07	hypermethylated
chrX	117832058	0.819043	0.35687	0.462173	0.0689222	6.70571	0.0887225	0.046762	2.00427e-11	2.54891e-08	hypermethylated
chr5	150215489	0.861506	0.453761	0.407745	0.058581	6.96036	0.0870695	0.046762	3.39398e-12	5.35986e-09	hypermethylated
chr1	172591768	0.817632	0.37506	0.442572	0.0652137	6.78649	0.0870695	0.046762	1.14897e-11	1.56558e-08	hypermethylated
chr17	18912472	0.758657	0.207986	0.550671	0.0858004	6.41805	0.0833807	0.0507279	1.38029e-10	1.36224e-07	hypermethylated
chr4	97870248	0.877727	0.563367	0.31436	0.0409286	7.68068	0.0870695	0.046762	1.58243e-14	4.44278e-11	hypermethylated
chr17	49604884	0.960774	0.280605	0.680169	0.110799	6.13874	0.0919184	0.046762	8.31775e-10	6.35634e-07	hypermethylated
chr16	73863706	0.812554	0.411765	0.400789	0.0574634	6.97469	0.0870695	0.046762	3.06541e-12	4.89679e-09	hypermethylated
chrX	142729222	0.90097	0.490101	0.410869	0.0594699	6.90884	0.0896388	0.046762	4.88619e-12	7.39574e-09	hypermethylated
chrY	36452999	0.627539	0.15963	0.467909	0.0704154	6.64497	0.0870695	0.046762	3.0327e-11	3.66887e-08	hypermethylated
chr13	21813253	0.810329	0.294468	0.515861	0.0795977	6.48085	0.0787227	0.0443176	9.12075e-11	9.53068e-08	hypermethylated
chr8	30675561	0.833753	0.195993	0.63776	0.103068	6.18779	0.122004	0.0555233	6.10144e-10	4.87107e-07	hypermethylated
chr3	34542430	0.964979	0.562138	0.402841	0.0580592	6.93846	0.0878085	0.046762	3.96389e-12	6.14202e-09	hypermethylated
chr3	92623119	0.860718	0.346305	0.514412	0.0794669	6.47329	0.0996877	0.0922793	9.58903e-11	9.95167e-08	hypermethylated
chr17	22226711	0.763494	0.128221	0.635273	0.102753	6.18254	0.156465	0.051801	6.30782e-10	5.01159e-07	hypermethylated
chr8	30583935	0.65204	0.116034	0.536006	0.0836984	6.40402	0.0732062	0.046762	1.51341e-10	1.47554e-07	hypermethylated
chr17	22780659	0.850054	0.227662	0.622391	0.10039	6.19971	0.0895603	0.0494753	5.65689e-10	4.56502e-07	hypermethylated
chr10	48655929	0.926503	0.544336	0.382167	0.0542334	7.04671	0.0870695	0.046762	1.83203e-12	3.09903e-09	hypermethylated
chr5	64038628	0.878795	0.38737	0.491425	0.0752434	6.53113	0.133463	0.103707	6.52731e-11	7.13871e-08	hypermethylated
chr13	21813207	0.804993	0.283316	0.521678	0.081147	6.4288	0.0936065	0.0498992	1.28618e-10	1.2817e-07	hypermethylated
chr13	21813204	0.804993	0.283316	0.521678	0.0811498	6.42857	0.0973938	0.0498992	1.28808e-10	1.2834e-07	hypermethylated
chr8	29828154	0.668799	0.144633	0.524165	0.0817097	6.41497	0.0660939	0.046762	1.40849e-10	1.38671e-07	hypermethylated
chr12	56700665	0.830956	0.34681	0.484146	0.0740666	6.53663	0.0675365	0.046762	6.29186e-11	6.91579e-08	hypermethylated
chr7	42266808	0.753824	0.442686	0.311138	0.0407487	7.63552	0.0870695	0.046762	2.24908e-14	6.10294e-11	hypermethylated
chr8	31347665	0.820025	0.202192	0.617833	0.0999636	6.18058	0.129032	0.046762	6.38678e-10	5.06483e-07	hypermethylated
chr8	56296498	0.88007	0.417456	0.462614	0.0700299	6.60595	0.0955012	0.0431046	3.9497e-11	4.62047e-08	hypermethylated
chr8	56296262	0.880662	0.413092	0.46757	0.0710079	6.58477	0.104169	0.0565929	4.55602e-11	5.2262e-08	hypermethylated
chr19	55434267	0.746752	0.143749	0.603003	0.0971845	6.20472	0.0853253	0.0560655	5.47935e-10	4.43994e-07	hypermethylated
chr3	21494578	0.985548	0.498074	0.487474	0.0749437	6.50453	0.0913298	0.0423597	7.79353e-11	8.31351e-08	hypermethylated
chr11	112786484	0.714862	0.248074	0.466788	0.0710597	6.56896	0.10444	0.046762	5.0669e-11	5.73357e-08	hypermethylated
chr7	35842175	0.849768	0.392696	0.457073	0.0691821	6.60681	0.0802822	0.0425117	3.92701e-11	4.59781e-08	hypermethylated
chr7	88970143	0.96764	0.425748	0.541892	0.0856262	6.32858	0.0899713	0.0628105	2.47425e-10	2.24851e-07	hypermethylated
chr8	30474390	0.72414	0.0963059	0.627834	0.102293	6.13758	0.0693366	0.0566927	8.37878e-10	6.39498e-07	hypermethylated
chr13	21813257	0.813509	0.304431	0.509078	0.0793824	6.41298	0.0684148	0.0485394	1.427e-10	1.40255e-07	hypermethylated
chr19	55434268	0.746752	0.143749	0.603003	0.0976168	6.17725	0.0793183	0.0569803	6.52281e-10	5.155e-07	hypermethylated
chrX	75673481	0.871253	0.347155	0.524098	0.0823056	6.36771	0.0870695	0.046762	1.91871e-10	1.8074e-07	hypermethylated
chr9	74181360	0.896768	0.39395	0.502817	0.0782154	6.42862	0.0786211	0.0451145	1.28767e-10	1.28306e-07	hypermethylated
chr9	9516167	0.858433	0.331147	0.527287	0.0829938	6.35333	0.0883136	0.046762	2.10705e-10	1.9599e-07	hypermethylated
chr17	12040326	0.622169	0.165973	0.456196	0.0692366	6.58894	0.135259	0.046762	4.42983e-11	5.10158e-08	hypermethylated
chr8	19406537	0.922523	0.406356	0.516167	0.0809494	6.37642	0.0742107	0.0465663	1.8128e-10	1.72219e-07	hypermethylated
chr8	30286128	0.570417	0.0788111	0.491605	0.0761758	6.45357	0.127969	0.0587612	1.09247e-10	1.11341e-07	hypermethylated
chr2	19578033	0.860047	0.574409	0.285638	0.0361168	7.90874	0.0870695	0.046762	2.60007e-15	8.54299e-12	hypermethylated
chr17	25138906	0.777334	0.170216	0.607118	0.0986701	6.15301	0.0769178	0.0642103	7.60284e-10	5.88511e-07	hypermethylated
chr12	56700769	0.799457	0.31612	0.483337	0.0745873	6.48015	0.125086	0.046762	9.16296e-11	9.56779e-08	hypermethylated
chr17	43736990	0.831533	0.135263	0.69627	0.116029	6.00081	0.0648563	0.0533669	1.96341e-09	1.31429e-06	hypermethylated
chr6	22877458	0.861526	0.455958	0.405567	0.0594731	6.81935	0.073198	0.0603497	9.14556e-12	1.28133e-08	hypermethylated
chr9	72171815	0.925448	0.696116	0.229332	0.0251831	9.10656	0.0870695	0.046762	8.50318e-20	6.07314e-16	hypermethylated
chr1	33350031	0.94867	0.566646	0.382024	0.0549396	6.95353	0.0870695	0.0502754	3.56249e-12	5.59197e-09	hypermethylated
chr8	29868596	0.772669	0.109365	0.663305	0.109742	6.0442	0.0675492	0.0503369	1.50149e-09	1.04813e-06	hypermethylated
chrX	75673350	0.895195	0.332708	0.562488	0.0901761	6.23766	0.0903334	0.0488988	4.44173e-10	3.71213e-07	hypermethylated
chr5	34547835	0.90744	0.527152	0.380288	0.054652	6.95835	0.1582	0.046762	3.44278e-12	5.42665e-09	hypermethylated
chr12	13887830	0.946585	0.415228	0.531357	0.0841577	6.31382	0.0778268	0.035608	2.72224e-10	2.44236e-07	hypermethylated
chr14	80752956	0.886548	0.50192	0.384628	0.0555338	6.92601	0.0613821	0.046762	4.32879e-12	6.64254e-09	hypermethylated
chr17	40223354	0.435323	0.129294	0.306029	0.0402025	7.6122	0.0870695	0.0473461	2.69476e-14	7.1746e-11	hypermethylated
chr3	56045627	0.930712	0.332678	0.598034	0.0971981	6.15273	0.0795048	0.0599328	7.61592e-10	5.89392e-07	hypermethylated
chr17	18624419	0.719212	0.214792	0.50442	0.0789589	6.38838	0.0645324	0.0499661	1.67649e-10	1.61016e-07	hypermethylated
chr4	102305604	0.926386	0.529402	0.396984	0.0579924	6.84546	0.0876124	0.046762	7.62328e-12	1.09285e-08	hypermethylated
chr17	24419700	0.869169	0.259129	0.61004	0.0996289	6.12312	0.0705155	0.0617756	9.1758e-10	6.9089e-07	hypermethylated
chr3	6937010	0.809318	0.168973	0.640345	0.105636	6.06181	0.0581769	0.0551515	1.34601e-09	9.55128e-07	hypermethylated
chr3	151072287	0.941863	0.361026	0.580837	0.0941402	6.16992	0.0727954	0.0384321	6.83253e-10	5.37016e-07	hypermethylated
chr9	90112634	0.557849	0.129887	0.427962	0.0642376	6.66217	0.0820085	0.0531302	2.69811e-11	3.30917e-08	hypermethylated
chr17	19927669	0.984968	0.353848	0.631119	0.104033	6.06652	0.0920323	0.351448	1.3071e-09	9.32418e-07	hypermethylated
chr17	8919508	0.975735	0.330315	0.645421	0.106884	6.03854	0.0931833	0.048879	1.55513e-09	1.0793e-06	hypermethylated
chr9	49942942	0.814202	0.336068	0.478133	0.0741394	6.44911	0.0864403	0.046762	1.1251e-10	1.14271e-07	hypermethylated
chr13	21813197	0.800205	0.287345	0.51286	0.0809634	6.33446	0.122385	0.0418385	2.38171e-10	2.17583e-07	hypermethylated
chr8	57763761	0.786591	0.369002	0.417589	0.0622873	6.70425	0.0719099	0.0646317	2.02448e-11	2.57107e-08	hypermethylated
chr13	99673072	0.783995	0.25793	0.526064	0.0836098	6.2919	0.0637136	0.0749459	3.13607e-10	2.75821e-07	hypermethylated
chr17	17753863	0.722188	0.221086	0.501102	0.0787146	6.36607	0.0947806	0.0554206	1.93937e-10	1.8243e-07	hypermethylated
chr9	85664272	0.684404	0.271067	0.413337	0.0615212	6.71862	0.0870695	0.046762	1.83453e-11	2.35874e-08	hypermethylated
chr12	57284770	0.909121	0.562647	0.346474	0.0484246	7.15493	0.0915735	0.046762	8.37138e-13	1.54851e-09	hypermethylated
chr17	22160798	0.932158	0.243331	0.688827	0.115734	5.95182	0.0957975	0.0572703	2.65184e-09	1.69549e-06	hypermethylated
chr15	20291987	0.831942	0.376735	0.455208	0.0698176	6.51996	0.0870695	0.046762	7.03256e-11	7.60731e-08	hypermethylated
chr9	28188242	0.788877	0.383792	0.405085	0.0599816	6.75348	0.0802822	0.046762	1.44345e-11	1.91113e-08	hypermethylated
chrX	90621596	0.854825	0.33191	0.522915	0.0831693	6.28736	0.0736685	0.0415505	3.2292e-10	2.82749e-07	hypermethylated
chrX	75673249	0.891116	0.332525	0.558592	0.0902573	6.18888	0.0941189	0.046762	6.05921e-10	4.84183e-07	hypermethylated
chrX	75673494	0.868943	0.346236	0.522707	0.0832034	6.28228	0.0870695	0.046762	3.33642e-10	2.90827e-07	hypermethylated
chrX	75673497	0.868943	0.346236	0.522707	0.0832034	6.28228	0.0870695	0.046762	3.33642e-10	2.90827e-07	hypermethylated
chr12	56700776	0.799457	0.31612	0.483337	0.0754581	6.40537	0.0744989	0.046762	1.50006e-10	1.46469e-07	hypermethylated
chr14	108555734	0.884565	0.445336	0.439229	0.0668253	6.5728	0.0870695	0.046762	4.93769e-11	5.6066e-08	hypermethylated
chr8	3255286	0.885626	0.395319	0.490306	0.0769212	6.37414	0.0962791	0.0541257	1.83992e-10	1.74433e-07	hypermethylated
chrX	75673354	0.895195	0.332708	0.562488	0.0911938	6.16805	0.0948267	0.0488988	6.91379e-10	5.42397e-07	hypermethylated
chrX	75673358	0.895195	0.332708	0.562488	0.0911938	6.16805	0.0948267	0.0488988	6.91379e-10	5.42397e-07	hypermethylated
chr4	123820851	0.943539	0.579563	0.363976	0.0521094	6.98485	0.0938286	0.046762	2.85162e-12	4.59483e-09	hypermethylated
chr6	39678022	0.846005	0.396122	0.449883	0.069144	6.50647	0.0870695	0.046762	7.69385e-11	8.22216e-08	hypermethylated
chr2	108345682	0.870887	0.315194	0.555693	0.0900574	6.17043	0.0962937	0.0393755	6.8104e-10	5.35519e-07	hypermethylated
chr2	126855471	0.902828	0.456616	0.446212	0.0684635	6.51751	0.074924	0.0646729	7.14824e-11	7.71487e-08	hypermethylated
chr16	77758235	0.820376	0.435609	0.384767	0.0563182	6.83201	0.100463	0.0390252	8.37311e-12	1.18577e-08	hypermethylated
chr5	61372944	0.785619	0.356364	0.429256	0.0651239	6.59137	0.0732768	0.046762	4.35787e-11	5.03084e-08	hypermethylated
chr17	19798881	0.764739	0.290209	0.47453	0.0740809	6.40556	0.122592	0.0421004	1.49814e-10	1.46312e-07	hypermethylated
chr1	86349911	0.923858	0.560164	0.363693	0.052177	6.97037	0.09226	0.0425957	3.161e-12	5.03266e-09	hypermethylated
chr18	3248683	0.92784	0.617811	0.310029	0.0415974	7.45309	0.0905173	0.046762	9.11791e-14	2.14797e-10	hypermethylated
chr16	28003219	0.870803	0.356476	0.514327	0.0821225	6.26292	0.0810164	0.0417655	3.77829e-10	3.23568e-07	hypermethylated
chr16	65029564	0.919697	0.594813	0.324884	0.044585	7.28684	0.089005	0.046762	3.17301e-13	6.55069e-10	hypermethylated
chr10	113854334	0.645678	0.161249	0.484429	0.0763144	6.34781	0.0870695	0.047486	2.18406e-10	2.02016e-07	hypermethylated
chr9	85372828	0.85837	0.243398	0.614973	0.102292	6.01192	0.0881294	0.0410492	1.83335e-09	1.24042e-06	hypermethylated
chrX	95480408	0.942298	0.474723	0.467575	0.0731065	6.39581	0.0870695	0.046762	1.59698e-10	1.54453e-07	hypermethylated
chr17	19777490	0.715034	0.274588	0.440446	0.0677259	6.50337	0.0876285	0.046762	7.85427e-11	8.3695e-08	hypermethylated
chr13	21813166	0.790832	0.282801	0.508031	0.0811846	6.25773	0.0929019	0.0407053	3.90624e-10	3.32722e-07	hypermethylated
chrX	74734781	0.90792	0.562568	0.345352	0.0488235	7.07348	0.0870695	0.046762	1.51093e-12	2.61352e-09	hypermethylated
chr17	12476915	0.783574	0.219434	0.564139	0.0925113	6.09806	0.0997915	0.0654347	1.07366e-09	7.89359e-07	hypermethylated
chrX	70062760	0.957684	0.486779	0.470904	0.0739384	6.36888	0.0887443	0.0430243	1.90418e-10	1.79562e-07	hypermethylated
chr16	86553619	0.95889	0.665437	0.293454	0.0385734	7.60766	0.0870695	0.046762	2.79101e-14	7.4095e-11	hypermethylated
chr17	19362811	0.916801	0.252859	0.663941	0.112481	5.90269	0.0636616	0.0498218	3.57612e-09	2.18284e-06	hypermethylated
chrY	5854131	0.665045	0.250916	0.414129	0.0627158	6.60326	0.0870695	0.046762	4.02206e-11	4.69362e-08	hypermethylated
chr19	46646276	0.81043	0.314985	0.495445	0.078959	6.2747	0.314008	0.0592162	3.503e-10	3.03191e-07	hypermethylated
chr13	8017851	0.838962	0.241421	0.597541	0.0994325	6.00951	0.102267	0.0409723	1.86085e-09	1.25622e-06	hypermethylated
chr5	64037845	0.903616	0.358378	0.545238	0.0889805	6.12762	0.0870695	0.0489771	8.92034e-10	6.74552e-07	hypermethylated
chr5	64037848	0.903616	0.358378	0.545238	0.0889805	6.12762	0.0870695	0.0489771	8.92034e-10	6.74552e-07	hypermethylated
chr5	64037861	0.903616	0.358378	0.545238	0.0889805	6.12762	0.0870695	0.0489771	8.92034e-10	6.74552e-07	hypermethylated
chr8	31367334	0.869496	0.151526	0.717971	0.123506	5.81326	0.0682291	0.0620407	6.12676e-09	3.43664e-06	hypermethylated
chr18	20243696	0.965374	0.546865	0.41851	0.0636645	6.57367	0.0903976	0.14117	4.9089e-11	5.57879e-08	hypermethylated
chrX	10130141	0.730893	0.318915	0.411978	0.0624017	6.60202	0.0823501	0.046762	4.05593e-11	4.72757e-08	hypermethylated
chr3	32899679	0.76311	0.348881	0.414229	0.0628625	6.58945	0.0719232	0.0431655	4.41467e-11	5.08722e-08	hypermethylated
chr10	62141204	0.84752	0.410322	0.437198	0.0674798	6.47895	0.0745736	0.0430243	9.23631e-11	9.63131e-08	hypermethylated
chr4	78722325	0.889045	0.563928	0.325117	0.0450961	7.20943	0.0870695	0.052417	5.61871e-13	1.08754e-09	hypermethylated
chr17	18578956	0.724759	0.14947	0.575289	0.0952507	6.03974	0.0795703	0.0479166	1.54365e-09	1.07253e-06	hypermethylated
chr8	29843343	0.752138	0.166686	0.585452	0.0973404	6.01449	0.0605131	0.046762	1.80457e-09	1.22393e-06	hypermethylated
chr17	25005728	0.955138	0.241627	0.713512	0.123061	5.79803	0.12083	0.169735	6.70992e-09	3.70667e-06	hypermethylated
chr12	56700664	0.830956	0.34681	0.484146	0.0771081	6.2788	0.0850783	0.0489782	3.41186e-10	2.96476e-07	hypermethylated
chr13	21813268	0.818682	0.320377	0.498305	0.0800152	6.22762	0.0761879	0.0508882	4.73567e-10	3.92151e-07	hypermethylated
chrX	75673343	0.893879	0.33569	0.558189	0.0921165	6.0596	0.0949791	0.0489267	1.36458e-09	9.65757e-07	hypermethylated
chr8	21655233	0.932626	0.58175	0.350877	0.0504537	6.95442	0.0875341	0.046762	3.54009e-12	5.56176e-09	hypermethylated
chr8	128346464	0.797779	0.393364	0.404415	0.061266	6.60097	0.0870695	0.046762	4.08488e-11	4.75664e-08	hypermethylated
chr17	25138907	0.777334	0.170216	0.607118	0.102084	5.94726	0.0883985	0.0508817	2.72675e-09	1.73508e-06	hypermethylated
chr5	64037832	0.896063	0.387158	0.508905	0.0824219	6.17439	0.0738534	0.046762	6.64205e-10	5.23729e-07	hypermethylated
chr9	49942927	0.814202	0.336068	0.478133	0.0762975	6.2667	0.119535	0.046762	3.68779e-10	3.16797e-07	hypermethylated
chr6	146368917	0.897078	0.517664	0.379414	0.0564332	6.72325	0.0917409	0.046762	1.7771e-11	2.29379e-08	hypermethylated
chr3	35816336	0.889818	0.538698	0.35112	0.0507236	6.92222	0.0870695	0.046762	4.44629e-12	6.80149e-09	hypermethylated
chr17	11586006	0.933044	0.355471	0.577573	0.0965426	5.98257	0.0705912	0.0907527	2.19642e-09	1.44501e-06	hypermethylated
chr8	30635701	0.806637	0.2158	0.590837	0.0992811	5.95115	0.101448	0.0398749	2.66264e-09	1.70119e-06	hypermethylated
chr1	19181782	0.548164	0.245212	0.302952	0.041055	7.37917	0.0870695	0.046762	1.59275e-13	3.53326e-10	hypermethylated
chr17	52029106	0.798386	0.168856	0.629531	0.107219	5.87146	0.0825107	0.0430214	4.31971e-09	2.55947e-06	hypermethylated
chr3	21494577	0.985548	0.498074	0.487474	0.0784642	6.21269	0.0931146	0.0584975	5.2086e-10	4.25405e-07	hypermethylated
chr6	79222223	0.915334	0.556363	0.358971	0.0524483	6.84428	0.0870695	0.046762	7.68613e-12	1.10057e-08	hypermethylated
chrX	96677162	0.776151	0.35363	0.42252	0.0653192	6.46855	0.0870695	0.046762	9.89477e-11	1.02243e-07	hypermethylated
chr17	12476861	0.783574	0.219434	0.564139	0.0940366	5.99915	0.103753	0.0513803	1.98354e-09	1.32561e-06	hypermethylated
chr17	49950559	0.905254	0.343525	0.561729	0.0935636	6.00371	0.0936268	0.0927544	1.92859e-09	1.29459e-06	hypermethylated
chr6	58219648	0.698464	0.340939	0.357525	0.0521851	6.8511	0.0870695	0.0490469	7.32861e-12	1.0561e-08	hypermethylated
chr3	27235608	0.941505	0.59448	0.347025	0.05006	6.93217	0.0870695	0.046762	4.1442e-12	6.39114e-09	hypermethylated
chr13	21813284	0.823186	0.331324	0.491862	0.0794408	6.19156	0.131424	0.0511423	5.95721e-10	4.77281e-07	hypermethylated
chr8	31347709	0.820025	0.202192	0.617833	0.105045	5.8816	0.0932428	0.046762	4.06308e-09	2.42948e-06	hypermethylated
chr17	52128978	0.925963	0.453095	0.472868	0.0756513	6.25063	0.0870695	0.046762	4.08801e-10	3.45936e-07	hypermethylated
chr12	56700795	0.78403	0.32108	0.46295	0.0736762	6.28357	0.0891893	0.0487012	3.30878e-10	2.88763e-07	hypermethylated
chr12	56700803	0.78403	0.32108	0.46295	0.0736762	6.28357	0.0891893	0.0487012	3.30878e-10	2.88763e-07	hypermethylated
chr5	64038629	0.878795	0.38737	0.491425	0.0794575	6.18475	0.155954	0.038759	6.22016e-10	4.95169e-07	hypermethylated
chr1	28814788	0.927426	0.537827	0.389599	0.0588052	6.62525	0.0929207	0.0430243	3.46653e-11	4.1229e-08	hypermethylated
chr6	43949311	0.886769	0.439977	0.446792	0.070445	6.34243	0.0897567	0.0501869	2.26165e-10	2.08087e-07	hypermethylated
chr3	26786678	0.939667	0.311111	0.628555	0.107371	5.85407	0.0870695	0.046762	4.79691e-09	2.79583e-06	hypermethylated
chr6	130834375	0.831107	0.246009	0.585098	0.0985612	5.93639	0.0925484	0.046762	2.91361e-09	1.83588e-06	hypermethylated
chr6	138326255	0.635262	0.152382	0.48288	0.0778047	6.20631	0.0870695	0.047486	5.42433e-10	4.40278e-07	hypermethylated
chr15	95630532	0.981535	0.362529	0.619007	0.10547	5.86906	0.0896696	0.0490489	4.38274e-09	2.59014e-06	hypermethylated
chr12	71750381	0.955574	0.642915	0.312659	0.0432189	7.23431	0.0870695	0.0522397	4.6789e-13	9.24577e-10	hypermethylated
chr11	116390048	0.841305	0.285362	0.555943	0.0926735	5.99894	0.0870695	0.046762	1.98609e-09	1.32693e-06	hypermethylated
chr1	140912565	0.928873	0.579252	0.34962	0.050739	6.89056	0.087678	0.046762	5.55727e-12	8.28298e-09	hypermethylated
chr8	34194377	0.898225	0.54924	0.348985	0.05061	6.89557	0.0771241	0.046762	5.36489e-12	8.0337e-09	hypermethylated
chr3	3244946	0.943617	0.40389	0.539726	0.0893871	6.03807	0.0870695	0.0420192	1.55964e-09	1.08182e-06	hypermethylated
chr8	21619185	0.922211	0.47851	0.443701	0.0698874	6.3488	0.0964783	0.046762	2.16995e-10	2.00923e-07	hypermethylated
chr12	56700648	0.828144	0.349001	0.479143	0.0771271	6.21238	0.0953653	0.049	5.2188e-10	4.26088e-07	hypermethylated
chr15	52706466	0.886059	0.506142	0.379918	0.0569492	6.67117	0.0880364	0.046762	2.53776e-11	3.13521e-08	hypermethylated
chrX	75673330	0.893173	0.338878	0.554295	0.0924652	5.99463	0.0720898	0.0489571	2.03947e-09	1.35714e-06	hypermethylated
chr1	186618923	0.871919	0.393456	0.478463	0.0770705	6.20812	0.0870695	0.046762	5.36209e-10	4.35971e-07	hypermethylated
chr17	20178233	0.729052	0.174035	0.555017	0.0926754	5.98883	0.0870695	0.046762	2.11357e-09	1.39854e-06	hypermethylated
chr12	25413884	0.882573	0.191064	0.691508	0.120492	5.73903	0.0870695	0.0560417	9.52197e-09	4.9621e-06	hypermethylated
chr17	16376438	0.604361	0.111718	0.492643	0.0799875	6.159	0.0870695	0.0472045	7.32052e-10	5.6998e-07	hypermethylated
chr12	56700817	0.78403	0.32108	0.46295	0.0739692	6.25868	0.0891893	0.0487012	3.88241e-10	3.30975e-07	hypermethylated
chr8	30169331	0.76533	0.1158	0.64953	0.111999	5.79945	0.0576131	0.0549735	6.65332e-09	3.68039e-06	hypermethylated
chrX	75673233	0.880134	0.364147	0.515987	0.0847859	6.08577	0.0870695	0.046762	1.15934e-09	8.42649e-07	hypermethylated
chr3	116714258	0.761964	0.393362	0.368602	0.0548342	6.72212	0.0870695	0.046762	1.791e-11	2.30949e-08	hypermethylated
chr13	14330238	0.960265	0.652071	0.308194	0.042518	7.24854	0.0886441	0.046762	4.21276e-13	8.43508e-10	hypermethylated
chr3	143823727	0.686555	0.225883	0.460672	0.0736914	6.25137	0.0878309	0.0375063	4.06875e-10	3.4458e-07	hypermethylated
chr17	52107640	0.927032	0.22284	0.704192	0.123473	5.70319	0.0702968	0.0596561	1.17588e-08	5.91863e-06	hypermethylated
chr8	30876128	0.762206	0.175835	0.586371	0.0994026	5.89895	0.260535	0.046762	3.65812e-09	2.2242e-06	hypermethylated
chr11	99306291	0.963706	0.618153	0.345553	0.0501977	6.88383	0.0870695	0.046762	5.82634e-12	8.63694e-09	hypermethylated
chr2	8802788	0.903019	0.621548	0.28147	0.0371092	7.58492	0.0870695	0.046762	3.32703e-14	8.68985e-11	hypermethylated
chr19	46646319	0.805531	0.324539	0.480992	0.077914	6.17337	0.096948	0.0601581	6.68489e-10	5.26726e-07	hypermethylated
chr7	120120935	0.937031	0.55462	0.382411	0.0578331	6.61232	0.0919473	0.0436425	3.78342e-11	4.45118e-08	hypermethylated
chr8	29784474	0.696912	0.106802	0.590109	0.100398	5.87772	0.302931	0.05264	4.15958e-09	2.47813e-06	hypermethylated
chr17	49655090	0.64255	0.195126	0.447424	0.0712391	6.2806	0.101239	0.046762	3.37272e-10	2.93504e-07	hypermethylated
chr12	32185983	0.870811	0.483402	0.387409	0.0589466	6.5722	0.0767816	0.046762	4.9576e-11	5.62613e-08	hypermethylated
chr12	32186012	0.870811	0.483402	0.387409	0.0589466	6.5722	0.0767816	0.046762	4.9576e-11	5.62613e-08	hypermethylated
chr8	72835173	0.870976	0.492237	0.378738	0.0571787	6.62377	0.0870695	0.046762	3.50162e-11	4.15963e-08	hypermethylated
chrX	161977105	0.899567	0.379716	0.51985	0.0861431	6.03473	0.101349	0.046762	1.59232e-09	1.10099e-06	hypermethylated
chr9	11939528	0.95684	0.54858	0.40826	0.0633277	6.44678	0.0896236	0.048152	1.14251e-10	1.15793e-07	hypermethylated
chr4	3681506	0.953464	0.570885	0.382579	0.0580896	6.58601	0.0920254	0.0408274	4.51797e-11	5.19009e-08	hypermethylated
chr1	43864230	0.974528	0.694266	0.280262	0.0370694	7.56046	0.0918646	0.0510171	4.01644e-14	1.02951e-10	hypermethylated
chr12	56700649	0.828144	0.349001	0.479143	0.0779804	6.1444	0.0821613	0.0538624	8.02678e-10	6.16584e-07	hypermethylated
chr1	106310712	0.911707	0.49303	0.418678	0.0655512	6.38703	0.0870695	0.046762	1.69143e-10	1.62254e-07	hypermethylated
chr5	93536668	0.926436	0.392423	0.534014	0.0893158	5.97894	0.0870695	0.046762	2.24593e-09	1.47278e-06	hypermethylated
chr9	54695829	0.912655	0.451119	0.461536	0.0744775	6.19699	0.0596948	0.0482432	5.7554e-10	4.6338e-07	hypermethylated
chr6	12543696	0.643492	0.272855	0.370637	0.0557761	6.64508	0.0917607	0.0483919	3.03043e-11	3.66682e-08	hypermethylated
chr8	31465824	0.714468	0.331123	0.383345	0.0584453	6.55904	0.0870695	0.046762	5.41554e-11	6.0768e-08	hypermethylated
chr14	92939946	0.882842	0.448239	0.434603	0.0690641	6.29275	0.0737961	0.0524867	3.11889e-10	2.74566e-07	hypermethylated
chr19	46646277	0.81043	0.314985	0.495445	0.0816353	6.069	0.17178	0.0411395	1.28713e-09	9.2037e-07	hypermethylated
chr11	16324317	0.940714	0.606808	0.333906	0.0482939	6.91403	0.0933395	0.046762	4.71065e-12	7.15767e-09	hypermethylated
chr13	93912309	0.814901	0.336092	0.47881	0.0782579	6.11836	0.073926	0.0432246	9.4546e-10	7.08966e-07	hypermethylated
chr17	49858128	0.893336	0.23478	0.658556	0.11548	5.70277	0.115563	0.0505507	1.17879e-08	5.93076e-06	hypermethylated
chr17	59179286	0.694528	0.417666	0.276862	0.0365664	7.5715	0.0870695	0.046762	3.68936e-14	9.53674e-11	hypermethylated
chr3	68324335	0.94018	0.640408	0.299771	0.0413058	7.25736	0.0875073	0.0493197	3.94711e-13	7.96175e-10	hypermethylated
chr1	5911079	0.782076	0.365584	0.416492	0.0654525	6.36327	0.0960298	0.0596654	1.97505e-10	1.85329e-07	hypermethylated
chrY	67578313	0.601052	0.170808	0.430244	0.0683161	6.29784	0.092394	0.046762	3.01823e-10	2.6688e-07	hypermethylated
chr17	19837511	0.845981	0.300632	0.545349	0.0922171	5.91376	0.387377	0.101065	3.34388e-09	2.06176e-06	hypermethylated
chr17	13494815	0.837895	0.501783	0.336112	0.0489162	6.87118	0.0870695	0.046762	6.36752e-12	9.33365e-09	hypermethylated
chrY	5017819	0.906115	0.541552	0.364563	0.0548176	6.65047	0.0878788	0.046762	2.92164e-11	3.54897e-08	hypermethylated
chr3	93231171	0.938399	0.438505	0.499894	0.0828908	6.03075	0.0870695	0.0499285	1.63203e-09	1.12395e-06	hypermethylated
chr4	135757756	0.976462	0.696373	0.280089	0.0373448	7.50009	0.0870695	0.046762	6.37743e-14	1.56095e-10	hypermethylated
chr6	76302206	0.910015	0.592985	0.31703	0.0450259	7.04106	0.0870695	0.046762	1.90786e-12	3.212e-09	hypermethylated
chr16	35992492	0.498976	0.101878	0.397099	0.0616954	6.43643	0.0715736	0.0471112	1.22313e-10	1.22713e-07	hypermethylated
chrY	67881444	0.751814	0.120795	0.631019	0.110424	5.71452	0.0893216	0.0504482	1.10016e-08	5.59777e-06	hypermethylated
chrX	75673318	0.890592	0.342295	0.548296	0.093235	5.8808	0.0941488	0.0558803	4.08284e-09	2.43972e-06	hypermethylated
chr17	18775337	0.820562	0.253873	0.56669	0.0970739	5.83771	0.0738247	0.0608507	5.29218e-09	3.04074e-06	hypermethylated
chr11	116389987	0.839708	0.288499	0.551209	0.093867	5.87223	0.0870695	0.046762	4.29969e-09	2.5495e-06	hypermethylated
chrX	141550169	0.943517	0.381241	0.562276	0.0961949	5.84517	0.0883852	0.0430243	5.06054e-09	2.92629e-06	hypermethylated
chr17	46507843	0.754178	0.372748	0.38143	0.0585679	6.51261	0.0870695	0.046762	7.38541e-11	7.93643e-08	hypermethylated
chr4	118135781	0.783601	0.362258	0.421343	0.0668779	6.30018	0.0497323	0.0426746	2.97303e-10	2.63512e-07	hypermethylated
chr17	70632882	0.733166	0.448506	0.28466	0.0384388	7.40554	0.0870695	0.046762	1.3062e-13	2.95999e-10	hypermethylated
chr9	66897558	0.9705	0.544543	0.425957	0.0679349	6.27008	0.0887839	0.046762	3.60861e-10	3.11015e-07	hypermethylated
chr4	64133879	0.792557	0.465615	0.326942	0.047311	6.91049	0.0870695	0.0505665	4.82968e-12	7.32114e-09	hypermethylated
chr6	85302155	0.908866	0.459321	0.449545	0.0728872	6.16769	0.0907584	0.0478742	6.92949e-10	5.4345e-07	hypermethylated
chr1	149941496	0.869772	0.570686	0.299086	0.0415225	7.20298	0.0870695	0.046762	5.89106e-13	1.13365e-09	hypermethylated
chr8	29784051	0.725871	0.159488	0.566382	0.097278	5.82231	0.10586	0.0418871	5.80406e-09	3.28445e-06	hypermethylated
chr18	6733552	0.807889	0.422703	0.385186	0.0594992	6.4738	0.0773205	0.046762	9.55705e-11	9.92369e-08	hypermethylated
chrX	60409580	0.949172	0.491532	0.45764	0.0746487	6.13058	0.0875191	0.046762	8.75589e-10	6.64056e-07	hypermethylated
chrX	75673280	0.891116	0.332525	0.558592	0.0957235	5.83547	0.0941189	0.0488916	5.36386e-09	3.07474e-06	hypermethylated
chr13	27604648	0.856126	0.536074	0.320051	0.0459452	6.96594	0.0870695	0.046762	3.26222e-12	5.17045e-09	hypermethylated
chrX	140538735	0.686675	0.218616	0.468059	0.0768571	6.08999	0.0748701	0.046762	1.12919e-09	8.24122e-07	hypermethylated
chr8	31482810	0.836816	0.138181	0.698635	0.125018	5.58828	0.0707695	0.0610042	2.29328e-08	1.03193e-05	hypermethylated
chr7	88534990	0.975459	0.745846	0.229613	0.0270696	8.48229	0.0872019	0.046762	2.20799e-17	1.06542e-13	hypermethylated
chr3	92864652	0.930716	0.532035	0.398681	0.0623803	6.39113	0.0987041	0.0606536	1.64665e-10	1.58551e-07	hypermethylated
chr6	61392385	0.975897	0.682918	0.292978	0.0403161	7.26703	0.0889943	0.046762	3.67479e-13	7.4679e-10	hypermethylated
chr11	6710294	0.961703	0.45554	0.506163	0.0848567	5.96492	0.089789	0.046762	2.44757e-09	1.58436e-06	hypermethylated
chr19	46646238	0.81043	0.314985	0.495445	0.0826269	5.99616	0.108561	0.0387562	2.02036e-09	1.34655e-06	hypermethylated
chr19	46646233	0.81043	0.314985	0.495445	0.082695	5.99122	0.0760647	0.0427132	2.08268e-09	1.38107e-06	hypermethylated
chr3	84252291	0.926248	0.597139	0.329109	0.0479334	6.86596	0.0875661	0.046762	6.60447e-12	9.63443e-09	hypermethylated
chrX	167014564	0.92941	0.484362	0.445048	0.0722139	6.16291	0.0875433	0.046762	7.14196e-10	5.57718e-07	hypermethylated
chr17	80006431	0.833082	0.353971	0.479111	0.0793433	6.03845	0.0870695	0.0626916	1.55598e-09	1.07977e-06	hypermethylated
chr17	80006441	0.833082	0.353971	0.479111	0.0793433	6.03845	0.0870695	0.0626916	1.55598e-09	1.07977e-06	hypermethylated
chr17	10802877	0.773745	0.199779	0.573966	0.0992077	5.7855	0.194198	0.053215	7.22954e-09	3.94697e-06	hypermethylated
chr7	120120890	0.937031	0.55462	0.382411	0.0591737	6.46251	0.10461	0.0436425	1.02979e-10	1.0583e-07	hypermethylated
chr12	113043084	0.911267	0.552195	0.359073	0.0542895	6.61404	0.095664	0.046762	3.73969e-11	4.40617e-08	hypermethylated
chr16	15941938	0.948993	0.629973	0.31902	0.0459028	6.94991	0.0874984	0.046762	3.65527e-12	5.7199e-09	hypermethylated
chr3	7842666	0.752646	0.216807	0.535839	0.0913721	5.86437	0.0806742	0.989475	4.50843e-09	2.6519e-06	hypermethylated
chr4	53244410	0.596267	0.289078	0.307189	0.0434483	7.07022	0.0792719	0.046762	1.54692e-12	2.66789e-09	hypermethylated
chr3	103843815	0.907857	0.581117	0.326739	0.0475761	6.86773	0.0870695	0.046762	6.52328e-12	9.53004e-09	hypermethylated
chr3	4668722	0.49266	0.109905	0.382755	0.0593381	6.45041	0.0870695	0.046762	1.11546e-10	1.13408e-07	hypermethylated
chrX	67975448	0.775764	0.277667	0.498097	0.0836357	5.95556	0.0870695	0.046762	2.59187e-09	1.66269e-06	hypermethylated
chrX	115806025	0.835192	0.389823	0.44537	0.0725628	6.13772	0.135574	0.046762	8.37167e-10	6.39097e-07	hypermethylated
chr5	134148358	0.939171	0.514401	0.42477	0.0682566	6.22313	0.0884339	0.046762	4.87322e-10	4.01685e-07	hypermethylated
chrX	157024126	0.748687	0.381685	0.367002	0.0561281	6.53864	0.0870695	0.046762	6.208e-11	6.83681e-08	hypermethylated
chrX	21343288	0.95904	0.505897	0.453143	0.0742606	6.10207	0.0900805	0.046762	1.04706e-09	7.72732e-07	hypermethylated
chr17	51212472	0.635304	0.0962032	0.539101	0.0923425	5.83806	0.0895013	0.0423207	5.28126e-09	3.03513e-06	hypermethylated
chr2	140015991	0.796442	0.452197	0.344245	0.0513745	6.70071	0.0870695	0.046762	2.07413e-11	2.62499e-08	hypermethylated
chrX	152852448	0.921709	0.478588	0.443121	0.0721807	6.13905	0.0894221	0.0519061	8.30183e-10	6.34616e-07	hypermethylated
chr8	30298102	0.860794	0.39152	0.469273	0.077787	6.0328	0.101961	0.046762	1.61146e-09	1.1121e-06	hypermethylated
chrX	75673400	0.894897	0.327714	0.567183	0.0984171	5.76305	0.104807	0.0488542	8.26063e-09	4.40855e-06	hypermethylated
chrX	75673384	0.894897	0.327714	0.567183	0.0984257	5.76255	0.0977758	0.0488542	8.28531e-09	4.41945e-06	hypermethylated
chrX	75673388	0.894897	0.327714	0.567183	0.0984344	5.76204	0.0877078	0.0488542	8.31039e-09	4.43072e-06	hypermethylated
chr8	31335667	0.69728	0.166078	0.531202	0.0908587	5.84647	0.0754074	0.046762	5.02113e-09	2.90731e-06	hypermethylated
chr3	151072286	0.941863	0.361026	0.580837	0.101356	5.73067	0.0991489	0.0591666	1.00036e-08	5.17036e-06	hypermethylated
chr12	17509937	0.799719	0.332569	0.46715	0.0774052	6.03512	0.0870695	0.046762	1.58847e-09	1.09859e-06	hypermethylated
chr4	81740998	0.964303	0.655236	0.309067	0.044085	7.01072	0.0873257	0.046762	2.37094e-12	3.89891e-09	hypermethylated
chr11	15580807	0.743606	0.268019	0.475587	0.0792379	6.00201	0.145699	0.0410328	1.94888e-09	1.30618e-06	hypermethylated
chr18	9722388	0.733197	0.381518	0.351679	0.0530991	6.62307	0.0870695	0.046762	3.51823e-11	4.17626e-08	hypermethylated
chr14	34585125	0.94679	0.530309	0.416481	0.066772	6.23736	0.0870695	0.046762	4.4503e-10	3.71804e-07	hypermethylated
chr19	46646169	0.752448	0.282279	0.470169	0.0781203	6.01853	0.0723784	0.046762	1.76011e-09	1.19837e-06	hypermethylated
chr15	83242286	0.848337	0.386918	0.461418	0.076297	6.04766	0.0777858	0.046762	1.46964e-09	1.02922e-06	hypermethylated
chr17	57252150	0.827603	0.288637	0.538965	0.0926787	5.81542	0.0978	0.046762	6.04817e-09	3.39981e-06	hypermethylated
chrX	109555698	0.83756	0.197685	0.639875	0.114104	5.60781	0.0962267	0.0533405	2.04903e-08	9.40295e-06	hypermethylated
chrX	44650234	0.964299	0.464192	0.500107	0.0845719	5.9134	0.0873101	0.0504522	3.35125e-09	2.06566e-06	hypermethylated
chr13	21813290	0.830998	0.347828	0.48317	0.0810147	5.96398	0.0704385	0.0432445	2.46161e-09	1.59213e-06	hypermethylated
chr11	116389941	0.831104	0.289827	0.541277	0.093302	5.80134	0.0870695	0.046762	6.57872e-09	3.64694e-06	hypermethylated
chr11	116389968	0.831104	0.289827	0.541277	0.093302	5.80134	0.0870695	0.046762	6.57872e-09	3.64694e-06	hypermethylated
chr11	116389971	0.831104	0.289827	0.541277	0.093302	5.80134	0.0870695	0.046762	6.57872e-09	3.64694e-06	hypermethylated
chr2	20358005	0.865025	0.465337	0.399688	0.0633716	6.30705	0.0870695	0.046762	2.84395e-10	2.53737e-07	hypermethylated
chr3	7378818	0.822925	0.259023	0.563901	0.0981695	5.74416	0.0811114	0.0502931	9.23808e-09	4.83928e-06	hypermethylated
chr19	46646320	0.805531	0.324539	0.480992	0.0806666	5.96271	0.211497	0.0413239	2.48083e-09	1.60297e-06	hypermethylated
chr12	104054467	0.958519	0.596738	0.361782	0.0554327	6.5265	0.0873629	0.046762	6.73256e-11	7.32694e-08	hypermethylated
chr16	50189685	0.789918	0.227993	0.561925	0.0978377	5.74344	0.0537196	0.0751972	9.27709e-09	4.85653e-06	hypermethylated
chr11	99865367	0.936589	0.650888	0.285701	0.0393479	7.26088	0.0870695	0.046762	3.84578e-13	7.77924e-10	hypermethylated
chr1	66812526	0.888034	0.471269	0.416765	0.0671495	6.20652	0.0924194	0.0561333	5.41691e-10	4.39792e-07	hypermethylated
chr6	34784131	0.959184	0.646844	0.31234	0.0450258	6.93693	0.0870695	0.046762	4.00714e-12	6.20232e-09	hypermethylated
chr1	160299203	0.743894	0.462469	0.281425	0.0384726	7.31493	0.0870695	0.046762	2.57518e-13	5.43443e-10	hypermethylated
chr4	148920989	0.764903	0.284647	0.480257	0.08064	5.95556	0.0870695	0.046762	2.59177e-09	1.66265e-06	hypermethylated
chrX	101337871	0.969008	0.584401	0.384606	0.0603575	6.37214	0.0870695	0.046762	1.86407e-10	1.76369e-07	hypermethylated
chr8	29784473	0.696912	0.106802	0.590109	0.103957	5.67649	0.0958676	0.0480709	1.37484e-08	6.74739e-06	hypermethylated
chr13	93912298	0.814901	0.336092	0.47881	0.0803532	5.95881	0.073926	0.0360515	2.54077e-09	1.63541e-06	hypermethylated
chrX	38184820	0.782796	0.315899	0.466898	0.077827	5.99917	0.0964808	0.046762	1.98327e-09	1.32547e-06	hypermethylated
chrX	75673214	0.875382	0.369187	0.506195	0.0861786	5.87379	0.0870695	0.046762	4.25935e-09	2.52916e-06	hypermethylated
chrX	113648097	0.947864	0.465155	0.48271	0.081224	5.94294	0.0870695	0.0430243	2.79948e-09	1.77487e-06	hypermethylated
chr13	63216370	0.91158	0.641642	0.269938	0.0360687	7.484	0.0870695	0.0551031	7.20913e-14	1.74063e-10	hypermethylated
chr10	10245415	0.973408	0.719754	0.253654	0.0326205	7.77591	0.0872356	0.046762	7.4909e-15	2.25288e-11	hypermethylated
chr17	22605834	0.775488	0.178835	0.596653	0.10544	5.65871	0.0660073	0.359702	1.52512e-08	7.3522e-06	hypermethylated
chr17	24710477	0.924144	0.314017	0.610127	0.10831	5.63315	0.105464	0.0422899	1.76944e-08	8.32283e-06	hypermethylated
chr2	144994903	0.768874	0.475595	0.293279	0.0410453	7.14525	0.0996463	0.046762	8.98339e-13	1.64858e-09	hypermethylated
chr13	101259651	0.945064	0.728109	0.216955	0.0248402	8.73404	0.0874492	0.046762	2.45733e-18	1.3971e-14	hypermethylated
chr19	21249503	0.908639	0.590906	0.317733	0.0462446	6.87072	0.0816902	0.046762	6.38792e-12	9.36025e-09	hypermethylated
chr8	31558680	0.78296	0.279405	0.503554	0.0857131	5.87488	0.119775	0.046762	4.23143e-09	2.51488e-06	hypermethylated
chr17	56293145	0.9381	0.337155	0.600945	0.106412	5.64734	0.078583	0.0483212	1.62948e-08	7.7663e-06	hypermethylated
chr17	51390015	0.776232	0.120241	0.655991	0.118107	5.55422	0.0693673	0.0523934	2.78847e-08	1.21305e-05	hypermethylated
chr1	32230552	0.93411	0.599924	0.334186	0.0497588	6.71611	0.0931494	0.046762	1.86634e-11	2.39413e-08	hypermethylated
chr15	56545391	0.847522	0.445107	0.402415	0.0642841	6.25994	0.099376	0.046762	3.85119e-10	3.287e-07	hypermethylated
chr6	90700248	0.853017	0.449951	0.403065	0.0644381	6.25508	0.0870695	0.046762	3.97305e-10	3.37713e-07	hypermethylated
chr8	30280326	0.71761	0.231572	0.486038	0.0820947	5.92046	0.0780058	0.046762	3.21039e-09	1.99258e-06	hypermethylated
chr16	86513116	0.835482	0.29029	0.545192	0.0946833	5.75805	0.0992725	0.0423532	8.50892e-09	4.52022e-06	hypermethylated
chr13	21813507	0.867702	0.379994	0.487708	0.0824872	5.91252	0.0740837	0.0375904	3.36906e-09	2.07489e-06	hypermethylated
chrX	121469492	0.739202	0.31184	0.427362	0.0696679	6.13427	0.0870695	0.046762	8.555e-10	6.50916e-07	hypermethylated
chr16	79147425	0.804271	0.299012	0.505259	0.08627	5.85672	0.0703098	0.0632868	4.72107e-09	2.75812e-06	hypermethylated
chr2	103640206	0.783831	0.46561	0.318221	0.0464553	6.85005	0.0835191	0.046762	7.38237e-12	1.06278e-08	hypermethylated
chr8	36404773	0.973766	0.560414	0.413352	0.0667122	6.19604	0.0870695	0.0430243	5.79014e-10	4.6579e-07	hypermethylated
chr12	3081240	0.911736	0.417246	0.49449	0.0840589	5.88266	0.105794	0.046762	4.03717e-09	2.4167e-06	hypermethylated
chr8	30306210	0.649868	0.162224	0.487644	0.082602	5.90353	0.0697581	0.0601274	3.55801e-09	2.17359e-06	hypermethylated
chr11	112786726	0.722287	0.274321	0.447966	0.0742084	6.0366	0.0870695	0.0515384	1.57398e-09	1.09014e-06	hypermethylated
chr17	45182642	0.754841	0.174188	0.580654	0.102549	5.66221	0.0773631	0.0582106	1.49437e-08	7.2319e-06	hypermethylated
chr8	61472928	0.863713	0.491579	0.372133	0.0580938	6.40573	0.0712378	0.046762	1.49655e-10	1.46185e-07	hypermethylated
chr8	70216722	0.670074	0.144856	0.525218	0.0907968	5.78455	0.0851486	0.0474089	7.27086e-09	3.96656e-06	hypermethylated
chrX	153871532	0.865827	0.507583	0.358244	0.0551486	6.49598	0.0881484	0.046762	8.24952e-11	8.72913e-08	hypermethylated
chr13	89398352	0.886074	0.477712	0.408361	0.0658616	6.20029	0.0870695	0.046762	5.63584e-10	4.5505e-07	hypermethylated
chr8	30147995	0.547665	0.0817293	0.465936	0.0781589	5.96139	0.0944846	0.0476152	2.50099e-09	1.61388e-06	hypermethylated
chr19	3783725	0.931269	0.394065	0.537204	0.0934392	5.74924	0.0967112	0.0456419	8.96471e-09	4.72011e-06	hypermethylated
chr4	93993552	0.86861	0.535488	0.333122	0.0498266	6.68563	0.0810063	0.646206	2.29929e-11	2.87441e-08	hypermethylated
chrX	123695606	0.961893	0.467866	0.494028	0.0842335	5.86498	0.0888013	0.046762	4.49198e-09	2.64387e-06	hypermethylated
chrX	18225928	0.97083	0.572002	0.398828	0.0639325	6.23827	0.0872523	0.046762	4.42436e-10	3.6991e-07	hypermethylated
chr3	6875755	0.894098	0.592455	0.301643	0.043177	6.9862	0.0870695	0.046762	2.82438e-12	4.55519e-09	hypermethylated
chr14	7177378	0.947613	0.625548	0.322065	0.047555	6.77247	0.0874098	0.046762	1.26602e-11	1.70396e-08	hypermethylated
chr11	18618723	0.892533	0.542101	0.350432	0.0536624	6.5303	0.0959279	0.0519609	6.56372e-11	7.17306e-08	hypermethylated
chr10	93263755	0.899957	0.411801	0.488156	0.0832257	5.86545	0.0870695	0.0497196	4.47921e-09	2.6377e-06	hypermethylated
chr17	52129036	0.925963	0.453095	0.472868	0.0799527	5.91436	0.0967801	0.046762	3.33178e-09	2.05525e-06	hypermethylated
chr8	31645589	0.61149	0.146967	0.464523	0.0781847	5.94135	0.120898	0.046762	2.82677e-09	1.78914e-06	hypermethylated
chr7	10906991	0.943874	0.512156	0.431718	0.0711567	6.06714	0.0870695	0.046762	1.30204e-09	9.29419e-07	hypermethylated
chrX	167014467	0.905826	0.213079	0.692748	0.127201	5.4461	0.105228	0.0514294	5.14864e-08	2.01877e-05	hypermethylated
chrX	18270640	0.943439	0.406424	0.537016	0.093788	5.72585	0.0870695	0.0420192	1.02919e-08	5.29607e-06	hypermethylated
chrY	40100031	0.97032	0.610351	0.359969	0.0557944	6.4517	0.0875974	0.046762	1.10601e-10	1.12577e-07	hypermethylated
chrY	40100033	0.97032	0.610351	0.359969	0.0557944	6.4517	0.0875974	0.046762	1.10601e-10	1.12577e-07	hypermethylated
chr3	19055141	0.925908	0.445361	0.480547	0.081684	5.883	0.0883483	0.046762	4.02893e-09	2.41194e-06	hypermethylated
chr11	54532992	0.932728	0.640594	0.292134	0.0412472	7.08253	0.0870695	0.046762	1.4155e-12	2.46693e-09	hypermethylated
chr14	110748383	0.753813	0.409137	0.344676	0.0525405	6.56019	0.0870695	0.046762	5.37387e-11	6.03428e-08	hypermethylated
chr16	15304037	0.862899	0.429817	0.433082	0.0715421	6.05352	0.0659093	0.0293994	1.4171e-09	9.97618e-07	hypermethylated
chr4	12357502	0.95792	0.474392	0.483528	0.0823821	5.86933	0.0874113	0.0598998	4.37571e-09	2.58672e-06	hypermethylated
chr14	97314362	0.93917	0.57229	0.366881	0.0573379	6.39857	0.0920973	0.0529329	1.56842e-10	1.52069e-07	hypermethylated
chr2	111176511	0.706081	0.235066	0.471015	0.0797127	5.90891	0.0950547	0.0480214	3.44374e-09	2.11456e-06	hypermethylated
chr13	21813326	0.837028	0.366899	0.470129	0.0795552	5.90947	0.0757555	0.0435492	3.43203e-09	2.10798e-06	hypermethylated
chr11	116390047	0.841305	0.285362	0.555943	0.0980011	5.67282	0.149603	0.046762	1.40462e-08	6.86945e-06	hypermethylated
chr13	26986826	0.933736	0.584242	0.349494	0.0536309	6.51665	0.0956047	0.046762	7.18952e-11	7.75378e-08	hypermethylated
chr17	80006282	0.808453	0.313409	0.495045	0.084926	5.82913	0.10123	0.0572259	5.57156e-09	3.1744e-06	hypermethylated
chr4	35018607	0.817952	0.51298	0.304972	0.0440663	6.92076	0.0870695	0.046762	4.49239e-12	6.86368e-09	hypermethylated
chr10	96404620	0.903563	0.700461	0.203101	0.022166	9.16274	0.089065	0.046762	5.0597e-20	3.71854e-16	hypermethylated
chrY	67881450	0.751814	0.120795	0.631019	0.114201	5.5255	0.091754	0.0489068	3.28542e-08	1.38916e-05	hypermethylated
chrX	130966245	0.876698	0.557847	0.318851	0.047074	6.77341	0.0909884	0.046762	1.25785e-11	1.69433e-08	hypermethylated
chr8	46514486	0.969901	0.668952	0.300949	0.043236	6.96062	0.0872722	0.0488132	3.38786e-12	5.35162e-09	hypermethylated
chrX	21356498	0.936893	0.55668	0.380213	0.0602947	6.30591	0.0908692	0.046762	2.865e-10	2.55374e-07	hypermethylated
chr11	116389908	0.831104	0.289827	0.541277	0.0949947	5.69797	0.0870695	0.046762	1.21242e-08	6.0732e-06	hypermethylated
chr17	22251555	0.94981	0.392986	0.556823	0.0984336	5.65684	0.0669988	0.046762	1.54186e-08	7.4204e-06	hypermethylated
chr11	35004937	0.487417	0.145493	0.341924	0.0521336	6.55861	0.0895727	0.046762	5.43112e-11	6.09181e-08	hypermethylated
chr17	18699288	0.557904	0.168399	0.389505	0.0623968	6.24239	0.071145	0.046762	4.30934e-10	3.61669e-07	hypermethylated
chr5	34547849	0.90744	0.527152	0.380288	0.0604468	6.29129	0.0870695	0.046762	3.14845e-10	2.76776e-07	hypermethylated
chrX	75673232	0.880134	0.364147	0.515987	0.0898134	5.7451	0.092074	0.046762	9.18655e-09	4.81654e-06	hypermethylated
chr11	116389986	0.839708	0.288499	0.551209	0.0974766	5.65478	0.14947	0.046762	1.56046e-08	7.49426e-06	hypermethylated
chr8	30890654	0.690514	0.1414	0.549114	0.0970319	5.65911	0.077552	0.0474089	1.52156e-08	7.33808e-06	hypermethylated
chr8	31452785	0.836307	0.191236	0.645071	0.11777	5.4774	0.0626763	0.0449028	4.31624e-08	1.74395e-05	hypermethylated
chrX	75673411	0.885292	0.328595	0.556697	0.0986887	5.64094	0.131643	0.0488637	1.69123e-08	8.01339e-06	hypermethylated
chr2	115014951	0.777043	0.365107	0.411935	0.0674561	6.10672	0.0870695	0.0543426	1.017e-09	7.53708e-07	hypermethylated
chr13	21813334	0.840629	0.37444	0.466189	0.0791997	5.88625	0.0721721	0.0418732	3.95057e-09	2.37252e-06	hypermethylated
chr15	15798837	0.703504	0.144549	0.558955	0.0992771	5.63025	0.058028	0.0641066	1.79946e-08	8.44073e-06	hypermethylated
chr17	16421831	0.733552	0.255312	0.478239	0.0818176	5.84519	0.0661161	0.046762	5.05997e-09	2.926e-06	hypermethylated
chr12	9660091	0.746516	0.427883	0.318633	0.0473198	6.73361	0.0870695	0.046762	1.6551e-11	2.15517e-08	hypermethylated
chrX	49693419	0.94598	0.54057	0.40541	0.0661286	6.13063	0.0870695	0.046762	8.75312e-10	6.63887e-07	hypermethylated
chr13	21813513	0.868571	0.385427	0.483145	0.0829617	5.82371	0.0740345	0.0375792	5.75557e-09	3.26225e-06	hypermethylated
chr8	72656716	0.91074	0.53523	0.37551	0.0596735	6.29274	0.0807616	0.046762	3.11911e-10	2.74578e-07	hypermethylated
chr12	25413885	0.882573	0.191064	0.691508	0.128121	5.39729	0.101857	0.0476764	6.76539e-08	2.52894e-05	hypermethylated
chr3	119426633	0.935823	0.616743	0.31908	0.0474623	6.72281	0.0870695	0.046762	1.78251e-11	2.29982e-08	hypermethylated
chr17	22251567	0.94981	0.392986	0.556823	0.0989793	5.62566	0.0560836	0.046762	1.84805e-08	8.62997e-06	hypermethylated
chr8	81767137	0.853458	0.359506	0.493952	0.0854002	5.78397	0.0870695	0.046762	7.29561e-09	3.97787e-06	hypermethylated
chr12	42643013	0.915704	0.644631	0.271072	0.0370996	7.30662	0.0870695	0.046762	2.73953e-13	5.74104e-10	hypermethylated
chr13	21813332	0.840629	0.37444	0.466189	0.0794236	5.86966	0.0703168	0.0549485	4.36697e-09	2.58247e-06	hypermethylated
chr11	88709370	0.719983	0.208181	0.511802	0.0893247	5.72968	0.159818	0.046762	1.00622e-08	5.19612e-06	hypermethylated
chr4	19833687	0.813463	0.42305	0.390413	0.0629956	6.19747	0.0936072	0.045262	5.73768e-10	4.62106e-07	hypermethylated
chrX	142378726	0.870556	0.292402	0.578154	0.103767	5.57163	0.0882247	0.0545128	2.52369e-08	1.11646e-05	hypermethylated
chr16	93147692	0.801343	0.295205	0.506138	0.0881459	5.74205	0.0959188	0.0430243	9.35376e-09	4.89014e-06	hypermethylated
chr17	83385262	0.823802	0.288548	0.535253	0.0945125	5.66331	0.0922819	0.0408002	1.48481e-08	7.19232e-06	hypermethylated
chr6	11812618	0.944559	0.572204	0.372356	0.0591457	6.29557	0.0925118	0.0430243	3.06269e-10	2.70327e-07	hypermethylated
chr8	3593838	0.662708	0.28182	0.380888	0.0610057	6.24348	0.0870695	0.046762	4.27941e-10	3.59476e-07	hypermethylated
chr6	124802737	0.848417	0.376052	0.472365	0.0808768	5.84055	0.0881232	0.046762	5.20277e-09	2.9964e-06	hypermethylated
chr17	11586007	0.933044	0.355471	0.577573	0.103781	5.56533	0.0723455	0.0461992	2.61664e-08	1.1506e-05	hypermethylated
chr12	9883325	0.748193	0.350884	0.397308	0.0646164	6.14872	0.0870695	0.046762	7.81123e-10	6.02443e-07	hypermethylated
chr14	73948001	0.904625	0.674841	0.229784	0.0282097	8.14556	0.0870695	0.046762	3.77534e-16	1.45646e-12	hypermethylated
chr8	39982987	0.810313	0.480801	0.329512	0.0499209	6.6007	0.0870695	0.046762	4.09229e-11	4.76408e-08	hypermethylated
chr2	142152543	0.889042	0.469201	0.419842	0.0695815	6.03381	0.0707147	0.0391091	1.60138e-09	1.10632e-06	hypermethylated
chr13	21813487	0.865783	0.385401	0.480382	0.0827938	5.80215	0.151504	0.0375794	6.5469e-09	3.63264e-06	hypermethylated
chr17	23300013	0.740209	0.169832	0.570377	0.102417	5.56915	0.0848264	0.0510348	2.55983e-08	1.12994e-05	hypermethylated
chr17	21864489	0.84322	0.233827	0.609393	0.110916	5.4942	0.0484801	0.340449	3.92477e-08	1.61191e-05	hypermethylated
chr9	36437507	0.973969	0.460429	0.51354	0.0900648	5.70189	0.0880433	0.0408063	1.18484e-08	5.95647e-06	hypermethylated
chr13	72012493	0.887552	0.559812	0.32774	0.0496435	6.60187	0.0870695	0.046762	4.06e-11	4.73139e-08	hypermethylated
chr3	79384842	0.913113	0.534686	0.378427	0.0607339	6.2309	0.0870695	0.046762	4.63771e-10	3.85146e-07	hypermethylated
chr1	181146646	0.908721	0.506677	0.402043	0.0658904	6.1017	0.089008	0.046762	1.04946e-09	7.74255e-07	hypermethylated
chr17	49218029	0.667942	0.12677	0.541172	0.0962447	5.62287	0.0746584	0.0491229	1.87811e-08	8.74479e-06	hypermethylated
chr3	7378819	0.822925	0.259023	0.563901	0.101215	5.57132	0.0760708	0.120671	2.52816e-08	1.11813e-05	hypermethylated
chr2	32048902	0.977547	0.499128	0.478419	0.0825669	5.79432	0.0875646	0.0430264	6.8599e-09	3.77517e-06	hypermethylated
chr17	12476862	0.783574	0.219434	0.564139	0.101303	5.56883	0.0764142	0.105	2.56453e-08	1.13163e-05	hypermethylated
chrX	9758104	0.971529	0.46639	0.505139	0.0884692	5.70977	0.0878581	0.0459769	1.13129e-08	5.72826e-06	hypermethylated
chr14	67172313	0.979878	0.580086	0.399792	0.0654933	6.10432	0.088326	0.0435224	1.03239e-09	7.63218e-07	hypermethylated
chr17	74874042	0.94999	0.547011	0.402979	0.066191	6.08812	0.087865	0.0419305	1.14242e-09	8.32418e-07	hypermethylated
chr12	95258294	0.869404	0.569469	0.299935	0.0436987	6.86371	0.0895275	0.046762	6.70931e-12	9.77022e-09	hypermethylated
chrX	75673493	0.868943	0.346236	0.522707	0.0924055	5.65667	0.0910432	0.046762	1.54342e-08	7.42628e-06	hypermethylated
chrX	75673496	0.868943	0.346236	0.522707	0.0924055	5.65667	0.0910432	0.046762	1.54342e-08	7.42628e-06	hypermethylated
chr3	117522095	0.897933	0.465006	0.432927	0.0727881	5.94777	0.103021	0.0524867	2.71822e-09	1.73047e-06	hypermethylated
chr4	148920927	0.764903	0.284647	0.480257	0.0831434	5.77624	0.0870695	0.0483848	7.63872e-09	4.13226e-06	hypermethylated
chr19	21384931	0.952468	0.577646	0.374822	0.0601046	6.23616	0.0870695	0.046762	4.48447e-10	3.74228e-07	hypermethylated
chr12	13887829	0.946585	0.415228	0.531357	0.0943657	5.63083	0.098835	0.116275	1.79346e-08	8.41721e-06	hypermethylated
chr17	17861165	0.829816	0.226623	0.603194	0.110105	5.47835	0.0768672	0.0526512	4.29319e-08	1.73652e-05	hypermethylated
chr12	27220396	0.925976	0.616522	0.309454	0.0458386	6.75095	0.0876179	0.046762	1.46876e-11	1.94093e-08	hypermethylated
chr4	110952221	0.84823	0.476103	0.372127	0.0595593	6.248	0.0813344	0.046762	4.15731e-10	3.50972e-07	hypermethylated
chr8	19409793	0.58925	0.0887257	0.500524	0.0877083	5.70669	0.0641715	0.0518594	1.15197e-08	5.81722e-06	hypermethylated
chr14	64890443	0.893393	0.51821	0.375183	0.0603405	6.21776	0.0847228	0.046762	5.04293e-10	4.13679e-07	hypermethylated
chrX	75673480	0.871253	0.347155	0.524098	0.0930161	5.63449	0.0986801	0.046762	1.75577e-08	8.27087e-06	hypermethylated
chr2	173959386	0.590984	0.289557	0.301427	0.0442213	6.81632	0.0870695	0.0482257	9.33998e-12	1.30523e-08	hypermethylated
chr8	29783900	0.725871	0.159488	0.566382	0.102444	5.52872	0.0835594	0.0434837	3.22583e-08	1.36798e-05	hypermethylated
chr8	31452783	0.836307	0.191236	0.645071	0.11975	5.38682	0.0765913	0.0341533	7.17151e-08	2.65463e-05	hypermethylated
chrX	107672535	0.777508	0.21669	0.560819	0.101305	5.53594	0.0921011	0.0500196	3.0956e-08	1.32259e-05	hypermethylated
chr8	75412642	0.974229	0.44001	0.534219	0.0954685	5.59576	0.088083	0.0406496	2.19656e-08	9.95778e-06	hypermethylated
chr17	9621236	0.968378	0.318071	0.650307	0.121	5.37442	0.0645037	0.0681898	7.68284e-08	2.80829e-05	hypermethylated
chr17	10136746	0.966342	0.262296	0.704047	0.132895	5.29775	0.0902103	0.0565176	1.17239e-07	3.97234e-05	hypermethylated
chr17	18580173	0.856371	0.200091	0.65628	0.122387	5.36233	0.0928766	0.0506615	8.21557e-08	2.96786e-05	hypermethylated
chr11	116389885	0.812419	0.287731	0.524688	0.0934398	5.61525	0.0870695	0.046762	1.96279e-08	9.07447e-06	hypermethylated
chr11	116389892	0.812419	0.287731	0.524688	0.0934398	5.61525	0.0870695	0.046762	1.96279e-08	9.07447e-06	hypermethylated
chr10	93263682	0.892449	0.418846	0.473602	0.0822427	5.7586	0.087901	0.0430243	8.48155e-09	4.50856e-06	hypermethylated
chr3	138307306	0.932245	0.540973	0.391272	0.064125	6.1017	0.08912	0.0464941	1.04945e-09	7.74255e-07	hypermethylated
chrX	108097059	0.963296	0.605685	0.357611	0.0567658	6.29975	0.0873257	0.046762	2.98125e-10	2.64155e-07	hypermethylated
chr2	22087910	0.843778	0.44843	0.395348	0.0650834	6.07449	0.0682143	0.050477	1.24386e-09	8.93996e-07	hypermethylated
chr13	21813469	0.864066	0.389221	0.474845	0.0826368	5.74617	0.130404	0.0389731	9.12889e-09	4.7912e-06	hypermethylated
chr3	3181144	0.783242	0.288008	0.495234	0.0872695	5.67477	0.0870695	0.046762	1.38877e-08	6.80339e-06	hypermethylated
chr10	82511639	0.838816	0.297067	0.541749	0.0975794	5.55188	0.0813662	0.0428437	2.82617e-08	1.2265e-05	hypermethylated
chr8	40192150	0.69954	0.408872	0.290668	0.0421255	6.90005	0.0870695	0.046762	5.19846e-12	7.81744e-09	hypermethylated
chr8	31840239	0.857639	0.25559	0.602049	0.110987	5.42451	0.105722	0.046762	5.81141e-08	2.23196e-05	hypermethylated
chr6	18951390	0.793609	0.469845	0.323764	0.0494735	6.54418	0.0870695	0.046762	5.98232e-11	6.62178e-08	hypermethylated
chr10	93263777	0.899957	0.411801	0.488156	0.0858324	5.68732	0.0870695	0.0497196	1.29052e-08	6.40074e-06	hypermethylated
chr17	44682450	0.681159	0.145658	0.535501	0.0963019	5.56065	0.0870695	0.0481472	2.68769e-08	1.17663e-05	hypermethylated
chr18	62387503	0.926958	0.550377	0.376581	0.0611605	6.15726	0.0870695	0.046762	7.40147e-10	5.75238e-07	hypermethylated
chr17	10076224	0.938463	0.224779	0.713684	0.135736	5.2579	0.130482	0.601544	1.45712e-07	4.74211e-05	hypermethylated
chrX	164401456	0.855392	0.468769	0.386624	0.0634066	6.09753	0.090573	0.046762	1.07718e-09	7.91573e-07	hypermethylated
chr17	24992760	0.884822	0.227223	0.657599	0.123353	5.33102	0.0772629	0.0702148	9.76648e-08	3.4198e-05	hypermethylated
chr3	61849110	0.875914	0.373513	0.502401	0.089023	5.6435	0.0917311	0.0452115	1.66628e-08	7.91183e-06	hypermethylated
chr8	31840231	0.857639	0.25559	0.602049	0.111085	5.4197	0.0985929	0.046762	5.96995e-08	2.28205e-05	hypermethylated
chr13	21813531	0.86735	0.391149	0.476201	0.0832841	5.71779	0.0740814	0.03757	1.07916e-08	5.5073e-06	hypermethylated
chr14	15562475	0.971418	0.706343	0.265075	0.0365699	7.24844	0.0870695	0.046762	4.21587e-13	8.44037e-10	hypermethylated
chr13	21813459	0.864066	0.389221	0.474845	0.0830466	5.71782	0.0812774	0.0375729	1.07903e-08	5.50675e-06	hypermethylated
chr17	23731217	0.696872	0.168455	0.528417	0.094935	5.56609	0.0891978	0.047584	2.60523e-08	1.14642e-05	hypermethylated
chr4	102260724	0.810357	0.481489	0.328868	0.0507258	6.48326	0.0951598	0.0508264	8.97616e-11	9.39586e-08	hypermethylated
chr10	68351872	0.739891	0.320365	0.419526	0.0708721	5.91948	0.0870695	0.046762	3.22963e-09	2.00219e-06	hypermethylated
chrX	69337181	0.947457	0.50048	0.446977	0.076983	5.80618	0.0875191	0.046762	6.39149e-09	3.55972e-06	hypermethylated
chr19	33946106	0.823796	0.318342	0.505454	0.0899861	5.61702	0.0810581	0.891765	1.94281e-08	8.99758e-06	hypermethylated
chr6	108695740	0.865072	0.475484	0.389588	0.0642878	6.06006	0.0935117	0.0425817	1.36072e-09	9.63592e-07	hypermethylated
chr7	121800304	0.944412	0.579776	0.364636	0.0587614	6.20537	0.0870695	0.0501821	5.457e-10	4.42485e-07	hypermethylated
chr6	26391517	0.962358	0.722405	0.239953	0.0310809	7.72025	0.0870695	0.046762	1.16101e-14	3.35854e-11	hypermethylated
chrX	69242559	0.945673	0.481766	0.463907	0.0808242	5.73971	0.0870695	0.046762	9.48367e-09	4.94655e-06	hypermethylated
chr3	24395736	0.942731	0.502449	0.440282	0.0755775	5.82557	0.0668894	0.053287	5.6917e-09	3.23226e-06	hypermethylated
chr16	24659297	0.909492	0.517159	0.392333	0.0649348	6.04195	0.0870695	0.046762	1.52264e-09	1.06026e-06	hypermethylated
chr1	88026440	0.926259	0.630852	0.295407	0.0434299	6.80194	0.0870695	0.046762	1.03222e-11	1.4257e-08	hypermethylated
chr1	133261986	0.905643	0.585601	0.320043	0.0489098	6.54352	0.0759862	0.046762	6.00858e-11	6.64678e-08	hypermethylated
chr19	52229567	0.528081	0.123214	0.404867	0.0677664	5.97445	0.0791036	0.0473142	2.30867e-09	1.50738e-06	hypermethylated
chr6	25921619	0.9481	0.584914	0.363186	0.0585029	6.208	0.0870695	0.0430243	5.36629e-10	4.36287e-07	hypermethylated
chrX	100894387	0.963161	0.52602	0.437142	0.0749501	5.83244	0.0888318	0.046762	5.46237e-09	3.12195e-06	hypermethylated
chr16	16867061	0.832011	0.300533	0.531477	0.0960172	5.53523	0.0884634	0.0484963	3.10818e-08	1.32713e-05	hypermethylated
chr17	23930749	0.806668	0.149736	0.656931	0.123942	5.30032	0.271467	0.0442856	1.15602e-07	3.92709e-05	hypermethylated
chr17	18627026	0.438032	0.160225	0.277807	0.039609	7.01374	0.0870695	0.046762	2.3203e-12	3.82609e-09	hypermethylated
chr17	19149140	0.406945	0.068775	0.33817	0.0530779	6.37119	0.0872717	0.046762	1.87566e-10	1.77288e-07	hypermethylated
chr10	3231659	0.980119	0.495144	0.484975	0.0858081	5.65186	0.0906146	0.0519235	1.58722e-08	7.60164e-06	hypermethylated
chr17	22031581	0.898983	0.181911	0.717073	0.137641	5.20972	0.085309	0.0550159	1.89123e-07	5.87589e-05	hypermethylated
chr6	3665436	0.900936	0.572443	0.328493	0.050976	6.44407	0.0870695	0.046762	1.16312e-10	1.17552e-07	hypermethylated
chr13	38921527	0.820597	0.430678	0.389919	0.0646972	6.02683	0.0870695	0.046762	1.67211e-09	1.1472e-06	hypermethylated
chr17	49961780	0.885395	0.37587	0.509525	0.0913913	5.5752	0.092191	0.046762	2.4724e-08	1.09737e-05	hypermethylated
chr13	84734134	0.887132	0.275139	0.611993	0.114298	5.35437	0.0747524	0.0483803	8.58573e-08	3.07771e-05	hypermethylated
chr10	54357583	0.478731	0.202707	0.276025	0.0392996	7.0236	0.0870695	0.046762	2.16217e-12	3.58897e-09	hypermethylated
chr18	40811658	0.918525	0.554479	0.364047	0.0589674	6.17369	0.0827501	0.046762	6.6713e-10	5.25766e-07	hypermethylated
chr4	12544846	0.80524	0.415654	0.389585	0.0646746	6.02378	0.0787817	0.0430243	1.70394e-09	1.1659e-06	hypermethylated
chr8	31407397	0.751644	0.223187	0.528457	0.0957084	5.52153	0.0870695	0.046762	3.36056e-08	1.41588e-05	hypermethylated
chr10	93263736	0.899957	0.411801	0.488156	0.0867113	5.62967	0.08784	0.046762	1.80553e-08	8.46364e-06	hypermethylated
chr8	8656934	0.726607	0.21466	0.511948	0.0920363	5.56245	0.103671	0.039877	2.66009e-08	1.16655e-05	hypermethylated
chr1	69878078	0.898605	0.522501	0.376104	0.0617063	6.09506	0.0827755	0.046762	1.09396e-09	8.02116e-07	hypermethylated
chr17	12643235	0.958754	0.298522	0.660232	0.125213	5.27285	0.0885518	0.0399332	1.34319e-07	4.44044e-05	hypermethylated
chr11	88709314	0.722198	0.213833	0.508365	0.0912768	5.56949	0.0826596	0.0725079	2.55479e-08	1.12808e-05	hypermethylated
chr5	90878138	0.907556	0.498295	0.409261	0.0691329	5.91992	0.0760167	0.046762	3.22102e-09	1.99792e-06	hypermethylated
chr8	8656781	0.724482	0.244344	0.480138	0.0850083	5.64813	0.256592	0.0696351	1.62204e-08	7.73747e-06	hypermethylated
chr19	46646441	0.843262	0.375757	0.467505	0.0821903	5.68808	0.0904354	0.0654546	1.28475e-08	6.3767e-06	hypermethylated
chr9	117191565	0.914927	0.567214	0.347712	0.0554065	6.27566	0.324314	0.046762	3.48155e-10	3.01578e-07	hypermethylated
chr13	75643364	0.96299	0.456	0.506991	0.0910664	5.56726	0.0878085	0.046762	2.5877e-08	1.14009e-05	hypermethylated
chr2	95370051	0.956859	0.532338	0.424521	0.0726159	5.84612	0.0874414	0.046762	5.03181e-09	2.91199e-06	hypermethylated
chr3	58432123	0.767665	0.52427	0.243396	0.0320975	7.58301	0.0802822	0.046762	3.37632e-14	8.80254e-11	hypermethylated
chr4	72521930	0.812367	0.475285	0.337083	0.0530878	6.34954	0.0906417	0.0521067	2.15966e-10	2.00121e-07	hypermethylated
chr6	26546744	0.805697	0.433305	0.372392	0.0610079	6.104	0.0843181	0.046762	1.03448e-09	7.64556e-07	hypermethylated
chrX	41751437	0.969583	0.680313	0.28927	0.0424213	6.81898	0.0880321	0.046762	9.16919e-12	1.28403e-08	hypermethylated
chr11	88709334	0.722198	0.213833	0.508365	0.0915558	5.55252	0.0931503	0.0725079	2.81581e-08	1.22278e-05	hypermethylated
chr8	63292928	0.980574	0.642027	0.338547	0.0534891	6.32927	0.090135	0.0675348	2.46321e-10	2.24009e-07	hypermethylated
chr16	15379950	0.728929	0.247372	0.481556	0.0855685	5.62772	0.0871686	0.0480214	1.82602e-08	8.54265e-06	hypermethylated
chr11	116389967	0.831104	0.289827	0.541277	0.0989991	5.46749	0.0870695	0.048454	4.56443e-08	1.82676e-05	hypermethylated
chr11	116389970	0.831104	0.289827	0.541277	0.0989991	5.46749	0.0870695	0.048454	4.56443e-08	1.82676e-05	hypermethylated
chr17	8589285	0.789936	0.434739	0.355197	0.057262	6.20301	0.0870695	0.046762	5.53937e-10	4.48402e-07	hypermethylated
chr8	8656932	0.726607	0.21466	0.511948	0.0924368	5.53836	0.0702433	0.039877	3.05324e-08	1.30745e-05	hypermethylated
chr17	43681386	0.708226	0.111904	0.596322	0.111454	5.35037	0.0982817	0.0513313	8.77743e-08	3.13432e-05	hypermethylated
chr3	29865136	0.971049	0.726876	0.244173	0.0323776	7.54142	0.0872213	0.046762	4.64884e-14	1.17409e-10	hypermethylated
chr8	107241038	0.955235	0.395869	0.559366	0.103172	5.42168	0.0874113	0.0430243	5.90414e-08	2.26099e-05	hypermethylated
chr2	169636911	0.782598	0.314181	0.468417	0.0827693	5.65931	0.0952976	0.0502224	1.51982e-08	7.33074e-06	hypermethylated
chrX	51312097	0.96193	0.610618	0.351312	0.0565134	6.21645	0.0870695	0.046762	5.08537e-10	4.16722e-07	hypermethylated
chr17	18580174	0.856371	0.200091	0.65628	0.125117	5.24535	0.071979	0.0508385	1.55986e-07	5.01566e-05	hypermethylated
chr13	21813352	0.84746	0.389091	0.458369	0.0806264	5.6851	0.0666626	0.0419956	1.30738e-08	6.47071e-06	hypermethylated
chr5	64037833	0.896063	0.387158	0.508905	0.0920005	5.53154	0.0870695	0.0493113	3.17431e-08	1.35063e-05	hypermethylated
chr17	68250333	0.873709	0.437431	0.436278	0.0756832	5.76453	0.0940078	0.0631863	8.18876e-09	4.37727e-06	hypermethylated
chr17	80006389	0.865549	0.301722	0.563827	0.104395	5.4009	0.0727323	0.0619804	6.63059e-08	2.48793e-05	hypermethylated
chr11	118413478	0.945825	0.646119	0.299705	0.0449646	6.66536	0.0870695	0.046762	2.64012e-11	3.24562e-08	hypermethylated
chr12	28226731	0.832201	0.465866	0.366335	0.0599721	6.10843	0.0870695	0.046762	1.00618e-09	7.47125e-07	hypermethylated
chr13	21813346	0.84746	0.389091	0.458369	0.0807043	5.67961	0.0712365	0.0419956	1.35002e-08	6.64534e-06	hypermethylated
chr7	25883400	0.886334	0.470819	0.415515	0.0710846	5.84536	0.0692441	0.0386458	5.0547e-09	2.9235e-06	hypermethylated
chr13	8017850	0.838962	0.241421	0.597541	0.112131	5.32895	0.09	0.0554614	9.8782e-08	3.45156e-05	hypermethylated
chr17	18912471	0.758657	0.207986	0.550671	0.101608	5.41954	0.195469	0.0503349	5.97512e-08	2.28375e-05	hypermethylated
chr5	107973631	0.674931	0.303001	0.37193	0.0613314	6.06426	0.0729184	0.046762	1.32565e-09	9.43282e-07	hypermethylated
chrX	148558187	0.782865	0.320827	0.462038	0.0816628	5.65787	0.0819121	0.046762	1.53261e-08	7.38246e-06	hypermethylated
chr4	148499160	0.86208	0.433735	0.428345	0.0741012	5.78054	0.0870695	0.046762	7.44614e-09	4.0454e-06	hypermethylated
chr17	16385055	0.688233	0.177082	0.511151	0.0927915	5.50859	0.125218	0.0518998	3.61714e-08	1.50631e-05	hypermethylated
chr17	20417842	0.578406	0.130225	0.448181	0.0785906	5.70273	0.0870695	0.046762	1.17907e-08	5.93203e-06	hypermethylated
chr7	27786932	0.924038	0.653716	0.270323	0.0384601	7.02865	0.0877414	0.046762	2.08538e-12	3.47749e-09	hypermethylated
chr13	21813364	0.84746	0.389091	0.458369	0.0809284	5.66388	0.0666707	0.0419956	1.47986e-08	7.17318e-06	hypermethylated
chr12	79854136	0.838906	0.381794	0.457113	0.0806538	5.66759	0.070318	0.0430243	1.44822e-08	7.0472e-06	hypermethylated
chr12	12499150	0.96346	0.747723	0.215737	0.026141	8.25284	0.0876774	0.046762	1.54675e-16	6.42321e-13	hypermethylated
chr13	21813360	0.84746	0.389091	0.458369	0.080983	5.66006	0.0598299	0.0419956	1.51317e-08	7.30423e-06	hypermethylated
chr6	89803554	0.967881	0.492963	0.474917	0.0847246	5.60543	0.0872836	0.0463964	2.07742e-08	9.51244e-06	hypermethylated
chr10	120140022	0.7598	0.457931	0.301869	0.045623	6.6166	0.0870695	0.046762	3.67559e-11	4.34062e-08	hypermethylated
chr4	73743231	0.904574	0.643848	0.260726	0.0363274	7.17713	0.0913901	0.046762	7.11904e-13	1.34103e-09	hypermethylated
chrX	16959114	0.973237	0.663048	0.310189	0.0475081	6.52919	0.0879531	0.046762	6.61257e-11	7.21676e-08	hypermethylated
chr13	78476458	0.895245	0.633153	0.262092	0.0366463	7.15195	0.0870695	0.046762	8.55561e-13	1.57851e-09	hypermethylated
chr2	85318969	0.447989	0.145796	0.302193	0.0457297	6.60825	0.0870695	0.046762	3.88895e-11	4.55941e-08	hypermethylated
chr19	4507259	0.847137	0.618792	0.228345	0.029028	7.86638	0.0870695	0.046762	3.65064e-15	1.16423e-11	hypermethylated
chr9	99562488	0.849788	0.442236	0.407552	0.0695751	5.85772	0.0883687	0.046762	4.69258e-09	2.74377e-06	hypermethylated
chr2	144958622	0.825132	0.454966	0.370166	0.0611288	6.0555	0.107891	0.0479392	1.39979e-09	9.87136e-07	hypermethylated
chr8	8656893	0.716326	0.218541	0.497785	0.0900332	5.5289	0.249675	0.0707232	3.22241e-08	1.36676e-05	hypermethylated
chrX	131371242	0.964264	0.559942	0.404322	0.068882	5.86978	0.0870695	0.0438037	4.36375e-09	2.58097e-06	hypermethylated
chr1	73714968	0.980663	0.674403	0.30626	0.0466884	6.55967	0.0889922	0.0489507	5.39283e-11	6.05442e-08	hypermethylated
chr17	24992761	0.884822	0.227223	0.657599	0.126277	5.2076	0.0896261	0.0458774	1.91297e-07	5.93086e-05	hypermethylated
chr16	30557508	0.922021	0.583096	0.338925	0.0541227	6.26217	0.0870695	0.046762	3.79665e-10	3.24839e-07	hypermethylated
chr6	67456657	0.91432	0.611252	0.303068	0.0460014	6.58824	0.0870695	0.046762	4.45059e-11	5.12251e-08	hypermethylated
chr8	30370514	0.684087	0.0895111	0.594576	0.112054	5.30614	0.130924	0.0667565	1.11971e-07	3.82487e-05	hypermethylated
chr17	27532947	0.576514	0.197807	0.378707	0.0631731	5.99476	0.104963	0.046762	2.03791e-09	1.35636e-06	hypermethylated
chr1	10559170	0.97271	0.709064	0.263646	0.0370933	7.10764	0.0875337	0.046762	1.1804e-12	2.10368e-09	hypermethylated
chr1	46038536	0.582076	0.214566	0.36751	0.0606376	6.06077	0.12042	0.046762	1.35473e-09	9.60082e-07	hypermethylated
chr8	8656769	0.724482	0.244344	0.480138	0.0861813	5.57125	0.0783244	0.0403369	2.52918e-08	1.11847e-05	hypermethylated
chr16	15195034	0.685399	0.263028	0.422371	0.0730889	5.77886	0.0870695	0.055588	7.52075e-09	4.07906e-06	hypermethylated
chr8	19406538	0.922523	0.406356	0.516167	0.0944025	5.46773	0.0682403	0.0610702	4.55842e-08	1.8249e-05	hypermethylated
chr10	31707865	0.785279	0.527783	0.257496	0.0357269	7.20735	0.0870695	0.046762	5.70513e-13	1.10221e-09	hypermethylated
chr8	3255226	0.883487	0.394372	0.489115	0.0883087	5.5387	0.0940725	0.0391967	3.04732e-08	1.3054e-05	hypermethylated
chr8	8656780	0.724482	0.244344	0.480138	0.0862737	5.56528	0.108595	0.052115	2.61726e-08	1.15084e-05	hypermethylated
chr13	21813539	0.864757	0.397266	0.467492	0.0834097	5.60476	0.0742273	0.0375633	2.0854e-08	9.54338e-06	hypermethylated
chr16	52322401	0.979683	0.603245	0.376438	0.0627603	5.99803	0.0887063	0.0431595	1.99727e-09	1.33347e-06	hypermethylated
chr2	108692243	0.765545	0.475532	0.290013	0.0431657	6.7186	0.0870695	0.046762	1.83479e-11	2.359e-08	hypermethylated
chr19	46646365	0.823979	0.353122	0.470857	0.0842602	5.58813	0.112923	0.0629165	2.29531e-08	1.03272e-05	hypermethylated
chr11	38576536	0.677494	0.419434	0.25806	0.035923	7.1837	0.0870695	0.046762	6.785e-13	1.28556e-09	hypermethylated
chr4	30042513	0.762526	0.498885	0.263641	0.0371927	7.08852	0.0870695	0.046762	1.35552e-12	2.37463e-09	hypermethylated
chr1	107587979	0.945203	0.677696	0.267506	0.0380799	7.02487	0.0870695	0.046762	2.14261e-12	3.56048e-09	hypermethylated
chr8	8656882	0.716326	0.218541	0.497785	0.0904476	5.50357	0.131522	0.161612	3.7218e-08	1.54225e-05	hypermethylated
chr8	40544993	0.982494	0.533305	0.449189	0.0794031	5.65707	0.0975188	0.0785748	1.53975e-08	7.41197e-06	hypermethylated
chr8	30287531	0.492302	0.113053	0.379249	0.0635003	5.9724	0.1097	0.046762	2.33791e-09	1.52389e-06	hypermethylated
chr17	52107588	0.927032	0.22284	0.704192	0.137479	5.12218	0.100134	0.0952678	3.02016e-07	8.58985e-05	hypermethylated
chr17	45244212	0.888179	0.390347	0.497833	0.0907435	5.48615	0.089147	0.046762	4.10791e-08	1.67402e-05	hypermethylated
chr8	8656935	0.726607	0.21466	0.511948	0.0939987	5.44633	0.150374	0.0629204	5.14198e-08	2.01647e-05	hypermethylated
chr17	8401353	0.858241	0.365717	0.492524	0.0895993	5.49696	0.0917654	0.0696132	3.86395e-08	1.59097e-05	hypermethylated
chr14	39964695	0.685096	0.401393	0.283703	0.0419413	6.76427	0.0870695	0.046762	1.3398e-11	1.79027e-08	hypermethylated
chr13	107639870	0.847794	0.490837	0.356957	0.0586714	6.08401	0.0882057	0.046762	1.17213e-09	8.50346e-07	hypermethylated
chr3	15875900	0.872473	0.32028	0.552192	0.103286	5.34622	0.101332	0.0425511	8.98091e-08	3.19378e-05	hypermethylated
chr7	20876229	0.736614	0.268023	0.468591	0.0842397	5.56259	0.0870695	0.046762	2.658e-08	1.16573e-05	hypermethylated
chr8	30304590	0.926348	0.428456	0.497892	0.0909408	5.47491	0.128396	0.046762	4.37742e-08	1.76446e-05	hypermethylated
chr17	80006432	0.833082	0.353971	0.479111	0.0866484	5.52937	0.0845209	0.0447341	3.21379e-08	1.36383e-05	hypermethylated
chr17	80006442	0.833082	0.353971	0.479111	0.0866824	5.5272	0.0942386	0.0447341	3.25382e-08	1.3781e-05	hypermethylated
chr8	16781974	0.733803	0.207855	0.525948	0.0973919	5.40032	0.0684939	0.0625603	6.65208e-08	2.49473e-05	hypermethylated
chr6	31271814	0.855263	0.40873	0.446533	0.0792404	5.63516	0.0886137	0.0463951	1.74891e-08	8.24323e-06	hypermethylated
chr13	21813442	0.851867	0.393448	0.45842	0.0820005	5.59045	0.0641688	0.0398738	2.2648e-08	1.02129e-05	hypermethylated
chr2	28538412	0.863476	0.322764	0.540712	0.10084	5.36208	0.0880218	0.0427199	8.22704e-08	2.97138e-05	hypermethylated
chr15	7859347	0.875618	0.442055	0.433563	0.076334	5.67982	0.0661671	0.0321543	1.34835e-08	6.63902e-06	hypermethylated
chr6	78781862	0.963161	0.541126	0.422035	0.0737118	5.72548	0.0893578	0.046762	1.03143e-08	5.30577e-06	hypermethylated
chr3	112618460	0.876196	0.505736	0.370459	0.061913	5.98355	0.0754947	0.0515679	2.18325e-09	1.43746e-06	hypermethylated
chr2	108345681	0.870887	0.315194	0.555693	0.104322	5.3267	0.10155	0.037841	1.00013e-07	3.48697e-05	hypermethylated
chrX	106140995	0.882397	0.323709	0.558688	0.105042	5.31872	0.108393	0.0388383	1.04502e-07	3.61525e-05	hypermethylated
chr17	18734577	0.835371	0.437438	0.397933	0.0682473	5.83074	0.0905115	0.046762	5.51813e-09	3.14813e-06	hypermethylated
chrX	164401445	0.855392	0.468769	0.386624	0.0656603	5.88825	0.090573	0.046762	3.90313e-09	2.34888e-06	hypermethylated
chr8	8656933	0.726607	0.21466	0.511948	0.0944067	5.42279	0.16154	0.077338	5.86764e-08	2.24956e-05	hypermethylated
chrX	98799621	0.924116	0.592462	0.331653	0.0530957	6.24633	0.0999671	0.046762	4.20207e-10	3.54067e-07	hypermethylated
chr19	46646102	0.744668	0.274186	0.470483	0.0849165	5.54054	0.174663	0.0531317	3.01545e-08	1.29417e-05	hypermethylated
chr13	75336267	0.600256	0.27224	0.328016	0.0522745	6.27488	0.0717246	0.046762	3.49897e-10	3.02905e-07	hypermethylated
chr12	56700857	0.792637	0.340985	0.451652	0.0806191	5.60229	0.0890725	0.0533945	2.11539e-08	9.65681e-06	hypermethylated
chr13	21813548	0.865936	0.400779	0.465157	0.0837304	5.55541	0.0741996	0.0468277	2.76965e-08	1.20642e-05	hypermethylated
chr13	21813542	0.865936	0.400779	0.465157	0.0837321	5.5553	0.0741996	0.0375609	2.77143e-08	1.20702e-05	hypermethylated
chr13	21813550	0.865936	0.400779	0.465157	0.0837321	5.5553	0.0741996	0.0375609	2.77143e-08	1.20702e-05	hypermethylated
chr8	56296208	0.885018	0.42538	0.459638	0.0825242	5.56973	0.0756518	0.0482658	2.55129e-08	1.12669e-05	hypermethylated
chr2	28538512	0.796749	0.204328	0.592421	0.113003	5.24252	0.0811866	0.0331798	1.58395e-07	5.07925e-05	hypermethylated
chr12	3759599	0.644345	0.152843	0.491502	0.0898712	5.46896	0.077462	0.0526149	4.52688e-08	1.8144e-05	hypermethylated
chrY	35562090	0.860048	0.391756	0.468292	0.084544	5.53903	0.0870695	0.046762	3.04158e-08	1.30327e-05	hypermethylated
chr13	21813084	0.757482	0.279545	0.477937	0.0867643	5.50845	0.0870695	0.048346	3.62005e-08	1.50733e-05	hypermethylated
chr13	21813092	0.757482	0.279545	0.477937	0.0867643	5.50845	0.0870695	0.048346	3.62005e-08	1.50733e-05	hypermethylated
chr19	46646086	0.744668	0.274186	0.470483	0.0850885	5.52934	0.0975517	0.0531317	3.21443e-08	1.36404e-05	hypermethylated
chr10	93263781	0.899957	0.411801	0.488156	0.0891615	5.47496	0.0891754	0.0497196	4.37605e-08	1.76406e-05	hypermethylated
chr13	21813555	0.865936	0.400779	0.465157	0.0838842	5.54522	0.0758192	0.0375609	2.93578e-08	1.26603e-05	hypermethylated
chr13	21813557	0.865936	0.400779	0.465157	0.0838842	5.54522	0.0758192	0.0375609	2.93578e-08	1.26603e-05	hypermethylated
chr10	93263735	0.899957	0.411801	0.488156	0.089168	5.47457	0.08784	0.0430243	4.3858e-08	1.76716e-05	hypermethylated
chr11	116389940	0.831104	0.289827	0.541277	0.101385	5.33881	0.0733482	0.048454	9.3559e-08	3.30162e-05	hypermethylated
chrY	1994942	0.946806	0.502911	0.443895	0.0790327	5.6166	0.0915401	0.0423202	1.94757e-08	9.01568e-06	hypermethylated
chr7	144650529	0.80984	0.243526	0.566314	0.107177	5.2839	0.109033	0.0523293	1.26462e-07	4.22644e-05	hypermethylated
chr15	76580140	0.899289	0.471466	0.427824	0.0753488	5.67791	0.0918904	0.046762	1.36353e-08	6.69957e-06	hypermethylated
chr7	88970142	0.96764	0.425748	0.541892	0.101568	5.33524	0.0880419	0.0395527	9.54177e-08	3.35604e-05	hypermethylated
chr8	8656768	0.724482	0.244344	0.480138	0.0873857	5.49447	0.0961804	0.0461824	3.91896e-08	1.6099e-05	hypermethylated
chr3	157172623	0.921786	0.620108	0.301677	0.0463626	6.5069	0.0703135	0.046762	7.67149e-11	8.20185e-08	hypermethylated
chr17	44072814	0.791519	0.173755	0.617764	0.119029	5.19001	0.0503523	0.0391964	2.10278e-07	6.40448e-05	hypermethylated
chr11	51852285	0.748234	0.216304	0.53193	0.0993466	5.35429	0.10137	0.0430243	8.58953e-08	3.0788e-05	hypermethylated
chr17	83385263	0.823802	0.288548	0.535253	0.100178	5.34305	0.127473	0.0371388	9.13953e-08	3.23996e-05	hypermethylated
chr4	55765159	0.844695	0.546294	0.298402	0.0456779	6.53275	0.0870695	0.046762	6.4574e-11	7.07007e-08	hypermethylated
chr11	51852284	0.748234	0.216304	0.53193	0.0994942	5.34634	0.0899583	0.0421406	8.97481e-08	3.19169e-05	hypermethylated
chr3	28722970	0.947041	0.413523	0.533518	0.0998637	5.34246	0.0870695	0.0421467	9.16929e-08	3.24818e-05	hypermethylated
chr11	116389907	0.831104	0.289827	0.541277	0.101661	5.32433	0.109083	0.048454	1.01326e-07	3.5248e-05	hypermethylated
chr8	20945268	0.895404	0.312399	0.583005	0.111369	5.2349	0.061386	0.100713	1.65077e-07	5.25705e-05	hypermethylated
chr17	49336899	0.581293	0.140544	0.440749	0.0785743	5.60933	0.0947557	0.046762	2.03107e-08	9.33485e-06	hypermethylated
chrX	43816741	0.726183	0.391483	0.3347	0.054138	6.18235	0.0870695	0.046762	6.31526e-10	5.01609e-07	hypermethylated
chrY	88455868	0.705204	0.324458	0.380746	0.06477	5.87843	0.0896919	0.046762	4.14173e-09	2.46951e-06	hypermethylated
chr14	56200313	0.900572	0.487764	0.412808	0.0721743	5.7196	0.0870695	0.046762	1.06776e-08	5.45876e-06	hypermethylated
chr17	10076225	0.938463	0.224779	0.713684	0.141604	5.04002	0.0857266	0.0556666	4.65492e-07	0.000122099	hypermethylated
chr6	4747006	0.911533	0.352364	0.559169	0.105954	5.27744	0.0942815	0.046762	1.30998e-07	4.34959e-05	hypermethylated
chr2	95917460	0.907693	0.614399	0.293294	0.0446142	6.574	0.090828	0.046762	4.89828e-11	5.56794e-08	hypermethylated
chr19	46646445	0.831223	0.375374	0.455849	0.0821438	5.5494	0.0912251	0.0422558	2.86649e-08	1.24103e-05	hypermethylated
chr4	95156965	0.68549	0.26979	0.4157	0.072887	5.70334	0.0870695	0.046762	1.1748e-08	5.91391e-06	hypermethylated
chr3	7150261	0.777325	0.293709	0.483616	0.0885812	5.45957	0.0763924	0.124669	4.77286e-08	1.89608e-05	hypermethylated
chr19	28827024	0.954719	0.549827	0.404891	0.0704059	5.75082	0.0877689	0.046762	8.88136e-09	4.68335e-06	hypermethylated
chr1	126823920	0.720389	0.312061	0.408329	0.0712135	5.73387	0.0823501	0.0486174	9.81664e-09	5.09064e-06	hypermethylated
chr8	30876030	0.762206	0.175835	0.586371	0.112422	5.21579	0.0831134	0.047584	1.83039e-07	5.71892e-05	hypermethylated
chr1	98301531	0.610892	0.211112	0.39978	0.0693099	5.76801	0.09971	0.046762	8.02136e-09	4.30307e-06	hypermethylated
chr6	18809563	0.888816	0.54116	0.347655	0.0572632	6.07118	0.0870695	0.0506992	1.2697e-09	9.09678e-07	hypermethylated
chr1	37266810	0.8791	0.50253	0.376571	0.0639546	5.88809	0.0870695	0.0513872	3.90684e-09	2.35081e-06	hypermethylated
chr9	74181361	0.896768	0.39395	0.502817	0.0931555	5.39761	0.0843753	0.0401813	6.75348e-08	2.5254e-05	hypermethylated
chr1	50431080	0.638082	0.286242	0.351839	0.0582447	6.0407	0.0870695	0.0484079	1.53442e-09	1.06714e-06	hypermethylated
chr13	21813437	0.851867	0.393448	0.45842	0.0828986	5.52988	0.0874986	0.0411565	3.20442e-08	1.36084e-05	hypermethylated
chr7	95278012	0.782043	0.31197	0.470073	0.0856007	5.49147	0.0627522	0.0749123	3.9861e-08	1.63229e-05	hypermethylated
chr8	8656881	0.716326	0.218541	0.497785	0.0921127	5.40408	0.0721002	0.0707232	6.51405e-08	2.45144e-05	hypermethylated
chr8	30635702	0.806637	0.2158	0.590837	0.113663	5.19813	0.058622	0.0550418	2.01305e-07	6.18195e-05	hypermethylated
chr15	8773155	0.972445	0.656332	0.316113	0.0500609	6.31458	0.0872149	0.046762	2.70904e-10	2.43241e-07	hypermethylated
chr8	56296261	0.880662	0.413092	0.46757	0.0851504	5.49111	0.0680613	0.0370026	3.99415e-08	1.63504e-05	hypermethylated
chr13	62573878	0.801187	0.457799	0.343389	0.056392	6.08931	0.0870695	0.046762	1.13397e-09	8.27101e-07	hypermethylated
chr12	56700796	0.78403	0.32108	0.46295	0.0840977	5.5049	0.0851477	0.0376543	3.69368e-08	1.53234e-05	hypermethylated
chr17	64657362	0.904744	0.634856	0.269888	0.039412	6.84787	0.0878271	0.046762	7.4959e-12	1.07711e-08	hypermethylated
chrX	8299628	0.754317	0.350142	0.404175	0.0705763	5.72678	0.0935606	0.0491234	1.02356e-08	5.27178e-06	hypermethylated
chr12	3759607	0.644345	0.152843	0.491502	0.0908403	5.41062	0.173339	0.0526149	6.2808e-08	2.37893e-05	hypermethylated
chr8	19227071	0.688862	0.301559	0.387303	0.0666678	5.80944	0.599326	0.0596601	6.26813e-09	3.50261e-06	hypermethylated
chr17	24992529	0.884115	0.382655	0.50146	0.0931758	5.38187	0.104561	0.046762	7.37164e-08	2.71472e-05	hypermethylated
chr14	95869738	0.935485	0.683353	0.252131	0.0353125	7.14001	0.0905226	0.0488249	9.33227e-13	1.70455e-09	hypermethylated
chr17	20178292	0.729052	0.174035	0.555017	0.10563	5.25433	0.0815806	0.046762	1.48565e-07	4.8179e-05	hypermethylated
chr8	30876048	0.762206	0.175835	0.586371	0.112956	5.19113	0.0780555	0.047584	2.09026e-07	6.3735e-05	hypermethylated
chr9	53005513	0.650659	0.257326	0.393334	0.0681258	5.77364	0.0870695	0.046762	7.75778e-09	4.18517e-06	hypermethylated
chr17	18775336	0.820562	0.253873	0.56669	0.108405	5.22754	0.0694218	0.0521836	1.71777e-07	5.43008e-05	hypermethylated
chr8	11472626	0.853923	0.50817	0.345753	0.0571009	6.05512	0.0870695	0.046762	1.4031e-09	9.89288e-07	hypermethylated
chr17	10802876	0.773745	0.199779	0.573966	0.110141	5.21122	0.0794172	0.0452817	1.87606e-07	5.83663e-05	hypermethylated
chr10	113881896	0.83901	0.436538	0.402472	0.0702968	5.72533	0.0781737	0.0686272	1.03233e-08	5.30957e-06	hypermethylated
chr13	3791821	0.953894	0.506213	0.447681	0.0808072	5.54012	0.0911311	0.0379329	3.02271e-08	1.2969e-05	hypermethylated
chr8	30304576	0.926348	0.428456	0.497892	0.0924969	5.3828	0.114448	0.046762	7.33353e-08	2.70334e-05	hypermethylated
chr14	106221407	0.804181	0.45432	0.34986	0.0580994	6.02175	0.0926366	0.046762	1.72538e-09	1.1782e-06	hypermethylated
chr5	137823887	0.913789	0.530746	0.383043	0.0658211	5.81945	0.089438	0.0458659	5.90409e-09	3.33247e-06	hypermethylated
chr3	7324193	0.794646	0.207131	0.587515	0.113388	5.18144	0.202134	0.057179	2.2018e-07	6.64801e-05	hypermethylated
chr12	56700875	0.770429	0.321175	0.449254	0.0812377	5.53012	0.0918092	0.063762	3.20014e-08	1.35941e-05	hypermethylated
chr4	150598372	0.892904	0.538739	0.354165	0.0591389	5.9887	0.0758013	0.046762	2.11525e-09	1.39936e-06	hypermethylated
chr2	160805452	0.663682	0.274541	0.389141	0.067286	5.78339	0.0878689	0.0482702	7.32085e-09	3.98956e-06	hypermethylated
chr11	116389829	0.779996	0.286162	0.493834	0.0917366	5.38317	0.0870695	0.0484205	7.31836e-08	2.69872e-05	hypermethylated
chr11	116389842	0.779996	0.286162	0.493834	0.0917366	5.38317	0.0870695	0.0484205	7.31836e-08	2.69872e-05	hypermethylated
chrX	117042558	0.968375	0.505402	0.462973	0.0845637	5.47484	0.0879404	0.046762	4.37895e-08	1.76492e-05	hypermethylated
chr8	30890655	0.690514	0.1414	0.549114	0.104644	5.24747	0.0658806	0.0513203	1.54204e-07	4.96931e-05	hypermethylated
chr5	20990136	0.888152	0.491418	0.396735	0.0691675	5.73586	0.0965652	0.046762	9.70196e-09	5.04161e-06	hypermethylated
chr12	56700866	0.792637	0.340985	0.451652	0.0819898	5.50864	0.0802822	0.0415956	3.61625e-08	1.50602e-05	hypermethylated
chr5	90671198	0.896005	0.56504	0.330965	0.0538587	6.14507	0.0870695	0.046762	7.99274e-10	6.14322e-07	hypermethylated
chr8	31538606	0.931784	0.256913	0.674871	0.134062	5.03403	0.119574	0.179986	4.80277e-07	0.000125226	hypermethylated
chr4	144860834	0.89	0.657673	0.232326	0.0308595	7.52852	0.0870695	0.046762	5.13193e-14	1.28323e-10	hypermethylated
chr9	11786783	0.919346	0.544558	0.374788	0.0640837	5.84842	0.0870695	0.046762	4.96274e-09	2.87835e-06	hypermethylated
chr17	7004011	0.943496	0.552373	0.391123	0.0679226	5.75837	0.0887552	0.0605227	8.4932e-09	4.51355e-06	hypermethylated
chr15	99920503	0.823981	0.332481	0.4915	0.0913503	5.38039	0.1103	0.046762	7.43261e-08	2.73327e-05	hypermethylated
chr3	126682611	0.835016	0.419786	0.41523	0.0735806	5.6432	0.0887293	0.0430243	1.66921e-08	7.92328e-06	hypermethylated
chr13	21813402	0.848289	0.392108	0.456181	0.0831506	5.4862	0.061796	0.041151	4.10676e-08	1.67362e-05	hypermethylated
chr6	80261745	0.890594	0.524834	0.36576	0.0620438	5.89519	0.0879482	0.0504484	3.74241e-09	2.26793e-06	hypermethylated
chr17	43743328	0.765856	0.159266	0.606589	0.118283	5.12828	0.0572102	0.0566644	2.92401e-07	8.36967e-05	hypermethylated
chr1	143558555	0.577405	0.278098	0.299306	0.0465459	6.43034	0.0870695	0.046762	1.27316e-10	1.2704e-07	hypermethylated
chr5	25230927	0.930447	0.536409	0.394038	0.0686753	5.73769	0.0890945	0.046762	9.59761e-09	4.99557e-06	hypermethylated
chrX	155434774	0.815337	0.407205	0.408132	0.07197	5.67087	0.0802822	0.0617006	1.42073e-08	6.93543e-06	hypermethylated
chr15	4001802	0.774606	0.481008	0.293598	0.0452201	6.49264	0.0870695	0.046762	8.43456e-11	8.8991e-08	hypermethylated
chr3	10200469	0.967442	0.43946	0.527982	0.0999795	5.28091	0.0870695	0.046762	1.28547e-07	4.28324e-05	hypermethylated
chrX	155742499	0.916827	0.614337	0.30249	0.0473118	6.39355	0.0877594	0.046762	1.62076e-10	1.56472e-07	hypermethylated
chr1	100064311	0.866392	0.440456	0.425936	0.0761592	5.59271	0.125126	0.0363416	2.23559e-08	1.0103e-05	hypermethylated
chr15	99920519	0.817312	0.32081	0.496502	0.0926505	5.35887	0.0950618	0.046762	8.37427e-08	3.01497e-05	hypermethylated
chr3	95464722	0.87959	0.586893	0.292698	0.0450445	6.49796	0.0870695	0.046762	8.14155e-11	8.63202e-08	hypermethylated
chr3	42125059	0.877733	0.46105	0.416683	0.0740431	5.62757	0.0738055	0.0427213	1.8277e-08	8.54895e-06	hypermethylated
chr12	101798009	0.823377	0.382335	0.441042	0.0797439	5.53072	0.0870695	0.046762	3.18911e-08	1.35576e-05	hypermethylated
chr2	137336936	0.859231	0.541552	0.317679	0.0509052	6.24059	0.0802822	0.046762	4.35912e-10	3.65308e-07	hypermethylated
chr17	20011543	0.763942	0.287058	0.476884	0.0881439	5.41029	0.100123	0.076571	6.29234e-08	2.38231e-05	hypermethylated
chr14	21992316	0.856694	0.401758	0.454936	0.0830177	5.47998	0.0735886	0.0364931	4.25362e-08	1.72304e-05	hypermethylated
chr3	37517506	0.698603	0.188515	0.510088	0.095967	5.31524	0.0728559	0.0408784	1.06515e-07	3.6714e-05	hypermethylated
chr8	80982347	0.914103	0.502282	0.411821	0.072971	5.64363	0.0883868	0.0400946	1.66505e-08	7.9066e-06	hypermethylated
chr13	20148709	0.893624	0.452715	0.44091	0.0797835	5.52632	0.127264	0.0616495	3.27011e-08	1.38383e-05	hypermethylated
chr3	37517517	0.698603	0.188515	0.510088	0.0959848	5.31426	0.0728559	0.04959	1.07091e-07	3.68822e-05	hypermethylated
chr3	121643729	0.820463	0.393618	0.426845	0.0765012	5.57958	0.338364	0.0614284	2.41094e-08	1.07475e-05	hypermethylated
chr17	49655116	0.729769	0.244538	0.48523	0.0902031	5.37931	0.522693	0.046762	7.47711e-08	2.74669e-05	hypermethylated
chrX	6583223	0.958438	0.483219	0.475219	0.0879526	5.40313	0.0870695	0.046762	6.54888e-08	2.46214e-05	hypermethylated
chr19	46645961	0.712954	0.263885	0.449069	0.0819	5.48313	0.0966204	0.0481599	4.17854e-08	1.69789e-05	hypermethylated
chr17	22026847	0.651141	0.209178	0.441963	0.0802502	5.50731	0.083062	0.0664892	3.64362e-08	1.51562e-05	hypermethylated
chr13	84299742	0.961639	0.705158	0.256481	0.0367289	6.98307	0.0900005	0.046762	2.88796e-12	4.64546e-09	hypermethylated
chr8	19409792	0.58925	0.0887257	0.500524	0.0940116	5.32407	0.0715582	0.0518594	1.01472e-07	3.5289e-05	hypermethylated
chr1	106310710	0.911707	0.49303	0.418678	0.074805	5.59692	0.0877987	0.046762	2.18192e-08	9.90513e-06	hypermethylated
chr6	4746963	0.908526	0.364148	0.544378	0.104354	5.21664	0.090223	0.046762	1.82201e-07	5.69762e-05	hypermethylated
chr6	4746965	0.908526	0.364148	0.544378	0.104354	5.21664	0.090223	0.046762	1.82201e-07	5.69762e-05	hypermethylated
chr6	4746967	0.908526	0.364148	0.544378	0.104354	5.21664	0.090223	0.046762	1.82201e-07	5.69762e-05	hypermethylated
chr10	19208798	0.960424	0.605493	0.354932	0.0598942	5.92598	0.0919026	0.046762	3.10445e-09	1.93707e-06	hypermethylated
chrX	69337194	0.947457	0.50048	0.446977	0.0815211	5.48296	0.0879506	0.046762	4.18277e-08	1.69911e-05	hypermethylated
chr2	130448905	0.64808	0.309595	0.338485	0.0560508	6.0389	0.0870695	0.046762	1.55167e-09	1.07735e-06	hypermethylated
chr1	174243541	0.951796	0.457245	0.494551	0.0928147	5.32837	0.0887334	0.0430243	9.91007e-08	3.46049e-05	hypermethylated
chr2	153885576	0.895732	0.467064	0.428668	0.0773377	5.54281	0.0870695	0.046762	2.97661e-08	1.28046e-05	hypermethylated
chr17	22197222	0.90224	0.208314	0.693926	0.139833	4.96253	0.0803359	0.0983911	6.95794e-07	0.000168942	hypermethylated
chr4	94163517	0.784093	0.411561	0.372532	0.0641637	5.80597	0.0752161	0.0392529	6.39954e-09	3.56382e-06	hypermethylated
chr6	25716701	0.790985	0.347779	0.443206	0.0808097	5.48456	0.100812	0.0381538	4.14492e-08	1.68657e-05	hypermethylated
chr13	21813388	0.848289	0.392108	0.456181	0.0838871	5.43803	0.067582	0.0381188	5.38716e-08	2.09669e-05	hypermethylated
chr8	104644137	0.821045	0.576726	0.244319	0.033994	7.18714	0.0870695	0.046762	6.6165e-13	1.25721e-09	hypermethylated
chr13	99378010	0.704969	0.298102	0.406866	0.0722848	5.62865	0.0768568	0.0547381	1.81623e-08	8.5047e-06	hypermethylated
chr3	24095602	0.834861	0.400087	0.434774	0.0788727	5.51235	0.0870695	0.0514264	3.54068e-08	1.47939e-05	hypermethylated
chr3	7653680	0.709935	0.105169	0.604766	0.118934	5.08491	0.0742416	0.0573385	3.67808e-07	0.000100834	hypermethylated
chr8	16781975	0.733803	0.207855	0.525948	0.100389	5.23911	0.0838054	0.0391712	1.61355e-07	5.15787e-05	hypermethylated
chr6	14403393	0.956933	0.609728	0.347205	0.0582662	5.95894	0.0870695	0.046762	2.53883e-09	1.63435e-06	hypermethylated
chr6	4747030	0.907052	0.385969	0.521083	0.0992579	5.24979	0.0870695	0.046762	1.52269e-07	4.91687e-05	hypermethylated
chr6	4747041	0.907052	0.385969	0.521083	0.0992579	5.24979	0.0870695	0.046762	1.52269e-07	4.91687e-05	hypermethylated
chr19	46646366	0.823979	0.353122	0.470857	0.0874436	5.38469	0.080696	0.0416905	7.25696e-08	2.68013e-05	hypermethylated
chr15	101589581	0.958187	0.602949	0.355238	0.0601938	5.90157	0.0870695	0.046762	3.60049e-09	2.19536e-06	hypermethylated
chr8	37396163	0.929677	0.384754	0.544922	0.104959	5.19178	0.0577304	0.046379	2.08289e-07	6.35555e-05	hypermethylated
chr6	24057046	0.925433	0.647334	0.278099	0.0420253	6.61742	0.0870695	0.046762	3.65532e-11	4.32036e-08	hypermethylated
chr5	38586799	0.952591	0.727588	0.225003	0.0294993	7.62742	0.0870695	0.046762	2.39499e-14	6.44878e-11	hypermethylated
chr8	100940278	0.933409	0.542978	0.390431	0.0685564	5.69503	0.0883124	0.0412507	1.23351e-08	6.16222e-06	hypermethylated
chr16	45649380	0.835482	0.537777	0.297705	0.0466863	6.3767	0.0791918	0.046762	1.80942e-10	1.71938e-07	hypermethylated
chr5	24088421	0.970462	0.645069	0.325394	0.0532263	6.1134	0.0872381	0.0430243	9.75308e-10	7.27489e-07	hypermethylated
chr13	21813394	0.848289	0.392108	0.456181	0.0841174	5.42314	0.0606969	0.0381188	5.85602e-08	2.24592e-05	hypermethylated
chr17	22334649	0.956538	0.520289	0.436249	0.0794419	5.49142	0.0899377	0.046762	3.98706e-08	1.63255e-05	hypermethylated
chr17	19181434	0.734642	0.1008	0.633842	0.126146	5.02468	0.059841	0.05785	5.04282e-07	0.000130293	hypermethylated
chr18	30804704	0.571013	0.297935	0.273079	0.040908	6.67544	0.0870695	0.046762	2.4649e-11	3.05433e-08	hypermethylated
chrX	6583121	0.958438	0.483219	0.475219	0.0886874	5.35836	0.0877924	0.046762	8.39815e-08	3.02212e-05	hypermethylated
chr8	43622791	0.952104	0.697654	0.254449	0.0365081	6.96965	0.0873993	0.046762	3.1772e-12	5.05439e-09	hypermethylated
chr14	6201327	0.709354	0.208634	0.50072	0.0947281	5.28587	0.0773058	0.0500196	1.25111e-07	4.18958e-05	hypermethylated
chr12	87625454	0.813115	0.463527	0.349589	0.0590089	5.92434	0.0870695	0.046762	3.13552e-09	1.95355e-06	hypermethylated
chr6	4747008	0.91002	0.364064	0.545956	0.105464	5.17671	0.0944175	0.046762	2.25832e-07	6.78775e-05	hypermethylated
chr17	19927670	0.984968	0.353848	0.631119	0.125621	5.02399	0.0922752	0.325985	5.06102e-07	0.000130673	hypermethylated
chr12	80121423	0.652376	0.26146	0.390917	0.0688188	5.68038	0.0698259	0.0413763	1.34396e-08	6.6212e-06	hypermethylated
chr13	20148715	0.893624	0.452715	0.44091	0.080647	5.46716	0.0846394	0.0377245	4.57311e-08	1.82958e-05	hypermethylated
chr8	38582596	0.798387	0.401662	0.396725	0.0702	5.65135	0.0870695	0.046762	1.59188e-08	7.6202e-06	hypermethylated
chr19	46646170	0.752448	0.282279	0.470169	0.0876008	5.36718	0.0646936	0.0565428	7.99766e-08	2.90258e-05	hypermethylated
chr17	43743261	0.765856	0.159266	0.606589	0.119914	5.05855	0.10042	0.0566644	4.22448e-07	0.000112909	hypermethylated
chr8	23329014	0.919841	0.470915	0.448926	0.0825965	5.43517	0.0942978	0.0519235	5.47431e-08	2.12503e-05	hypermethylated
chr11	116389850	0.779996	0.286162	0.493834	0.0932438	5.29616	0.0870695	0.0484205	1.18263e-07	4.00108e-05	hypermethylated
chrX	9334617	0.973733	0.509695	0.464038	0.0861957	5.38354	0.0892019	0.046762	7.3037e-08	2.6944e-05	hypermethylated
chr13	21813380	0.84746	0.389091	0.458369	0.0849743	5.3942	0.0679346	0.0380945	6.88283e-08	2.56472e-05	hypermethylated
chrX	41660476	0.972971	0.545875	0.427096	0.077574	5.50566	0.0884668	0.046762	3.67778e-08	1.52693e-05	hypermethylated
chr8	8656980	0.728026	0.228211	0.499815	0.0948221	5.27108	0.0861876	0.0438628	1.35624e-07	4.47504e-05	hypermethylated
chr8	8656675	0.737787	0.271669	0.466117	0.0868335	5.36794	0.112537	0.0434029	7.96395e-08	2.89237e-05	hypermethylated
chr17	19606930	0.726207	0.223166	0.503041	0.0956477	5.25931	0.0626544	0.043843	1.44593e-07	4.71262e-05	hypermethylated
chr12	118631292	0.849012	0.586387	0.262625	0.0386028	6.80326	0.0786126	0.046762	1.02276e-11	1.41438e-08	hypermethylated
chr8	31661039	0.580706	0.148729	0.431976	0.0788208	5.48048	0.069606	0.046762	4.24167e-08	1.71887e-05	hypermethylated
chr8	30771231	0.940961	0.197561	0.7434	0.152775	4.86598	0.09846	0.0582758	1.13889e-06	0.00025023	hypermethylated
chr8	31748151	0.71824	0.110813	0.607427	0.120501	5.04084	0.0946212	0.0403057	4.63492e-07	0.000121698	hypermethylated
chr8	29843344	0.752138	0.166686	0.585452	0.115296	5.07782	0.139679	0.0491933	3.81796e-07	0.000103925	hypermethylated
chr6	44617096	0.860985	0.430301	0.430684	0.0785556	5.48254	0.0870695	0.0439218	4.1927e-08	1.70234e-05	hypermethylated
chr11	116389814	0.751464	0.275305	0.476159	0.0893782	5.32747	0.0870695	0.0483189	9.95927e-08	3.47454e-05	hypermethylated
chr11	116389824	0.751464	0.275305	0.476159	0.0893782	5.32747	0.0870695	0.0483189	9.95927e-08	3.47454e-05	hypermethylated
chr16	42405056	0.832246	0.585487	0.246759	0.0348872	7.07305	0.0870695	0.046762	1.51565e-12	2.62081e-09	hypermethylated
chr8	8656994	0.728026	0.228211	0.499815	0.0950565	5.25808	0.109934	0.0513552	1.45567e-07	4.73846e-05	hypermethylated
chr5	23420661	0.821775	0.564139	0.257636	0.0374842	6.87317	0.0870695	0.046762	6.27886e-12	9.22158e-09	hypermethylated
chr8	16547724	0.792175	0.321034	0.471141	0.0882796	5.33692	0.0691701	0.0500748	9.45401e-08	3.33055e-05	hypermethylated
chr19	46646459	0.83916	0.380904	0.458256	0.0852209	5.37727	0.0990877	0.0663808	7.56252e-08	2.77258e-05	hypermethylated
chr14	103505723	0.898282	0.438844	0.459438	0.0855052	5.37322	0.0878455	0.0506214	7.73443e-08	2.82392e-05	hypermethylated
chr11	64380756	0.963519	0.490803	0.472716	0.0886765	5.3308	0.0891499	0.0511824	9.77833e-08	3.42331e-05	hypermethylated
chr19	46646462	0.83916	0.380904	0.458256	0.0852437	5.37583	0.0990877	0.042425	7.62311e-08	2.79083e-05	hypermethylated
chr2	74676106	0.757935	0.306159	0.451776	0.0837586	5.39378	0.0870695	0.0484808	6.89892e-08	2.56933e-05	hypermethylated
chr1	35754366	0.860388	0.390308	0.47008	0.0881354	5.33361	0.0905972	0.046762	9.62772e-08	3.3803e-05	hypermethylated
chrX	6583195	0.958438	0.483219	0.475219	0.0894351	5.31356	0.0877924	0.046762	1.07502e-07	3.69976e-05	hypermethylated
chr19	52054642	0.675113	0.162768	0.512345	0.0983111	5.21147	0.0712173	0.0747893	1.87355e-07	5.83036e-05	hypermethylated
chr13	118257839	0.753724	0.284363	0.469362	0.0880869	5.32839	0.160542	0.0383127	9.90852e-08	3.46003e-05	hypermethylated
chr13	99377796	0.716414	0.30451	0.411904	0.0743968	5.53658	0.103997	0.0388728	3.08432e-08	1.31854e-05	hypermethylated
chr5	17722497	0.927936	0.720212	0.207724	0.025702	8.08203	0.0870695	0.046762	6.36969e-16	2.35627e-12	hypermethylated
chr13	38626847	0.927359	0.49331	0.434049	0.0797041	5.44576	0.0697209	0.046762	5.15859e-08	2.02174e-05	hypermethylated
chr3	121643714	0.820463	0.393618	0.426845	0.0780338	5.47	0.0771422	0.0408223	4.50024e-08	1.8057e-05	hypermethylated
chr10	9610136	0.944514	0.619923	0.324592	0.0536226	6.05326	0.0870695	0.0496739	1.41943e-09	9.99053e-07	hypermethylated
chr2	110858155	0.959553	0.57199	0.387563	0.0686576	5.64487	0.0918574	0.046762	1.65307e-08	7.85996e-06	hypermethylated
chr4	81471901	0.712101	0.238362	0.473739	0.089246	5.30824	0.0727805	0.0480214	1.10687e-07	3.78932e-05	hypermethylated
chr12	95353288	0.870586	0.472917	0.39767	0.0710927	5.59368	0.0870695	0.0719629	2.22307e-08	1.00567e-05	hypermethylated
chrX	126845749	0.962075	0.424492	0.537583	0.104511	5.14379	0.089135	0.0577118	2.69257e-07	7.82969e-05	hypermethylated
chr17	51957881	0.879203	0.270436	0.608768	0.121514	5.00985	0.0493105	0.0405835	5.44714e-07	0.000138674	hypermethylated
chr11	88709371	0.719983	0.208181	0.511802	0.0983698	5.20283	0.064235	0.0445376	1.96272e-07	6.05542e-05	hypermethylated
chr8	8656894	0.716326	0.218541	0.497785	0.0950265	5.23838	0.0601779	0.03531	1.61992e-07	5.17509e-05	hypermethylated
chr10	80097106	0.974052	0.61057	0.363482	0.0629471	5.7744	0.0874324	0.0495538	7.7228e-09	4.16971e-06	hypermethylated
chr14	110451048	0.966087	0.630696	0.335391	0.0562517	5.96233	0.0958203	0.0391398	2.48669e-09	1.60613e-06	hypermethylated
chr12	3422588	0.985095	0.612597	0.372497	0.0651309	5.71921	0.0938664	0.0410681	1.07017e-08	5.46863e-06	hypermethylated
chrX	99925439	0.956418	0.497914	0.458504	0.0857116	5.34938	0.0870695	0.046762	8.82548e-08	3.14821e-05	hypermethylated
chrY	16620277	0.80369	0.298064	0.505625	0.0969806	5.21368	0.0965911	0.046762	1.85134e-07	5.77327e-05	hypermethylated
chr8	29542006	0.462053	0.0690296	0.393023	0.0700888	5.60751	0.110873	0.0502717	2.0526e-08	9.41598e-06	hypermethylated
chr12	56700804	0.78403	0.32108	0.46295	0.0868466	5.33066	0.0603517	0.0425911	9.78552e-08	3.42536e-05	hypermethylated
chr14	60927314	0.93226	0.547614	0.384646	0.0681129	5.64718	0.076046	0.0501057	1.63099e-08	7.77223e-06	hypermethylated
chr9	54695830	0.912655	0.451119	0.461536	0.0865189	5.33451	0.0620835	0.0396966	9.58014e-08	3.36681e-05	hypermethylated
chr7	80647347	0.754014	0.22372	0.530294	0.102981	5.14946	0.0813472	0.0455263	2.61239e-07	7.63895e-05	hypermethylated
chr9	41653078	0.849572	0.385436	0.464136	0.0871629	5.32493	0.0870695	0.0412215	1.00995e-07	3.51493e-05	hypermethylated
chr8	30583936	0.65204	0.116034	0.536006	0.104368	5.13573	0.0663052	0.059904	2.81047e-07	8.10608e-05	hypermethylated
chr8	30306209	0.649868	0.162224	0.487644	0.0928146	5.25395	0.0544594	0.0428785	1.48868e-07	4.82585e-05	hypermethylated
chr14	21992312	0.856694	0.401758	0.454936	0.084987	5.353	0.0735886	0.0403864	8.65068e-08	3.09675e-05	hypermethylated
chr13	38626787	0.927359	0.49331	0.434049	0.0799995	5.42565	0.0947749	0.046762	5.77455e-08	2.22033e-05	hypermethylated
chr13	38626816	0.927359	0.49331	0.434049	0.0799995	5.42565	0.0947749	0.046762	5.77455e-08	2.22033e-05	hypermethylated
chr12	15544329	0.962624	0.501245	0.461379	0.0865621	5.33003	0.0908562	0.0400594	9.81944e-08	3.43493e-05	hypermethylated
chr10	63506674	0.898543	0.348634	0.549909	0.107777	5.10227	0.0789017	0.0448449	3.35604e-07	9.3603e-05	hypermethylated
chr6	124802583	0.741549	0.28651	0.45504	0.0850969	5.34731	0.0870695	0.046762	8.92695e-08	3.17783e-05	hypermethylated
chr3	15875899	0.872473	0.32028	0.552192	0.1084	5.09404	0.0712451	0.0723788	3.50519e-07	9.69592e-05	hypermethylated
chr12	118839790	0.568205	0.180167	0.388038	0.0690698	5.61806	0.0933821	0.046762	1.93116e-08	8.95199e-06	hypermethylated
chr1	165202999	0.766071	0.420713	0.345358	0.0588436	5.86909	0.0894927	0.046762	4.38192e-09	2.58976e-06	hypermethylated
chr18	15073341	0.835695	0.468746	0.366948	0.0640224	5.73156	0.0870695	0.046762	9.95101e-09	5.14776e-06	hypermethylated
chr8	31631677	0.737983	0.12577	0.612213	0.122856	4.98318	0.0880926	0.065487	6.25462e-07	0.000155049	hypermethylated
chr17	19837512	0.845981	0.300632	0.545349	0.106821	5.10526	0.0727027	0.0471087	3.30337e-07	9.2406e-05	hypermethylated
chr10	63506673	0.898543	0.348634	0.549909	0.10792	5.09554	0.0920741	0.0393722	3.47745e-07	9.63433e-05	hypermethylated
chr17	12476916	0.783574	0.219434	0.564139	0.111367	5.06559	0.0689423	0.041861	4.07144e-07	0.000109503	hypermethylated
chr17	6857407	0.894082	0.47245	0.421632	0.0772008	5.4615	0.106605	0.0506214	4.72136e-08	1.8788e-05	hypermethylated
chr13	21813589	0.865071	0.419865	0.445206	0.0828822	5.37155	0.0695895	0.0444912	7.80619e-08	2.84502e-05	hypermethylated
chr9	36740456	0.969854	0.583882	0.385971	0.0686808	5.61979	0.0889705	0.046762	1.91194e-08	8.87517e-06	hypermethylated
chr12	52260853	0.772446	0.464983	0.307462	0.049828	6.17047	0.0870695	0.046762	6.80861e-10	5.35404e-07	hypermethylated
chr18	76609370	0.866065	0.61078	0.255285	0.0373006	6.84399	0.0882305	0.046762	7.70169e-12	1.10257e-08	hypermethylated
chr17	45924005	0.853019	0.272216	0.580802	0.11553	5.02728	0.0810538	0.046762	4.97474e-07	0.000128836	hypermethylated
chr8	54209236	0.860959	0.435944	0.425015	0.0781179	5.44069	0.0913322	0.0501869	5.30759e-08	2.07092e-05	hypermethylated
chr16	15304038	0.862899	0.429817	0.433082	0.0800592	5.40952	0.0648878	0.0295685	6.31942e-08	2.39083e-05	hypermethylated
chrY	41888665	0.797777	0.386408	0.411369	0.074869	5.49452	0.0870695	0.046762	3.91784e-08	1.60949e-05	hypermethylated
chr1	6225789	0.855247	0.333319	0.521928	0.10149	5.14265	0.0881778	0.0602637	2.70895e-07	7.86749e-05	hypermethylated
chr9	82318591	0.573177	0.290276	0.282901	0.0439963	6.43012	0.0870695	0.046762	1.27499e-10	1.27201e-07	hypermethylated
chrX	106081799	0.972311	0.619437	0.352874	0.0608599	5.79813	0.0874324	0.0494312	6.70578e-09	3.70483e-06	hypermethylated
chr17	8401247	0.858241	0.365717	0.492524	0.0944902	5.21243	0.108277	0.133196	1.86383e-07	5.80544e-05	hypermethylated
chr10	5879764	0.975965	0.668069	0.307896	0.0500486	6.15194	0.0874298	0.0430243	7.65398e-10	5.91974e-07	hypermethylated
chrX	135947621	0.875882	0.607307	0.268574	0.0405846	6.61763	0.0870695	0.046762	3.64992e-11	4.31532e-08	hypermethylated
chr10	10182031	0.891826	0.394829	0.496997	0.0956176	5.19775	0.0708579	0.295137	2.01715e-07	6.19209e-05	hypermethylated
chr17	43743301	0.765856	0.159266	0.606589	0.122039	4.97047	0.0533617	0.059708	6.679e-07	0.000163429	hypermethylated
chr10	67188867	0.504106	0.129567	0.374539	0.0661539	5.66163	0.0618086	0.0473461	1.49941e-08	7.25148e-06	hypermethylated
chr11	116389884	0.812419	0.287731	0.524688	0.102345	5.12666	0.0996036	0.0502928	2.94926e-07	8.42609e-05	hypermethylated
chr10	89132138	0.963517	0.641276	0.322241	0.0535607	6.01636	0.0870695	0.0491633	1.78378e-09	1.21204e-06	hypermethylated
chr2	74676162	0.757972	0.308598	0.449374	0.0842061	5.33659	0.0885113	0.0484574	9.47101e-08	3.33535e-05	hypermethylated
chr6	4746932	0.889658	0.365998	0.52366	0.102133	5.12725	0.0908398	0.046762	2.93999e-07	8.40572e-05	hypermethylated
chr6	4746935	0.889658	0.365998	0.52366	0.102133	5.12725	0.0908398	0.046762	2.93999e-07	8.40572e-05	hypermethylated
chr8	36270721	0.572337	0.307387	0.26495	0.0397652	6.66287	0.0870695	0.046762	2.68528e-11	3.29548e-08	hypermethylated
chr2	74676169	0.757972	0.308598	0.449374	0.0842331	5.33489	0.104988	0.0484574	9.56042e-08	3.36124e-05	hypermethylated
chr8	30286127	0.570417	0.0788111	0.491605	0.0944285	5.20611	0.139893	0.0355178	1.92836e-07	5.97031e-05	hypermethylated
chr6	4747005	0.911533	0.352364	0.559169	0.110741	5.04933	0.0870695	0.0535023	4.43373e-07	0.000117399	hypermethylated
chr17	51942148	0.654808	0.153717	0.501091	0.0967394	5.1798	0.0634232	0.0508817	2.22125e-07	6.69594e-05	hypermethylated
chr3	7868546	0.638509	0.278	0.36051	0.0628559	5.7355	0.0870695	0.046762	9.72279e-09	5.05041e-06	hypermethylated
chr11	116389891	0.812419	0.287731	0.524688	0.102476	5.12011	0.0588007	0.04431	3.05365e-07	8.66738e-05	hypermethylated
chr9	107082037	0.928491	0.528287	0.400204	0.0724633	5.52285	0.0691132	0.0571916	3.33538e-08	1.40704e-05	hypermethylated
chr1	161269717	0.884783	0.416475	0.468308	0.0889737	5.26344	0.0898823	0.0432883	1.41383e-07	4.62928e-05	hypermethylated
chrX	38185054	0.782796	0.315899	0.466898	0.0886355	5.26761	0.10174	0.048661	1.38209e-07	4.545e-05	hypermethylated
chr17	22334714	0.956538	0.520289	0.436249	0.0812323	5.37039	0.0782451	0.046762	7.85674e-08	2.86041e-05	hypermethylated
chr4	68424338	0.768896	0.481001	0.287895	0.0453996	6.34134	0.0870695	0.0511799	2.2777e-10	2.09383e-07	hypermethylated
chr10	41896968	0.814127	0.485966	0.328161	0.0551507	5.95026	0.0870695	0.046762	2.67717e-09	1.70882e-06	hypermethylated
chr17	49236476	0.562947	0.104679	0.458268	0.0866002	5.29176	0.149169	0.0479781	1.21143e-07	4.08072e-05	hypermethylated
chr5	20990138	0.888152	0.491418	0.396735	0.0717376	5.53036	0.0965652	0.046762	3.19576e-08	1.35795e-05	hypermethylated
chr10	109234530	0.829569	0.436043	0.393526	0.0709732	5.54472	0.0870695	0.046762	2.94432e-08	1.26907e-05	hypermethylated
chrX	109514931	0.90857	0.423467	0.485102	0.093138	5.20843	0.0878788	0.0430243	1.90446e-07	5.90921e-05	hypermethylated
chr5	71717565	0.731523	0.334178	0.397344	0.0719137	5.52529	0.0697445	0.046762	3.28936e-08	1.39056e-05	hypermethylated
chr6	38124666	0.788137	0.373268	0.414869	0.0761589	5.44741	0.145765	0.0427788	5.11081e-08	2.0068e-05	hypermethylated
chrX	106140996	0.882397	0.323709	0.558688	0.110954	5.03532	0.0969009	0.0458092	4.7705e-07	0.000124553	hypermethylated
chr8	75412643	0.974229	0.44001	0.534219	0.105086	5.08361	0.0933467	0.048443	3.70326e-07	0.000101388	hypermethylated
chr8	30536858	0.677096	0.209672	0.467424	0.0889451	5.2552	0.0967699	0.046762	1.47867e-07	4.7996e-05	hypermethylated
chrX	145414361	0.734503	0.361789	0.372714	0.0660277	5.64482	0.0870695	0.046762	1.65358e-08	7.86174e-06	hypermethylated
chr15	27809183	0.764754	0.414634	0.350119	0.0605591	5.78145	0.0870695	0.046762	7.40593e-09	4.0275e-06	hypermethylated
chr4	71453831	0.940648	0.476086	0.464562	0.0882723	5.26283	0.07302	0.0430972	1.41854e-07	4.64153e-05	hypermethylated
chr7	33113790	0.892487	0.568888	0.323599	0.0541955	5.97096	0.097967	0.0429394	2.35862e-09	1.53527e-06	hypermethylated
chr11	8776321	0.925247	0.649075	0.276172	0.0427036	6.46719	0.0870695	0.046762	9.98419e-11	1.03039e-07	hypermethylated
chr8	8656719	0.710812	0.261571	0.449241	0.0846677	5.30594	0.0823016	0.0564344	1.12096e-07	3.82813e-05	hypermethylated
chr6	20316840	0.781094	0.413068	0.368026	0.0649822	5.66349	0.088862	0.0498403	1.48323e-08	7.18639e-06	hypermethylated
chr1	146790261	0.720978	0.400616	0.320363	0.0534776	5.99059	0.0870695	0.046762	2.09077e-09	1.38566e-06	hypermethylated
chr17	78071621	0.87085	0.442137	0.428713	0.0798176	5.37116	0.0870695	0.046762	7.82309e-08	2.85015e-05	hypermethylated
chr14	6944315	0.807885	0.270942	0.536943	0.106098	5.0608	0.0726578	0.0412503	4.17496e-07	0.000111807	hypermethylated
chr8	19239218	0.858075	0.392872	0.465203	0.0887128	5.24392	0.111146	0.0438542	1.57196e-07	5.04829e-05	hypermethylated
chr6	108966030	0.841953	0.321951	0.520002	0.10207	5.09455	0.0730657	0.0430243	3.49572e-07	9.67489e-05	hypermethylated
chrX	9885336	0.84938	0.418678	0.430702	0.0803956	5.35728	0.0870695	0.046762	8.4483e-08	3.03717e-05	hypermethylated
chr8	14598533	0.949686	0.560308	0.389379	0.0703564	5.53438	0.0906732	0.05744	3.12338e-08	1.33254e-05	hypermethylated
chr14	121392570	0.70478	0.430166	0.274614	0.0424742	6.46543	0.0870695	0.0430243	1.01009e-10	1.0407e-07	hypermethylated
chr13	99377963	0.704969	0.298102	0.406866	0.0746831	5.4479	0.085917	0.0613267	5.09667e-08	2.00219e-05	hypermethylated
chr19	28303200	0.968767	0.542527	0.42624	0.0794031	5.36805	0.0884618	0.0430243	7.95913e-08	2.8909e-05	hypermethylated
chr11	116389802	0.751464	0.275305	0.476159	0.0915548	5.20081	0.0770242	0.0515009	1.98419e-07	6.10935e-05	hypermethylated
chr11	116389809	0.751464	0.275305	0.476159	0.0915548	5.20081	0.0770242	0.0515009	1.98419e-07	6.10935e-05	hypermethylated
chr12	37266337	0.974245	0.60557	0.368675	0.065396	5.63758	0.088848	0.0432278	1.72455e-08	8.14419e-06	hypermethylated
chr7	86309023	0.940219	0.501091	0.439128	0.082548	5.31967	0.0913807	0.0571903	1.03956e-07	3.59953e-05	hypermethylated
chr3	138283811	0.969435	0.59294	0.376495	0.0673083	5.59359	0.099653	0.989475	2.22422e-08	1.00611e-05	hypermethylated
chr5	130626576	0.976036	0.727017	0.249019	0.0362963	6.86073	0.0870695	0.046762	6.85083e-12	9.95434e-09	hypermethylated
chr4	137855783	0.718632	0.274299	0.444333	0.0838768	5.29745	0.0870695	0.046762	1.17432e-07	3.97776e-05	hypermethylated
chr11	43689051	0.963676	0.616866	0.34681	0.0601275	5.7679	0.0924924	0.0495538	8.02661e-09	4.30527e-06	hypermethylated
chr8	29361291	0.535854	0.106205	0.429649	0.0803129	5.34969	0.107241	0.0479781	8.81053e-08	3.14398e-05	hypermethylated
chrY	39009496	0.842109	0.396874	0.445235	0.0841168	5.29306	0.0870695	0.046762	1.20287e-07	4.05655e-05	hypermethylated
chr9	76881782	0.804528	0.38683	0.417698	0.077414	5.39563	0.0757118	0.0494081	6.82822e-08	2.54773e-05	hypermethylated
chr17	20168494	0.901233	0.218553	0.682679	0.141995	4.80777	0.110011	0.0679586	1.52624e-06	0.000315727	hypermethylated
chr8	40255072	0.971676	0.351695	0.619981	0.126748	4.89147	0.0968461	0.0364096	1.00088e-06	0.000225857	hypermethylated
chr13	117033653	0.686983	0.189816	0.497167	0.0969375	5.12874	0.0976166	0.046762	2.91694e-07	8.35246e-05	hypermethylated
chr3	21440904	0.986038	0.536844	0.449194	0.0852303	5.27036	0.0929903	0.0400578	1.36159e-07	4.48925e-05	hypermethylated
chr19	46646442	0.84282	0.38097	0.461851	0.0883213	5.22921	0.144369	0.0441449	1.70234e-07	5.39026e-05	hypermethylated
chr6	124802498	0.744393	0.287863	0.45653	0.0870275	5.24582	0.0870695	0.0484229	1.55591e-07	5.00571e-05	hypermethylated
chr17	11634272	0.80925	0.228469	0.580781	0.117373	4.94816	0.0806784	0.0442333	7.49175e-07	0.000179275	hypermethylated
chr1	5014503	0.878349	0.633094	0.245255	0.0354621	6.91596	0.088128	0.046762	4.64701e-12	7.0721e-09	hypermethylated
chr17	45182643	0.754841	0.174188	0.580654	0.117359	4.94769	0.0968072	0.0516242	7.51007e-07	0.000179626	hypermethylated
chr12	56700590	0.826902	0.362481	0.464422	0.0890151	5.21733	0.201811	0.0544808	1.81517e-07	5.68011e-05	hypermethylated
chrX	74727557	0.921846	0.55118	0.370665	0.066114	5.60646	0.0942978	0.046762	2.06505e-08	9.4655e-06	hypermethylated
chr9	88727989	0.920569	0.646521	0.274048	0.0425178	6.44549	0.087668	0.046762	1.15229e-10	1.16637e-07	hypermethylated
chr16	58499457	0.806569	0.55043	0.256139	0.0381472	6.7145	0.0870695	0.046762	1.88715e-11	2.4172e-08	hypermethylated
chr19	46645981	0.712954	0.263885	0.449069	0.0853178	5.26348	0.0887966	0.0439796	1.41353e-07	4.62855e-05	hypermethylated
chr3	157769718	0.889082	0.526348	0.362734	0.0642183	5.64845	0.0870695	0.046762	1.619e-08	7.72494e-06	hypermethylated
chr8	8656695	0.710812	0.261571	0.449241	0.0853726	5.26213	0.075698	0.0430218	1.42397e-07	4.65563e-05	hypermethylated
chr6	107079056	0.666267	0.150722	0.515545	0.101591	5.07471	0.0825338	0.0447567	3.88092e-07	0.000105334	hypermethylated
chr17	22011131	0.784537	0.323923	0.460614	0.0881616	5.22466	0.0768234	0.0387804	1.7448e-07	5.49995e-05	hypermethylated
chrX	78865055	0.908498	0.532784	0.375714	0.0674122	5.57338	0.0870695	0.046762	2.49844e-08	1.1071e-05	hypermethylated
chr13	84734133	0.887132	0.275139	0.611993	0.125194	4.88837	0.0740016	0.0412949	1.01676e-06	0.000228641	hypermethylated
chr17	8401354	0.858241	0.365717	0.492524	0.0959823	5.1314	0.117258	0.463152	2.87589e-07	8.257e-05	hypermethylated
chr5	4315508	0.966792	0.662258	0.304534	0.0500175	6.08855	0.0880419	0.046762	1.13937e-09	8.30432e-07	hypermethylated
chr12	101716366	0.842203	0.439396	0.402806	0.0740771	5.43766	0.0978173	0.0751868	5.3984e-08	2.10028e-05	hypermethylated
chr12	56700606	0.826902	0.362481	0.464422	0.0891852	5.20739	0.122733	0.0544808	1.91518e-07	5.93654e-05	hypermethylated
chr8	8656718	0.710812	0.261571	0.449241	0.0854857	5.25516	0.0602508	0.0439555	1.47895e-07	4.8004e-05	hypermethylated
chr17	16385130	0.688233	0.177082	0.511151	0.100645	5.07873	0.0870084	0.0638665	3.79975e-07	0.00010352	hypermethylated
chr9	83976731	0.724858	0.220506	0.504352	0.0989902	5.09497	0.0763159	0.0391301	3.48793e-07	9.65762e-05	hypermethylated
chr16	19472604	0.861002	0.640569	0.220433	0.0294862	7.47582	0.0870695	0.046762	7.67225e-14	1.8409e-10	hypermethylated
chr2	147208369	0.87336	0.518058	0.355302	0.062514	5.68356	0.0870695	0.046762	1.31916e-08	6.51925e-06	hypermethylated
chr19	46646446	0.831223	0.375374	0.455849	0.0871517	5.23052	0.0607925	0.039345	1.69034e-07	5.36039e-05	hypermethylated
chr8	34535288	0.875608	0.396874	0.478735	0.0927842	5.15965	0.091225	0.046762	2.47406e-07	7.31119e-05	hypermethylated
chr5	150963051	0.923933	0.616032	0.307902	0.0509578	6.04228	0.0875795	0.046762	1.51949e-09	1.05832e-06	hypermethylated
chrX	23758664	0.964867	0.621994	0.342872	0.0595446	5.75825	0.0870695	0.046762	8.499e-09	4.5161e-06	hypermethylated
chr8	54270451	0.839894	0.566264	0.273629	0.0425907	6.42463	0.0870695	0.046762	1.32193e-10	1.31247e-07	hypermethylated
chr6	53399880	0.767325	0.535981	0.231344	0.0322282	7.17831	0.0870695	0.046762	7.05807e-13	1.33093e-09	hypermethylated
chrX	157155824	0.933732	0.457294	0.476438	0.0923797	5.15739	0.089025	0.0425828	2.50411e-07	7.3819e-05	hypermethylated
chr3	119296360	0.807145	0.459768	0.347377	0.0607096	5.72194	0.104648	0.046762	1.05313e-08	5.39924e-06	hypermethylated
chr17	21610217	0.938438	0.469178	0.46926	0.090673	5.1753	0.0894884	0.046762	2.2754e-07	6.83078e-05	hypermethylated
chr4	64131561	0.847456	0.431501	0.415955	0.0775919	5.36081	0.082179	0.0396192	8.28513e-08	2.98872e-05	hypermethylated
chr4	64524937	0.876991	0.567671	0.30932	0.0514064	6.01715	0.0733013	0.0439634	1.77519e-09	1.20718e-06	hypermethylated
chrX	124214563	0.949172	0.627133	0.322038	0.054542	5.90441	0.0875191	0.046762	3.53906e-09	2.16413e-06	hypermethylated
chr15	48966516	0.785137	0.406598	0.378539	0.0684223	5.5324	0.0870695	0.046762	3.15887e-08	1.345e-05	hypermethylated
chr1	183893161	0.936752	0.689379	0.247373	0.0362294	6.82795	0.0876331	0.046762	8.61343e-12	1.21534e-08	hypermethylated
chr8	8656674	0.737787	0.271669	0.466117	0.090005	5.1788	0.115015	0.0440999	2.23321e-07	6.72593e-05	hypermethylated
chr9	36783829	0.838721	0.497291	0.341431	0.0593547	5.75238	0.0870695	0.046762	8.79961e-09	4.64749e-06	hypermethylated
chr1	3477115	0.892507	0.530789	0.361718	0.064377	5.61874	0.0901658	0.046762	1.92355e-08	8.9212e-06	hypermethylated
chr2	22027652	0.783526	0.341298	0.442228	0.0841823	5.25321	0.0668143	0.0570573	1.49468e-07	4.8419e-05	hypermethylated
chr7	144650602	0.80984	0.243526	0.566314	0.114713	4.93678	0.0699145	0.0435046	7.94238e-07	0.000187901	hypermethylated
chr11	112786613	0.714862	0.248074	0.466788	0.0902586	5.17167	0.165491	0.046762	2.32007e-07	6.94081e-05	hypermethylated
chr7	38224323	0.958461	0.54689	0.411571	0.0766838	5.36712	0.0870695	0.0436273	8.00034e-08	2.90345e-05	hypermethylated
chr17	51379115	0.939432	0.329259	0.610172	0.125596	4.85821	0.107971	0.0569724	1.18454e-06	0.00025824	hypermethylated
chr3	32370375	0.792279	0.431025	0.361254	0.0643189	5.6166	0.0870695	0.046762	1.94746e-08	9.01568e-06	hypermethylated
chr6	4746962	0.908526	0.364148	0.544378	0.109405	4.9758	0.0870695	0.0539313	6.49779e-07	0.000159841	hypermethylated
chr6	4746964	0.908526	0.364148	0.544378	0.109405	4.9758	0.0870695	0.0539313	6.49779e-07	0.000159841	hypermethylated
chr6	4746966	0.908526	0.364148	0.544378	0.109405	4.9758	0.0870695	0.0539313	6.49779e-07	0.000159841	hypermethylated
chr19	52054641	0.675113	0.162768	0.512345	0.101523	5.0466	0.0820931	0.213974	4.49736e-07	0.000118756	hypermethylated
chr8	33469803	0.817886	0.368252	0.449634	0.0861	5.22223	0.0878653	0.0727049	1.7678e-07	5.5593e-05	hypermethylated
chr9	74117601	0.946633	0.589456	0.357176	0.0633334	5.63962	0.0870695	0.046762	1.70426e-08	8.06377e-06	hypermethylated
chr17	23897742	0.927231	0.430548	0.496684	0.0977142	5.08302	0.0894287	0.046762	3.71477e-07	0.000101646	hypermethylated
chr8	19312267	0.740331	0.334974	0.405357	0.0752403	5.3875	0.097857	0.049008	7.14463e-08	2.64614e-05	hypermethylated
chrX	133661249	0.951931	0.378359	0.573572	0.116697	4.91505	0.0656352	0.612994	8.87591e-07	0.000205267	hypermethylated
chr7	38224500	0.958461	0.54689	0.411571	0.076785	5.36005	0.0873395	0.0457926	8.32009e-08	2.99915e-05	hypermethylated
chr7	95049425	0.908914	0.611001	0.297913	0.0487746	6.10795	0.0763089	0.046762	1.00917e-09	7.48992e-07	hypermethylated
chr10	87496425	0.843507	0.334014	0.509493	0.100929	5.04804	0.0870695	0.046762	4.4637e-07	0.000118029	hypermethylated
chr4	89585422	0.877275	0.545285	0.331989	0.0571971	5.8043	0.0870695	0.046762	6.46339e-09	3.59422e-06	hypermethylated
chr8	8656694	0.710812	0.261571	0.449241	0.0861192	5.21651	0.0774239	0.0547496	1.82328e-07	5.70097e-05	hypermethylated
chr8	31456121	0.662362	0.152453	0.509909	0.101086	5.04432	0.0870695	0.046762	4.55149e-07	0.000119909	hypermethylated
chr10	77507286	0.802562	0.342898	0.459664	0.0887159	5.1813	0.0743193	0.069368	2.2034e-07	6.65158e-05	hypermethylated
chr19	46646460	0.83916	0.380904	0.458256	0.0883911	5.18441	0.140554	0.0408943	2.16704e-07	6.56398e-05	hypermethylated
chr17	18865797	0.666399	0.169113	0.497286	0.0980308	5.07275	0.0715385	0.0514371	3.92107e-07	0.000106198	hypermethylated
chr8	38678105	0.72437	0.298134	0.426237	0.0805006	5.29482	0.0773244	0.0804368	1.19132e-07	4.02513e-05	hypermethylated
chr19	46646031	0.726544	0.28068	0.445864	0.0853461	5.22419	0.0932569	0.037238	1.74918e-07	5.5117e-05	hypermethylated
chr17	21610195	0.938438	0.469178	0.46926	0.0911304	5.14933	0.0703025	0.046762	2.61423e-07	7.64307e-05	hypermethylated
chr4	129159285	0.842725	0.517259	0.325466	0.0556546	5.84797	0.0870695	0.046762	4.97612e-09	2.8849e-06	hypermethylated
chr2	45321590	0.974627	0.649942	0.324685	0.0554709	5.85326	0.0911474	0.046762	4.82035e-09	2.80787e-06	hypermethylated
chr6	4747007	0.91002	0.364064	0.545956	0.110129	4.95743	0.0870695	0.0457081	7.14306e-07	0.000172564	hypermethylated
chr8	39695355	0.883223	0.50633	0.376893	0.0683851	5.51133	0.0900361	0.046762	3.56128e-08	1.48665e-05	hypermethylated
chr15	95630533	0.981535	0.362529	0.619007	0.128214	4.82791	0.0931289	0.0433671	1.37971e-06	0.000291608	hypermethylated
chr12	91756940	0.942793	0.361548	0.581245	0.118885	4.88914	0.0870695	0.046762	1.01278e-06	0.000227937	hypermethylated
chr12	91756941	0.942793	0.361548	0.581245	0.118885	4.88914	0.0870695	0.046762	1.01278e-06	0.000227937	hypermethylated
chr6	4868759	0.855352	0.467642	0.387711	0.0710839	5.45426	0.0933874	0.0417366	4.91762e-08	1.94402e-05	hypermethylated
chr19	46646463	0.83916	0.380904	0.458256	0.0885284	5.17637	0.148449	0.0408943	2.26246e-07	6.79813e-05	hypermethylated
chr10	93263754	0.899957	0.411801	0.488156	0.0959301	5.08866	0.08784	0.0442647	3.60594e-07	9.92105e-05	hypermethylated
chr4	72120936	0.822112	0.589345	0.232767	0.0328175	7.09277	0.0870695	0.046762	1.31455e-12	2.31242e-09	hypermethylated
chr14	54293481	0.918023	0.4822	0.435823	0.0830271	5.24916	0.0877372	0.051454	1.52793e-07	4.93145e-05	hypermethylated
chr13	35280649	0.912546	0.458036	0.45451	0.087664	5.18468	0.0870695	0.046762	2.16382e-07	6.55563e-05	hypermethylated
chr8	69578204	0.717393	0.385768	0.331625	0.0572895	5.78859	0.0871791	0.046762	7.09805e-09	3.88554e-06	hypermethylated
chrX	133661248	0.951931	0.378359	0.573572	0.117145	4.89626	0.0898737	0.0827566	9.76803e-07	0.000221487	hypermethylated
chrX	107834862	0.972626	0.685897	0.286728	0.0461935	6.20711	0.0870695	0.046762	5.39674e-10	4.38377e-07	hypermethylated
chr13	21813085	0.757482	0.279545	0.477937	0.0934996	5.11165	0.0770415	0.0701954	3.19358e-07	8.99171e-05	hypermethylated
chr13	21813093	0.757482	0.279545	0.477937	0.0935046	5.11138	0.0906145	0.0701954	3.1982e-07	9.00236e-05	hypermethylated
chr12	56700425	0.825493	0.377449	0.448044	0.0861153	5.20284	0.0870695	0.046762	1.9627e-07	6.05542e-05	hypermethylated
chrX	108907182	0.964568	0.3992	0.565369	0.115205	4.90749	0.0894477	0.0390435	9.22478e-07	0.000211737	hypermethylated
chr11	116389782	0.703002	0.240616	0.462385	0.0897472	5.15209	0.079189	0.0505817	2.57603e-07	7.55191e-05	hypermethylated
chr17	38343978	0.900522	0.399411	0.501111	0.0993413	5.04433	0.0985132	0.0428818	4.55102e-07	0.000119899	hypermethylated
chr2	82345408	0.870358	0.427447	0.442911	0.0849281	5.21513	0.0919835	0.0499285	1.83684e-07	5.73606e-05	hypermethylated
chr17	15875861	0.921926	0.500583	0.421343	0.0795892	5.29397	0.106256	0.046762	1.19686e-07	4.03975e-05	hypermethylated
chr7	144650586	0.80984	0.243526	0.566314	0.115535	4.90168	0.0961417	0.111058	9.50186e-07	0.000216762	hypermethylated
chr6	4747031	0.907052	0.385969	0.521083	0.104344	4.99391	0.0946863	0.046762	5.9169e-07	0.000148237	hypermethylated
chr3	37506194	0.940304	0.580434	0.35987	0.0644065	5.58748	0.0830016	0.160011	2.30386e-08	1.03573e-05	hypermethylated
chr7	110517104	0.924576	0.548887	0.375689	0.0683314	5.49803	0.0972619	0.0443732	3.84048e-08	1.58314e-05	hypermethylated
chr13	99377948	0.704969	0.298102	0.406866	0.0760662	5.34884	0.071956	0.0314385	8.85191e-08	3.15604e-05	hypermethylated
chr7	12689069	0.726077	0.173894	0.552183	0.112093	4.92612	0.0941625	0.047584	8.3879e-07	0.00019615	hypermethylated
chr5	84481795	0.796285	0.581851	0.214434	0.0283673	7.5592	0.0870695	0.046762	4.05562e-14	1.03885e-10	hypermethylated
chr4	37832616	0.942012	0.660985	0.281027	0.0448846	6.2611	0.0908156	0.046762	3.82262e-10	3.26686e-07	hypermethylated
chr8	31347664	0.820025	0.202192	0.617833	0.128398	4.81185	0.0909677	0.0477936	1.49536e-06	0.000310689	hypermethylated
chr11	95940030	0.771193	0.347442	0.423751	0.0802847	5.2781	0.11519	0.046762	1.30529e-07	4.33711e-05	hypermethylated
chr15	100742516	0.874795	0.294719	0.580076	0.119083	4.87119	0.0812687	0.0388301	1.10926e-06	0.000245038	hypermethylated
chr8	30331158	0.639576	0.125647	0.51393	0.102737	5.00236	0.0775822	0.0472522	5.6632e-07	0.000143108	hypermethylated
chr8	56296207	0.885018	0.42538	0.459638	0.0892719	5.14874	0.10384	0.0471811	2.62243e-07	7.66229e-05	hypermethylated
chr6	38124667	0.788137	0.373268	0.414869	0.0781806	5.30654	0.128467	0.0655219	1.11725e-07	3.81804e-05	hypermethylated
chr5	16888843	0.877948	0.421471	0.456477	0.0885216	5.15667	0.0870695	0.053924	2.5138e-07	7.40451e-05	hypermethylated
chrX	147633605	0.638114	0.208336	0.429778	0.0818946	5.24794	0.0802822	0.046762	1.5381e-07	4.9591e-05	hypermethylated
chr19	12565254	0.978941	0.674395	0.304546	0.0507993	5.99509	0.0890469	0.0401607	2.03371e-09	1.35404e-06	hypermethylated
chrX	98448970	0.68568	0.230577	0.455103	0.0881951	5.16019	0.10057	0.046762	2.46705e-07	7.29447e-05	hypermethylated
chr13	38626858	0.927359	0.49331	0.434049	0.0829691	5.23145	0.0927695	0.0430243	1.68182e-07	5.3375e-05	hypermethylated
chr4	123820944	0.943539	0.579563	0.363976	0.06557	5.55095	0.107107	0.046762	2.8412e-08	1.23192e-05	hypermethylated
chr2	28538413	0.863476	0.322764	0.540712	0.109493	4.93833	0.0930145	0.104266	7.87928e-07	0.000186694	hypermethylated
chr19	52229569	0.528081	0.123214	0.404867	0.0757462	5.34505	0.0919153	0.0499195	9.03909e-08	3.21036e-05	hypermethylated
chr9	124062160	0.947914	0.449911	0.498002	0.098904	5.03521	0.0875191	0.0503222	4.77329e-07	0.000124611	hypermethylated
chr13	21813079	0.743253	0.283138	0.460116	0.0895012	5.14089	0.0870695	0.0483713	2.73443e-07	7.92735e-05	hypermethylated
chr3	92773435	0.748369	0.338424	0.409945	0.0770363	5.32145	0.102478	0.0433483	1.02944e-07	3.57091e-05	hypermethylated
chr10	91919739	0.960152	0.56809	0.392061	0.0726227	5.3986	0.104352	0.0391023	6.71623e-08	2.51405e-05	hypermethylated
chr17	51378868	0.886658	0.337932	0.548726	0.111612	4.91635	0.116126	0.0532634	8.81728e-07	0.000204193	hypermethylated
chr17	45182627	0.754841	0.174188	0.580654	0.119579	4.85581	0.0795134	0.0394354	1.19896e-06	0.000260706	hypermethylated
chr14	110451390	0.950745	0.609893	0.340852	0.0599442	5.68615	0.0892848	0.0678472	1.29932e-08	6.43764e-06	hypermethylated
chr7	20111027	0.934036	0.432675	0.50136	0.0998939	5.01893	0.0875712	0.046762	5.19599e-07	0.000133445	hypermethylated
chrX	77611967	0.871976	0.32506	0.546916	0.111238	4.91665	0.0881929	0.0423706	8.80384e-07	0.000203937	hypermethylated
chr1	77354566	0.976458	0.602388	0.37407	0.0682174	5.48349	0.0894097	0.046762	4.1701e-08	1.69504e-05	hypermethylated
chrX	70355311	0.922834	0.592059	0.330774	0.0574415	5.75845	0.0882814	0.046762	8.48899e-09	4.51194e-06	hypermethylated
chr3	62910169	0.852368	0.27475	0.577617	0.118917	4.85731	0.0826841	0.046762	1.1899e-06	0.000259177	hypermethylated
chr4	132038955	0.827888	0.419703	0.408186	0.0767547	5.31806	0.0802822	0.046762	1.04882e-07	3.62544e-05	hypermethylated
chr4	132038973	0.827888	0.419703	0.408186	0.0767547	5.31806	0.0802822	0.046762	1.04882e-07	3.62544e-05	hypermethylated
chr12	56700818	0.78403	0.32108	0.46295	0.0903976	5.12126	0.0529384	0.0995666	3.03493e-07	8.62443e-05	hypermethylated
chrX	110832235	0.951124	0.681777	0.269347	0.0421851	6.38488	0.0896216	0.046762	1.71527e-10	1.64246e-07	hypermethylated
chrX	126845742	0.962075	0.424492	0.537583	0.109012	4.93142	0.0882478	0.044564	8.16332e-07	0.000192027	hypermethylated
chr8	54859170	0.960733	0.591821	0.368911	0.0669961	5.50646	0.0879537	0.046762	3.66111e-08	1.52138e-05	hypermethylated
chr4	119088765	0.782771	0.372834	0.409936	0.0772334	5.30776	0.118237	0.046762	1.10981e-07	3.7974e-05	hypermethylated
chr5	44339217	0.923192	0.528144	0.395047	0.0735302	5.37258	0.0730435	0.0434199	7.76174e-08	2.83212e-05	hypermethylated
chr17	48268680	0.567956	0.108532	0.459424	0.0895755	5.1289	0.113684	0.0480709	2.91434e-07	8.34653e-05	hypermethylated
chr17	46507780	0.754178	0.372748	0.38143	0.0701398	5.43814	0.0732681	0.046762	5.38402e-08	2.09562e-05	hypermethylated
chr11	116389768	0.6775	0.229778	0.447722	0.0866861	5.16487	0.123939	0.0479386	2.40608e-07	7.14858e-05	hypermethylated
chr12	56700419	0.825493	0.377449	0.448044	0.0867796	5.16301	0.0886449	0.046762	2.43014e-07	7.20619e-05	hypermethylated
chr12	56700438	0.825493	0.377449	0.448044	0.0867796	5.16301	0.0886449	0.046762	2.43014e-07	7.20619e-05	hypermethylated
chrX	142378725	0.870556	0.292402	0.578154	0.119223	4.84933	0.0636855	0.0492411	1.23879e-06	0.000267538	hypermethylated
chr12	56700605	0.826902	0.362481	0.464422	0.0908764	5.11048	0.103441	0.0417938	3.21344e-07	9.03686e-05	hypermethylated
chr11	116389772	0.6775	0.229778	0.447722	0.0867177	5.16298	0.102725	0.0479386	2.43043e-07	7.20685e-05	hypermethylated
chr8	29814174	0.359231	0.0867807	0.27245	0.043007	6.33502	0.0870695	0.046762	2.37311e-10	2.16902e-07	hypermethylated
chr14	110426069	0.945353	0.635153	0.310201	0.0524229	5.91728	0.0714416	0.0866001	3.27319e-09	2.02503e-06	hypermethylated
chr15	76580084	0.911693	0.506907	0.404785	0.0760488	5.32271	0.0917813	0.0513869	1.02233e-07	3.5508e-05	hypermethylated
chr13	73115913	0.59911	0.220391	0.37872	0.0695461	5.44559	0.0870695	0.0422662	5.16331e-08	2.02331e-05	hypermethylated
chr14	54293503	0.916321	0.483868	0.432453	0.0829565	5.21301	0.0923431	0.0514323	1.85801e-07	5.79054e-05	hypermethylated
chr2	8798563	0.661737	0.215685	0.446052	0.0863773	5.16399	0.083666	0.0414315	2.41736e-07	7.17562e-05	hypermethylated
chr19	46622582	0.844513	0.423489	0.421025	0.080137	5.25381	0.0870695	0.046762	1.48984e-07	4.82886e-05	hypermethylated
chr6	80880176	0.948997	0.544816	0.404181	0.0759462	5.32194	0.0870695	0.046762	1.02666e-07	3.56283e-05	hypermethylated
chr3	41751736	0.936032	0.364939	0.571093	0.117656	4.85393	0.0720768	0.0482407	1.2104e-06	0.000262626	hypermethylated
chr5	105274066	0.969581	0.623943	0.345638	0.061351	5.63377	0.0880769	0.046762	1.7631e-08	8.29826e-06	hypermethylated
chr11	19277375	0.82835	0.518935	0.309415	0.0523285	5.91294	0.0770317	0.0430243	3.36054e-09	2.07035e-06	hypermethylated
chrX	117864179	0.806814	0.286446	0.520368	0.1051	4.95119	0.0976585	0.046762	7.37623e-07	0.000177079	hypermethylated
chr9	13216972	0.929561	0.529299	0.400261	0.0750717	5.33172	0.0892219	0.0403098	9.72858e-08	3.40874e-05	hypermethylated
chr2	181986225	0.808445	0.311882	0.496563	0.0991779	5.00679	0.0747961	0.0504614	5.53453e-07	0.000140441	hypermethylated
chr8	35467543	0.922038	0.509001	0.413037	0.0783104	5.27435	0.0870695	0.046762	1.33225e-07	4.41024e-05	hypermethylated
chr17	51942149	0.654808	0.153717	0.501091	0.100343	4.99378	0.0703322	0.0421079	5.92088e-07	0.000148325	hypermethylated
chr11	88709335	0.722198	0.213833	0.508365	0.102186	4.97492	0.0857479	0.0426519	6.52752e-07	0.00016043	hypermethylated
chr12	56700424	0.825493	0.377449	0.448044	0.0871047	5.14374	0.0815069	0.046762	2.69326e-07	7.83121e-05	hypermethylated
chr1	35754370	0.819938	0.400104	0.419835	0.080068	5.24348	0.0959756	0.046762	1.57578e-07	5.05838e-05	hypermethylated
chr7	26025729	0.780179	0.498641	0.281539	0.0454496	6.19452	0.100221	0.0592279	5.84612e-10	4.69657e-07	hypermethylated
chr12	3759572	0.612011	0.155359	0.456652	0.0893446	5.11113	0.104295	0.0389039	3.20234e-07	9.0118e-05	hypermethylated
chr15	55960452	0.972676	0.764919	0.207757	0.0269958	7.69588	0.0870695	0.046762	1.40523e-14	3.99192e-11	hypermethylated
chr15	76580068	0.911693	0.506907	0.404785	0.0763647	5.30069	0.0708622	0.0513869	1.15366e-07	3.9205e-05	hypermethylated
chr7	135267249	0.763621	0.495182	0.268438	0.0422039	6.36052	0.0870695	0.046762	2.01074e-10	1.88231e-07	hypermethylated
chr10	34279058	0.901549	0.6763	0.225248	0.0313896	7.17589	0.0870695	0.046762	7.18364e-13	1.35179e-09	hypermethylated
chr9	10567895	0.704271	0.403812	0.300459	0.0502509	5.97918	0.08992	0.046762	2.24262e-09	1.47091e-06	hypermethylated
chr13	20148634	0.893624	0.452715	0.44091	0.085473	5.15847	0.152128	0.0880494	2.48979e-07	7.34827e-05	hypermethylated
chr14	6607008	0.929268	0.610594	0.318674	0.0548389	5.81109	0.0875046	0.046762	6.20678e-09	3.47412e-06	hypermethylated
chr14	110466365	0.92017	0.533407	0.386763	0.0719197	5.37771	0.091931	0.046762	7.54386e-08	2.76686e-05	hypermethylated
chr13	20182615	0.785202	0.340474	0.444728	0.0864681	5.14326	0.0944155	0.046762	2.70009e-07	7.84753e-05	hypermethylated
chr17	44613687	0.807838	0.166949	0.64089	0.135686	4.72333	0.061994	0.0493811	2.32019e-06	0.000439355	hypermethylated
chr7	118565624	0.904913	0.472699	0.432214	0.083356	5.18516	0.087826	0.046762	2.15832e-07	6.54192e-05	hypermethylated
chr6	97291029	0.896769	0.422551	0.474218	0.0939169	5.04934	0.0669502	0.126841	4.4335e-07	0.000117396	hypermethylated
chr12	82452277	0.924543	0.595609	0.328934	0.0574698	5.72361	0.0870695	0.046762	1.04285e-08	5.35583e-06	hypermethylated
chr11	116389780	0.684977	0.232802	0.452174	0.0884108	5.11447	0.0802672	0.0503843	3.14625e-07	8.88162e-05	hypermethylated
chr2	181274023	0.796177	0.467079	0.329098	0.0575157	5.72188	0.0870695	0.046762	1.05352e-08	5.40087e-06	hypermethylated
chrX	136211670	0.649495	0.208027	0.441468	0.0857313	5.14944	0.0870695	0.046762	2.61263e-07	7.63943e-05	hypermethylated
chr19	27673725	0.940881	0.419918	0.520963	0.105699	4.92872	0.0895444	0.049842	8.27691e-07	0.000194112	hypermethylated
chrX	89555643	0.85838	0.461385	0.396994	0.0745944	5.32204	0.0929361	0.046762	1.02609e-07	3.56126e-05	hypermethylated
chr12	56700589	0.826902	0.362481	0.464422	0.0915477	5.073	0.0603769	0.0544808	3.91586e-07	0.000106086	hypermethylated
chr12	56700437	0.825493	0.377449	0.448044	0.0874404	5.12399	0.0903074	0.046762	2.99133e-07	8.52407e-05	hypermethylated
chrY	41566247	0.63313	0.318915	0.314215	0.0538182	5.83845	0.0870695	0.046762	5.26872e-09	3.0291e-06	hypermethylated
chr8	30296986	0.794348	0.173894	0.620454	0.130774	4.7445	0.0737292	0.0516273	2.09026e-06	0.00040446	hypermethylated
chr11	116389781	0.703002	0.240616	0.462385	0.0910559	5.07804	0.124576	0.0480232	3.81347e-07	0.000103824	hypermethylated
chr3	31752015	0.825288	0.42537	0.399917	0.0753649	5.30641	0.0885714	0.046762	1.11804e-07	3.82031e-05	hypermethylated
chr3	31752017	0.825288	0.42537	0.399917	0.0753649	5.30641	0.0885714	0.046762	1.11804e-07	3.82031e-05	hypermethylated
chr14	54293504	0.916321	0.483868	0.432453	0.0835499	5.17598	0.08775	0.0514323	2.26712e-07	6.81e-05	hypermethylated
chr8	31889704	0.845218	0.318044	0.527174	0.107359	4.91037	0.0676405	0.0487119	9.0905e-07	0.000209288	hypermethylated
chr4	111568509	0.842445	0.542571	0.299875	0.0502362	5.96929	0.0808411	0.0383997	2.38287e-09	1.54875e-06	hypermethylated
chrX	85585403	0.923616	0.633743	0.289873	0.0477302	6.07315	0.0870695	0.046762	1.25422e-09	9.00465e-07	hypermethylated
chr17	22384072	0.660858	0.257372	0.403486	0.0763033	5.28792	0.135211	0.046762	1.23715e-07	4.15209e-05	hypermethylated
chr8	96722805	0.928569	0.678899	0.24967	0.0376419	6.63276	0.0875987	0.046762	3.29469e-11	3.9455e-08	hypermethylated
chr4	73050050	0.834299	0.513195	0.321104	0.0556092	5.77429	0.0870695	0.046762	7.72763e-09	4.17188e-06	hypermethylated
chr7	76864551	0.791164	0.384601	0.406563	0.0771028	5.273	0.0944811	0.0491234	1.34212e-07	4.43768e-05	hypermethylated
chr19	51996397	0.806599	0.172009	0.634589	0.134466	4.71932	0.119764	0.0516273	2.36637e-06	0.000446249	hypermethylated
chr14	54293311	0.903372	0.475104	0.428267	0.0825815	5.186	0.0870695	0.0561068	2.14863e-07	6.51749e-05	hypermethylated
chr14	54293480	0.918023	0.4822	0.435823	0.0844954	5.15795	0.0710168	0.0571494	2.49674e-07	7.36471e-05	hypermethylated
chr11	116389767	0.6775	0.229778	0.447722	0.0875733	5.11254	0.136279	0.0479386	3.17852e-07	8.95786e-05	hypermethylated
chr11	116389771	0.6775	0.229778	0.447722	0.0875733	5.11254	0.136279	0.0479386	3.17852e-07	8.95786e-05	hypermethylated
chr8	26511591	0.850498	0.510814	0.339683	0.0603745	5.62627	0.0870695	0.046762	1.84148e-08	8.60452e-06	hypermethylated
chr8	42988298	0.962292	0.517333	0.444959	0.0869117	5.11967	0.0870695	0.0511735	3.06078e-07	8.68356e-05	hypermethylated
chrX	26793872	0.885154	0.283351	0.601803	0.12646	4.75884	0.101753	0.0517067	1.94711e-06	0.000382541	hypermethylated
chr13	99377770	0.724062	0.32466	0.399402	0.0754645	5.29258	0.0624717	0.049759	1.206e-07	4.06519e-05	hypermethylated
chr8	82399919	0.742856	0.45115	0.291706	0.0483301	6.03571	0.0722225	0.0430243	1.58263e-09	1.09523e-06	hypermethylated
chr17	23263463	0.795157	0.290259	0.504897	0.102079	4.94614	0.143929	0.0474635	7.56986e-07	0.000180791	hypermethylated
chr17	15875857	0.921926	0.500583	0.421343	0.0810143	5.20085	0.0580381	0.046762	1.9838e-07	6.10854e-05	hypermethylated
chr8	21792645	0.877493	0.494945	0.382548	0.0712419	5.3697	0.0725628	0.110166	7.88692e-08	2.86926e-05	hypermethylated
chr1	18113887	0.860607	0.561639	0.298968	0.0501848	5.95735	0.0870695	0.046762	2.56368e-09	1.6481e-06	hypermethylated
chr8	3255107	0.885608	0.488788	0.39682	0.0749161	5.29687	0.10695	0.0432843	1.17807e-07	3.98878e-05	hypermethylated
chr4	50181956	0.974649	0.713509	0.26114	0.0406785	6.41961	0.0870695	0.046762	1.3662e-10	1.35071e-07	hypermethylated
chr4	63868699	0.856023	0.549451	0.306572	0.0521527	5.87835	0.0883067	0.0573444	4.14377e-09	2.47044e-06	hypermethylated
chr10	126930263	0.868916	0.399047	0.46987	0.093387	5.03143	0.0870695	0.046762	4.86841e-07	0.00012663	hypermethylated
chr8	17410224	0.831738	0.314769	0.516969	0.105285	4.9102	0.097372	0.0844486	9.09839e-07	0.000209434	hypermethylated
chr1	86283092	0.901838	0.452218	0.44962	0.0883033	5.09177	0.0962664	0.0505479	3.54731e-07	9.79021e-05	hypermethylated
chr6	25306900	0.883564	0.471188	0.412377	0.0789019	5.22645	0.0896497	0.046762	1.72799e-07	5.4561e-05	hypermethylated
chr19	46646481	0.84152	0.400414	0.441106	0.0861598	5.11962	0.098789	0.0449678	3.06144e-07	8.68485e-05	hypermethylated
chr13	6874130	0.940484	0.676363	0.264121	0.041459	6.37067	0.0870695	0.046762	1.88209e-10	1.77754e-07	hypermethylated
chr12	3759561	0.612011	0.155359	0.456652	0.0901152	5.06743	0.159115	0.041463	4.03227e-07	0.000108634	hypermethylated
chr14	54293322	0.905301	0.472914	0.432387	0.0839979	5.14759	0.0870695	0.056012	2.63858e-07	7.70089e-05	hypermethylated
chr14	54293284	0.903372	0.475104	0.428267	0.0829682	5.16182	0.0870695	0.0561068	2.44554e-07	7.24299e-05	hypermethylated
chr14	54293298	0.903372	0.475104	0.428267	0.0829682	5.16182	0.0870695	0.0561068	2.44554e-07	7.24299e-05	hypermethylated
chr14	54293301	0.903372	0.475104	0.428267	0.0829682	5.16182	0.0870695	0.0561068	2.44554e-07	7.24299e-05	hypermethylated
chr4	135757784	0.976462	0.696373	0.280089	0.0455264	6.15224	0.093511	0.046762	7.63942e-10	5.91024e-07	hypermethylated
chr5	34583717	0.858818	0.541871	0.316947	0.0548589	5.77749	0.0805483	0.732479	7.58239e-09	4.10665e-06	hypermethylated
chrX	100315594	0.902206	0.509288	0.392918	0.0741187	5.3012	0.0870695	0.046762	1.15045e-07	3.91112e-05	hypermethylated
chr6	12613748	0.623697	0.323208	0.300489	0.0507448	5.92156	0.0917719	0.046762	3.18893e-09	1.98151e-06	hypermethylated
chr3	92623118	0.860718	0.346305	0.514412	0.10492	4.90288	0.0607789	0.0450562	9.44411e-07	0.000215703	hypermethylated
chr1	170845340	0.878184	0.278689	0.599495	0.126471	4.74017	0.0910949	0.0436769	2.13534e-06	0.00041136	hypermethylated
chr19	52203253	0.699139	0.265652	0.433487	0.084491	5.13057	0.0965839	0.0752206	2.88866e-07	8.28719e-05	hypermethylated
chr9	85372827	0.85837	0.243398	0.614973	0.13051	4.71208	0.0867176	0.0602215	2.45198e-06	0.000458806	hypermethylated
chr17	36856653	0.926202	0.595561	0.330641	0.0584741	5.65448	0.0870695	0.046762	1.56319e-08	7.50464e-06	hypermethylated
chr10	93263866	0.912623	0.397337	0.515286	0.105297	4.89364	0.0890994	0.051333	9.8989e-07	0.000223854	hypermethylated
chr17	25450910	0.965453	0.376967	0.588486	0.123882	4.75036	0.0889124	0.046762	2.03051e-06	0.000395376	hypermethylated
chr6	4747042	0.905597	0.396236	0.509361	0.103826	4.90591	0.094819	0.046762	9.29931e-07	0.000213093	hypermethylated
chr13	91848935	0.372599	0.0827136	0.289886	0.0481647	6.01864	0.100364	0.0476599	1.75893e-09	1.19769e-06	hypermethylated
chr18	11087775	0.873462	0.529443	0.344019	0.061907	5.55702	0.0870695	0.046762	2.74414e-08	1.1972e-05	hypermethylated
chr11	116389801	0.751464	0.275305	0.476159	0.0954578	4.98817	0.146029	0.0500286	6.09542e-07	0.000151795	hypermethylated
chrX	127477464	0.647428	0.218037	0.42939	0.0835988	5.13633	0.0802822	0.0478311	2.80163e-07	8.08443e-05	hypermethylated
chr14	54293337	0.905301	0.472914	0.432387	0.084391	5.12361	0.0870695	0.056012	2.9974e-07	8.53803e-05	hypermethylated
chr14	54293281	0.903372	0.475104	0.428267	0.0833531	5.13799	0.0870695	0.0561068	2.77696e-07	8.02708e-05	hypermethylated
chrX	108285263	0.869231	0.211112	0.658119	0.141743	4.64304	0.0666616	0.0421694	3.43314e-06	0.000597924	hypermethylated
chr8	8656981	0.728026	0.228211	0.499815	0.101554	4.92167	0.124578	0.0380866	8.58108e-07	0.000199788	hypermethylated
chr12	56700461	0.825493	0.377449	0.448044	0.0884052	5.06807	0.0986105	0.046762	4.01864e-07	0.000108347	hypermethylated
chr9	124136935	0.826126	0.419333	0.406793	0.0779452	5.21896	0.0892683	0.0430243	1.79933e-07	5.64007e-05	hypermethylated
chrX	159999502	0.926673	0.578335	0.348338	0.0630945	5.52089	0.0870695	0.046762	3.37295e-08	1.42044e-05	hypermethylated
chr17	18573659	0.496009	0.161761	0.334247	0.0595234	5.61539	0.0824601	0.046762	1.96115e-08	9.06816e-06	hypermethylated
chr11	116389828	0.779996	0.286162	0.493834	0.100092	4.93378	0.171332	0.0502573	8.06539e-07	0.000190185	hypermethylated
chr11	116389841	0.779996	0.286162	0.493834	0.100092	4.93378	0.171332	0.0502573	8.06539e-07	0.000190185	hypermethylated
chr13	21813685	0.875401	0.447102	0.428299	0.083441	5.13295	0.0900311	0.046762	2.85234e-07	8.20235e-05	hypermethylated
chr11	116389779	0.6775	0.229778	0.447722	0.0883918	5.0652	0.0727495	0.0479386	4.0797e-07	0.000109686	hypermethylated
chrX	118253996	0.682867	0.173894	0.508973	0.10399	4.89444	0.0870695	0.047584	9.85859e-07	0.000223105	hypermethylated
chr18	14102969	0.829043	0.32815	0.500892	0.101939	4.91363	0.073662	0.0507415	8.94045e-07	0.000206489	hypermethylated
chr18	55042971	0.915568	0.48679	0.428778	0.083607	5.1285	0.0884736	0.046762	2.92066e-07	8.36185e-05	hypermethylated
chr17	44052666	0.88354	0.288647	0.594893	0.125861	4.72657	0.123394	0.125001	2.28342e-06	0.000433808	hypermethylated
chr8	30568403	0.720649	0.349772	0.370877	0.0689073	5.38227	0.112452	0.046762	7.3554e-08	2.70979e-05	hypermethylated
chr6	97291047	0.896769	0.422551	0.474218	0.0952095	4.98078	0.08147	0.0917973	6.33275e-07	0.000156582	hypermethylated
chr10	24088677	0.957282	0.61633	0.340952	0.0613251	5.55975	0.0914464	0.0318003	2.70167e-08	1.18166e-05	hypermethylated
chrX	75673213	0.875382	0.369187	0.506195	0.103421	4.89453	0.0923177	0.0492864	9.85393e-07	0.000223027	hypermethylated
chrX	112818910	0.831164	0.406788	0.424377	0.0825946	5.13807	0.0771743	0.046762	2.77568e-07	8.02461e-05	hypermethylated
chr1	146372918	0.941807	0.584837	0.35697	0.0654332	5.45549	0.0870695	0.046762	4.88374e-08	1.93281e-05	hypermethylated
chr17	49218030	0.667942	0.12677	0.541172	0.112357	4.81655	0.0708373	0.0479522	1.46062e-06	0.000304933	hypermethylated
chr6	47400948	0.800519	0.437739	0.36278	0.0669448	5.4191	0.142707	0.04657	5.99012e-08	2.28844e-05	hypermethylated
chr12	74057152	0.858401	0.459979	0.398421	0.0760402	5.23961	0.0897403	0.0593622	1.60912e-07	5.1459e-05	hypermethylated
chr13	16427083	0.72916	0.415136	0.314024	0.0545369	5.75801	0.070352	0.046762	8.51094e-09	4.52095e-06	hypermethylated
chr13	35280587	0.912546	0.458036	0.45451	0.0903468	5.03073	0.0889495	0.046762	4.88626e-07	0.000127009	hypermethylated
chr12	116185680	0.931487	0.607955	0.323532	0.0569735	5.67864	0.0882736	0.046762	1.35768e-08	6.67642e-06	hypermethylated
chr12	113446968	0.898036	0.294755	0.603281	0.128294	4.70233	0.0870695	0.046762	2.57205e-06	0.000476406	hypermethylated
chrX	17455151	0.647489	0.279541	0.367948	0.068309	5.38652	0.0775377	0.046762	7.18346e-08	2.65823e-05	hypermethylated
chr3	121643597	0.826531	0.422932	0.4036	0.0773995	5.2145	0.0678686	0.0462046	1.84309e-07	5.75184e-05	hypermethylated
chr4	9687895	0.931816	0.580623	0.351193	0.0640399	5.48398	0.0876356	0.046762	4.15858e-08	1.69115e-05	hypermethylated
chr7	26884342	0.830143	0.542127	0.288016	0.0479465	6.00703	0.141755	0.046762	1.88955e-09	1.27239e-06	hypermethylated
chr7	144650585	0.80984	0.243526	0.566314	0.118941	4.76131	0.152113	0.0432004	1.92336e-06	0.000378824	hypermethylated
chr11	116389849	0.779996	0.286162	0.493834	0.100476	4.91496	0.0981139	0.0502573	8.88015e-07	0.000205352	hypermethylated
chr14	54293243	0.902156	0.466087	0.436069	0.0857394	5.08598	0.0892345	0.0456213	3.65724e-07	0.000100356	hypermethylated
chr17	35063744	0.922334	0.511393	0.410941	0.0793381	5.17962	0.0807311	0.0509874	2.22333e-07	6.70115e-05	hypermethylated
chr4	148920883	0.758225	0.301933	0.456293	0.0909172	5.01877	0.0967019	0.0486074	5.20031e-07	0.000133537	hypermethylated
chrX	107902511	0.776239	0.408217	0.368022	0.0684004	5.3804	0.0870695	0.046762	7.43202e-08	2.73312e-05	hypermethylated
chr12	56700412	0.826288	0.383685	0.442602	0.0874386	5.06186	0.121061	0.046762	4.15179e-07	0.000111299	hypermethylated
chr17	85800670	0.91439	0.470995	0.443394	0.0876726	5.05739	0.155093	0.046762	4.2504e-07	0.000113464	hypermethylated
chr12	6795334	0.598525	0.237788	0.360737	0.066576	5.41842	0.229661	0.0408691	6.01265e-08	2.29559e-05	hypermethylated
chr15	53504113	0.843808	0.56714	0.276668	0.0451161	6.13236	0.0870695	0.046762	8.65845e-10	6.57717e-07	hypermethylated
chr1	146433536	0.972939	0.680503	0.292436	0.0491584	5.94885	0.0874987	0.048805	2.70031e-09	1.72137e-06	hypermethylated
chr12	56700569	0.82349	0.375884	0.447606	0.0887997	5.04063	0.0777725	0.0550132	4.64006e-07	0.000121801	hypermethylated
chr14	54293292	0.903372	0.475104	0.428267	0.0838606	5.1069	0.0870695	0.0708326	3.27491e-07	9.1754e-05	hypermethylated
chr9	10435187	0.943057	0.668909	0.274148	0.0444904	6.16195	0.0870695	0.046762	7.18551e-10	5.60708e-07	hypermethylated
chr5	68073479	0.871134	0.389774	0.48136	0.0974509	4.93951	0.0671035	0.0340297	7.83183e-07	0.000185818	hypermethylated
chr3	75342095	0.918297	0.440208	0.478089	0.0966315	4.94755	0.0960013	0.0710489	7.51536e-07	0.000179726	hypermethylated
chr14	54293336	0.905301	0.472914	0.432387	0.0849573	5.08946	0.0930512	0.05077	3.59087e-07	9.88746e-05	hypermethylated
chr15	8045252	0.921461	0.482778	0.438684	0.0865775	5.06695	0.0888426	0.0508407	4.04248e-07	0.000108864	hypermethylated
chr4	105279820	0.860876	0.457893	0.402983	0.0774649	5.20213	0.0857474	0.065623	1.97012e-07	6.07445e-05	hypermethylated
chr4	101235026	0.76062	0.260257	0.500363	0.102377	4.88746	0.0870695	0.046762	1.02144e-06	0.00022947	hypermethylated
chr8	3255139	0.885608	0.488788	0.39682	0.075906	5.22779	0.102659	0.0432843	1.71548e-07	5.42399e-05	hypermethylated
chr2	74676232	0.765246	0.329637	0.435609	0.0858319	5.07514	0.0780542	0.0486196	3.8721e-07	0.000105132	hypermethylated
chr2	115168871	0.81723	0.441012	0.376218	0.0706447	5.32549	0.124847	0.046762	1.00681e-07	3.50617e-05	hypermethylated
chrX	50332414	0.716691	0.272856	0.443835	0.0879439	5.04679	0.0897514	0.046762	4.49289e-07	0.000118666	hypermethylated
chr19	46622576	0.844513	0.423489	0.421025	0.0821153	5.12724	0.0974203	0.046762	2.94027e-07	8.40596e-05	hypermethylated
chr19	46622579	0.844513	0.423489	0.421025	0.0821153	5.12724	0.0974203	0.046762	2.94027e-07	8.40596e-05	hypermethylated
chr19	46622612	0.844513	0.423489	0.421025	0.0821153	5.12724	0.0974203	0.046762	2.94027e-07	8.40596e-05	hypermethylated
chr5	40551381	0.94712	0.390211	0.55691	0.116892	4.76431	0.0905094	0.0360625	1.89501e-06	0.000374492	hypermethylated
chr5	53169290	0.747639	0.400186	0.347453	0.0633057	5.48849	0.0870695	0.046762	4.05378e-08	1.65575e-05	hypermethylated
chr2	48378113	0.748431	0.259439	0.488992	0.0995413	4.91245	0.0961982	0.0383629	8.99432e-07	0.000207491	hypermethylated
chr3	142599804	0.933423	0.649893	0.283529	0.0469667	6.03681	0.0870695	0.046762	1.57192e-09	1.08895e-06	hypermethylated
chr13	91863890	0.942122	0.706542	0.23558	0.0346974	6.78955	0.0870695	0.046762	1.12482e-11	1.53737e-08	hypermethylated
chr15	99920535	0.83074	0.410324	0.420416	0.0820206	5.12574	0.0870695	0.046762	2.96367e-07	8.46058e-05	hypermethylated
chr6	54760731	0.752311	0.294089	0.458222	0.0917072	4.99658	0.0819861	0.046762	5.83562e-07	0.000146601	hypermethylated
chr13	99673073	0.783995	0.25793	0.526064	0.109082	4.82264	0.0692931	0.0416828	1.4167e-06	0.000297852	hypermethylated
chr17	80006130	0.770865	0.323206	0.447659	0.089025	5.02846	0.0699128	0.0423312	4.9444e-07	0.000128213	hypermethylated
chr8	8656995	0.728026	0.228211	0.499815	0.102382	4.88188	0.0869519	0.0595426	1.05079e-06	0.000234708	hypermethylated
chr7	54524125	0.958055	0.543083	0.414972	0.080657	5.1449	0.0887443	0.046762	2.67667e-07	7.79185e-05	hypermethylated
chrX	167014563	0.92941	0.484362	0.445048	0.0883651	5.03647	0.0926559	0.0648797	4.74198e-07	0.000123939	hypermethylated
chr12	3056745	0.947642	0.458613	0.489028	0.0996429	4.90781	0.0955504	0.046762	9.21002e-07	0.000211459	hypermethylated
chr17	7769151	0.942265	0.385642	0.556623	0.116988	4.75795	0.0720274	0.0974415	1.95572e-06	0.000383882	hypermethylated
chr19	46622581	0.844513	0.423489	0.421025	0.0822489	5.11891	0.0920346	0.046762	3.07309e-07	8.7122e-05	hypermethylated
chr14	111716007	0.665931	0.36323	0.302701	0.05194	5.8279	0.0870695	0.046762	5.61291e-09	3.19437e-06	hypermethylated
chr9	55617075	0.947399	0.470965	0.476435	0.0964656	4.9389	0.0870695	0.046762	7.85629e-07	0.000186252	hypermethylated
chr15	99920482	0.814997	0.369885	0.445111	0.0884419	5.03281	0.100074	0.046762	4.8334e-07	0.00012586	hypermethylated
chr17	6798092	0.847419	0.429742	0.417677	0.0814121	5.13041	0.107448	0.046762	2.89118e-07	8.29367e-05	hypermethylated
chr15	75811097	0.881134	0.481563	0.39957	0.0767723	5.20462	0.0809904	0.0385734	1.94397e-07	6.00969e-05	hypermethylated
chr8	83685465	0.966703	0.680505	0.286198	0.0477228	5.99708	0.0870695	0.046762	2.00892e-09	1.34011e-06	hypermethylated
chr1	100190194	0.918784	0.558144	0.36064	0.0668053	5.39838	0.066442	0.0445514	6.72458e-08	2.51663e-05	hypermethylated
chr11	78940623	0.89052	0.388488	0.502032	0.103047	4.87189	0.0870695	0.0450211	1.10535e-06	0.000244352	hypermethylated
chr2	173946011	0.801553	0.367776	0.433778	0.0855549	5.07017	0.0870695	0.0417907	3.97462e-07	0.000107377	hypermethylated
chrY	21120570	0.857855	0.515763	0.342093	0.062066	5.51175	0.0870695	0.046762	3.55282e-08	1.48365e-05	hypermethylated
chr8	41642039	0.843961	0.338191	0.50577	0.10403	4.86176	0.097374	0.0685008	1.16346e-06	0.000254536	hypermethylated
chr17	38343977	0.900522	0.399411	0.501111	0.102859	4.87183	0.0760646	0.0508403	1.1057e-06	0.000244416	hypermethylated
chr9	11405499	0.917047	0.412986	0.504061	0.103628	4.86412	0.0770874	0.0497412	1.14966e-06	0.000252111	hypermethylated
chr15	8656641	0.902331	0.483432	0.4189	0.0817955	5.12131	0.0810189	0.0430243	3.03423e-07	8.62285e-05	hypermethylated
chr8	35253333	0.950892	0.473813	0.477079	0.0967549	4.9308	0.049841	0.325335	8.18951e-07	0.000192498	hypermethylated
chr1	143455576	0.947594	0.614284	0.33331	0.0598708	5.56715	0.0870695	0.046762	2.58933e-08	1.14068e-05	hypermethylated
chr17	51378878	0.886658	0.337932	0.548726	0.115179	4.7641	0.121373	0.0612468	1.89702e-06	0.000374784	hypermethylated
chr17	48634084	0.439676	0.124879	0.314798	0.0551405	5.70901	0.163995	0.0473142	1.13638e-08	5.74973e-06	hypermethylated
chr3	119880573	0.783078	0.44264	0.340438	0.0617327	5.51471	0.100704	0.0398151	3.49362e-08	1.46295e-05	hypermethylated
chr16	19982342	0.845236	0.422825	0.422411	0.0827954	5.10186	0.101926	0.0546579	3.36328e-07	9.37675e-05	hypermethylated
chr7	80647361	0.62805	0.189704	0.438346	0.086903	5.04409	0.0721361	0.041422	4.55691e-07	0.000120036	hypermethylated
chr1	187189433	0.878402	0.628919	0.249483	0.0383996	6.49703	0.089899	0.046762	8.19227e-11	8.67783e-08	hypermethylated
chr7	80647365	0.62805	0.189704	0.438346	0.086929	5.04258	0.0882668	0.041422	4.59297e-07	0.00012081	hypermethylated
chr6	60439444	0.840741	0.546897	0.293844	0.0498048	5.89991	0.0885666	0.046762	3.63693e-09	2.21355e-06	hypermethylated
chr2	169637062	0.785432	0.343178	0.442253	0.08794	5.02903	0.0788502	0.0609375	4.92955e-07	0.000127901	hypermethylated
chr2	48378048	0.748431	0.259439	0.488992	0.0999545	4.89215	0.0584173	0.0456646	9.97414e-07	0.000225218	hypermethylated
chr17	11337975	0.789006	0.437671	0.351335	0.0645872	5.4397	0.0870695	0.046762	5.33704e-08	2.08039e-05	hypermethylated
chr3	127310111	0.646689	0.273591	0.373098	0.0701828	5.31609	0.0838013	0.0483562	1.0602e-07	3.6576e-05	hypermethylated
chr19	46622561	0.844513	0.423489	0.421025	0.0825083	5.10281	0.101787	0.046762	3.34641e-07	9.33977e-05	hypermethylated
chr17	24947420	0.950962	0.593183	0.357779	0.0662623	5.39943	0.0980225	0.046762	6.68511e-08	2.50484e-05	hypermethylated
chr17	45244128	0.903533	0.503223	0.40031	0.0772155	5.18432	0.0763467	0.046762	2.16804e-07	6.56639e-05	hypermethylated
chr16	14863714	0.798875	0.442334	0.356541	0.065988	5.40312	0.105604	0.0562834	6.5491e-08	2.46218e-05	hypermethylated
chr14	54293430	0.908208	0.478497	0.429711	0.0848291	5.06561	0.0878104	0.0508626	4.0709e-07	0.000109491	hypermethylated
chr14	54293432	0.908208	0.478497	0.429711	0.0848291	5.06561	0.0878104	0.0508626	4.0709e-07	0.000109491	hypermethylated
chr6	62921784	0.843471	0.535069	0.308403	0.0536228	5.75133	0.0870695	0.046762	8.85423e-09	4.67159e-06	hypermethylated
chr14	18758299	0.785554	0.451669	0.333884	0.0601874	5.54741	0.0870695	0.046762	2.89936e-08	1.25286e-05	hypermethylated
chr12	56625407	0.826623	0.52286	0.303764	0.0524418	5.7924	0.0870695	0.0428359	6.93874e-09	3.81144e-06	hypermethylated
chr6	25653169	0.855663	0.575575	0.280088	0.0463545	6.0423	0.0870695	0.046762	1.51932e-09	1.05829e-06	hypermethylated
chr16	87163051	0.904866	0.556584	0.348282	0.0639146	5.44918	0.0870695	0.046762	5.06031e-08	1.99034e-05	hypermethylated
chr13	99377797	0.716414	0.30451	0.411904	0.0802937	5.12996	0.0743276	0.0278307	2.89798e-07	8.30836e-05	hypermethylated
chr11	118905130	0.891911	0.637592	0.254319	0.0397349	6.4004	0.0870695	0.046762	1.54974e-10	1.50542e-07	hypermethylated
chr1	9166720	0.909382	0.54524	0.364142	0.0680233	5.3532	0.0870695	0.046762	8.6414e-08	3.09412e-05	hypermethylated
chr1	32288368	0.87148	0.620525	0.250955	0.0388811	6.45442	0.0870695	0.046762	1.08638e-10	1.10812e-07	hypermethylated
chr6	4746906	0.858238	0.365993	0.492245	0.101033	4.8721	0.0919667	0.046762	1.10418e-06	0.000244153	hypermethylated
chr6	4746913	0.858238	0.365993	0.492245	0.101033	4.8721	0.0919667	0.046762	1.10418e-06	0.000244153	hypermethylated
chr6	7842933	0.971354	0.576996	0.394358	0.0758336	5.2003	0.0915884	0.0381722	1.98965e-07	6.12295e-05	hypermethylated
chr17	59878325	0.924212	0.649845	0.274366	0.0449266	6.10699	0.0870695	0.046762	1.01529e-09	7.52662e-07	hypermethylated
chr11	53335716	0.889161	0.469196	0.419965	0.0824481	5.09369	0.0794617	0.046762	3.5116e-07	9.71004e-05	hypermethylated
chr17	17874723	0.755778	0.227357	0.528421	0.110414	4.78579	0.0993337	0.072989	1.70313e-06	0.000344362	hypermethylated
chr14	54293265	0.903372	0.475104	0.428267	0.0846083	5.06176	0.0878504	0.0458401	4.15395e-07	0.000111348	hypermethylated
chr14	54293269	0.903372	0.475104	0.428267	0.0846083	5.06176	0.0878504	0.0458401	4.15395e-07	0.000111348	hypermethylated
chr17	36122020	0.818634	0.416742	0.401892	0.0778297	5.16374	0.0966076	0.0495198	2.42067e-07	7.18376e-05	hypermethylated
chr10	93263776	0.899957	0.411801	0.488156	0.100079	4.87769	0.08784	0.0386341	1.07336e-06	0.000238717	hypermethylated
chr10	93263780	0.899957	0.411801	0.488156	0.100079	4.87769	0.08784	0.0386341	1.07336e-06	0.000238717	hypermethylated
chr6	4746893	0.858238	0.365993	0.492245	0.101142	4.86688	0.266004	0.046762	1.13372e-06	0.000249345	hypermethylated
chr17	25558651	0.847185	0.374413	0.472772	0.0961407	4.9175	0.164325	0.046762	8.76571e-07	0.000203214	hypermethylated
chrX	58946453	0.664534	0.162052	0.502481	0.103811	4.84033	0.0971931	0.0483331	1.29622e-06	0.000277495	hypermethylated
chr15	101993672	0.840063	0.505248	0.334814	0.0605681	5.5279	0.0870695	0.046762	3.24093e-08	1.37329e-05	hypermethylated
chr12	74511120	0.953416	0.46395	0.489466	0.100477	4.87143	0.0892713	0.0425828	1.10796e-06	0.000244822	hypermethylated
chr13	115235998	0.632006	0.127692	0.504314	0.104337	4.83351	0.154406	0.0484754	1.34148e-06	0.000285181	hypermethylated
chr1	17513704	0.659929	0.279541	0.380388	0.0723628	5.25667	0.0746584	0.046762	1.46686e-07	4.76803e-05	hypermethylated
chr9	74099635	0.979556	0.614407	0.365149	0.0684653	5.33334	0.092784	0.040881	9.64224e-08	3.38454e-05	hypermethylated
chr5	101208934	0.896605	0.578666	0.317939	0.0562825	5.64898	0.0870695	0.046762	1.61403e-08	7.70608e-06	hypermethylated
chr3	121643542	0.826531	0.422932	0.4036	0.0784091	5.14736	0.0758043	0.0412368	2.64175e-07	7.70878e-05	hypermethylated
chr3	84706777	0.75564	0.445905	0.309735	0.0541722	5.7176	0.0870695	0.046762	1.08038e-08	5.51236e-06	hypermethylated
chr13	21813045	0.73674	0.284212	0.452527	0.0910635	4.96936	0.0870695	0.0483776	6.71742e-07	0.00016419	hypermethylated
chr17	22280685	0.877868	0.442607	0.435261	0.0866099	5.02554	0.0834757	0.046762	5.02024e-07	0.000129811	hypermethylated
chr17	51379116	0.939432	0.329259	0.610172	0.131828	4.62856	0.0792155	0.989475	3.68217e-06	0.000631928	hypermethylated
chr17	22509312	0.552977	0.0986035	0.454373	0.0916296	4.95881	0.0870562	0.0489135	7.09271e-07	0.000171578	hypermethylated
chr17	24027872	0.947592	0.293072	0.65452	0.14343	4.56334	0.0914252	0.0573258	5.03468e-06	0.000807953	hypermethylated
chr11	88709315	0.722198	0.213833	0.508365	0.105651	4.81174	0.105792	0.054851	1.49625e-06	0.000310836	hypermethylated
chr2	48378104	0.748431	0.259439	0.488992	0.100642	4.85871	0.115326	0.0383629	1.18155e-06	0.000257714	hypermethylated
chr2	48378049	0.748431	0.259439	0.488992	0.100666	4.85756	0.159722	0.0391133	1.18838e-06	0.000258909	hypermethylated
chrX	121088055	0.976549	0.713509	0.26304	0.0422027	6.23277	0.0884109	0.046762	4.58253e-10	3.81293e-07	hypermethylated
chr3	158274726	0.775861	0.539568	0.236293	0.03528	6.69763	0.0891843	0.046762	2.1182e-11	2.67522e-08	hypermethylated
chr11	116389813	0.751464	0.275305	0.476159	0.0973814	4.88963	0.20347	0.0500286	1.01024e-06	0.000227501	hypermethylated
chr11	116389823	0.751464	0.275305	0.476159	0.0973868	4.88937	0.230406	0.0500286	1.01162e-06	0.000227741	hypermethylated
chr5	63966398	0.801787	0.382718	0.419069	0.0826091	5.07292	0.0870695	0.046762	3.91761e-07	0.000106125	hypermethylated
chr4	148920926	0.764903	0.284647	0.480257	0.0984525	4.87806	0.107663	0.0517217	1.07136e-06	0.000238377	hypermethylated
chr19	35141456	0.795623	0.39929	0.396333	0.0767323	5.16514	0.0760916	0.0384903	2.40254e-07	7.1401e-05	hypermethylated
chrX	107767629	0.530508	0.161761	0.368747	0.0696003	5.29806	0.0945425	0.046762	1.17037e-07	3.96664e-05	hypermethylated
chr10	27657195	0.895589	0.535157	0.360432	0.0674563	5.3432	0.0915863	0.0641235	9.13218e-08	3.23788e-05	hypermethylated
chr17	49950526	0.905254	0.343525	0.561729	0.119617	4.69607	0.1076	0.0574462	2.6521e-06	0.000488037	hypermethylated
chr16	86513115	0.835482	0.29029	0.545192	0.115333	4.72712	0.0604992	0.0372705	2.2773e-06	0.000432901	hypermethylated
chrX	76320666	0.864426	0.454255	0.41017	0.0803567	5.10437	0.0870695	0.046762	3.31901e-07	9.27687e-05	hypermethylated
chrX	113060864	0.966865	0.697322	0.269544	0.0439271	6.13616	0.0870695	0.046762	8.45417e-10	6.44341e-07	hypermethylated
chr11	27938313	0.838802	0.463907	0.374896	0.0712407	5.26238	0.0870695	0.046762	1.42201e-07	4.65034e-05	hypermethylated
chr17	18610542	0.681158	0.22831	0.452848	0.0914492	4.95191	0.12215	0.0490677	7.34895e-07	0.000176581	hypermethylated
chr12	3759608	0.644345	0.152843	0.491502	0.10147	4.84379	0.0578979	0.0659909	1.27384e-06	0.000273579	hypermethylated
chrX	77811972	0.867122	0.435998	0.431124	0.085833	5.02282	0.0956242	0.046762	5.09185e-07	0.00013131	hypermethylated
chr8	31456072	0.662362	0.152453	0.509909	0.106284	4.79761	0.104803	0.046762	1.60573e-06	0.00032873	hypermethylated
chr17	24097764	0.86863	0.537658	0.330972	0.0598978	5.52562	0.0870695	0.046762	3.28328e-08	1.38847e-05	hypermethylated
chr5	68910385	0.971748	0.659777	0.311971	0.0549747	5.67481	0.0870695	0.046762	1.38846e-08	6.80196e-06	hypermethylated
chr11	60546157	0.949582	0.630918	0.318664	0.0567125	5.61894	0.0688829	0.0421307	1.92137e-08	8.91236e-06	hypermethylated
chr12	56700420	0.825493	0.377449	0.448044	0.0902772	4.96298	0.0870695	0.046762	6.94204e-07	0.000168638	hypermethylated
chr6	4746931	0.889658	0.365998	0.52366	0.109895	4.76511	0.0870695	0.0633118	1.88752e-06	0.000373331	hypermethylated
chr6	4746934	0.889658	0.365998	0.52366	0.109895	4.76511	0.0870695	0.0633118	1.88752e-06	0.000373331	hypermethylated
chr1	106626773	0.656919	0.313366	0.343553	0.0631814	5.43757	0.0870695	0.0520329	5.40134e-08	2.1013e-05	hypermethylated
chr2	23871213	0.7764	0.467883	0.308517	0.0541093	5.70173	0.0725534	0.046762	1.18594e-08	5.96113e-06	hypermethylated
chr9	3781195	0.9145	0.557675	0.356825	0.0666461	5.35402	0.0807475	0.046762	8.60208e-08	3.08251e-05	hypermethylated
chr8	31960514	0.810193	0.423663	0.386529	0.0743585	5.19819	0.0899531	0.046762	2.01243e-07	6.18045e-05	hypermethylated
chr2	134547031	0.979885	0.706814	0.273071	0.0449276	6.07803	0.0889111	0.046762	1.21671e-09	8.77629e-07	hypermethylated
chr14	54293321	0.905301	0.472914	0.432387	0.0862949	5.01057	0.0917994	0.0571788	5.42697e-07	0.000138264	hypermethylated
chr12	118839746	0.611489	0.242148	0.369341	0.0699295	5.28162	0.0870695	0.046762	1.28046e-07	4.26932e-05	hypermethylated
chr18	90245271	0.831039	0.516705	0.314334	0.0556515	5.64827	0.0870695	0.046762	1.62073e-08	7.73211e-06	hypermethylated
chr12	56700482	0.833414	0.374713	0.458701	0.0931391	4.9249	0.101542	0.046762	8.44014e-07	0.00019717	hypermethylated
chr19	46646087	0.744668	0.274186	0.470483	0.0962112	4.89011	0.0912417	0.0790417	1.00782e-06	0.000227073	hypermethylated
chr3	87237768	0.922464	0.684238	0.238226	0.0358963	6.63651	0.0870695	0.046762	3.21196e-11	3.85844e-08	hypermethylated
chr17	25623162	0.794208	0.221841	0.572367	0.122677	4.66566	0.0726366	0.0406921	3.07626e-06	0.000548476	hypermethylated
chr13	15175142	0.778074	0.351731	0.426343	0.0847556	5.03027	0.0849736	0.046762	4.89791e-07	0.00012725	hypermethylated
chr5	23392493	0.974445	0.52796	0.446485	0.0899936	4.9613	0.0938128	0.0430243	7.00244e-07	0.000169823	hypermethylated
chr17	10943263	0.88179	0.418794	0.462996	0.094315	4.90904	0.0938609	0.104348	9.15228e-07	0.000210401	hypermethylated
chr2	20295719	0.879784	0.544588	0.335195	0.0611127	5.48487	0.0870695	0.046762	4.13779e-08	1.6842e-05	hypermethylated
chr3	19724140	0.922852	0.645159	0.277693	0.0461743	6.01401	0.0966474	0.046762	1.80984e-09	1.2269e-06	hypermethylated
chr7	26104994	0.932154	0.578144	0.35401	0.0660102	5.36295	0.0870695	0.046762	8.18718e-08	2.95971e-05	hypermethylated
chr8	3255138	0.885608	0.488788	0.39682	0.0771565	5.14306	0.077406	0.0609561	2.703e-07	7.85405e-05	hypermethylated
chrX	14445089	0.901984	0.507944	0.39404	0.0764458	5.1545	0.0870695	0.046762	2.54302e-07	7.47374e-05	hypermethylated
chr4	25473574	0.950313	0.618932	0.331381	0.0601782	5.50666	0.0944724	0.046762	3.65707e-08	1.52002e-05	hypermethylated
chr14	44589872	0.838165	0.527478	0.310688	0.054809	5.66855	0.0946826	0.0430243	1.44008e-08	7.01391e-06	hypermethylated
chr10	102016127	0.957879	0.577387	0.380492	0.0729692	5.21442	0.0870695	0.046762	1.84393e-07	5.7538e-05	hypermethylated
chr17	49961557	0.787471	0.363278	0.424193	0.0843384	5.02965	0.0870695	0.046762	4.91375e-07	0.000127574	hypermethylated
chr3	146908101	0.9807	0.686965	0.293735	0.0504042	5.82758	0.0875868	0.046762	5.62363e-09	3.1995e-06	hypermethylated
chr12	3759600	0.644345	0.152843	0.491502	0.101864	4.82507	0.0641213	0.0659909	1.39957e-06	0.000294969	hypermethylated
chr4	8310488	0.960251	0.585086	0.375165	0.0716148	5.23865	0.0870695	0.046762	1.61755e-07	5.16875e-05	hypermethylated
chr4	8310651	0.960251	0.585086	0.375165	0.0716148	5.23865	0.0870695	0.046762	1.61755e-07	5.16875e-05	hypermethylated
chr3	126695849	0.673019	0.236933	0.436086	0.0874858	4.98465	0.0830566	0.0572844	6.20752e-07	0.000154073	hypermethylated
chr4	119088721	0.782771	0.372834	0.409936	0.0806936	5.08016	0.0842593	0.046762	3.77114e-07	0.000102901	hypermethylated
[truncated: 290,105+ more rows]
