# Supplementary material for: LKB1 inactivation promotes epigenetic remodeling-induced lineage plasticity and antiandrogen resistance in prostate cancer
Source: Cell Res. 2025 Jan 2;35(1):59–71. doi: 10.1038/s41422-024-01025-z (PMC11701123; doi:10.1038/s41422-024-01025-z)
Supplement: Supplementary file 16 — Supplementary information, Table S7 [file 41422_2024_1025_MOESM16_ESM.xlsx]

## Sheet: MS_upload
Protein_names	Gene_names	IgG_1	IgG_2	IgG_3	IgG_mean	Flag_1	Flag_2	Flag_3	Flag_mean	p-value	Log2FC_FlagvsIgG	Log10_Flag_mean
Ig kappa chain V-II region 26-10	Ig kappa chain V-II region 26-10	53329000000	49118000000	51761000000	51402666667	55347000000	58559000000	56191000000	56699000000	0.0274095	0.14148	10.7536
Serine/threonine-protein kinase STK11	Stk11	1848900	9164400	37846000	1.62864e+07	32658000000	61690000000	18270000000	37539333333	0.0424548	11.1705	10.5745
Calcium-binding protein 39	Cab39	2462300	2119800	3648000	2.74337e+06	7410600000	14670000000	6257900000	9446166667	0.0230331	11.7496	9.97526
60S ribosomal protein L15	Rpl15	2616500000	2977800000	2609100000	2734466667	3249400000	3815400000	3376800000	3480533333	0.0238216	0.348049	9.54165
40S ribosomal protein S18	Rps18	1939500000	1989000000	1792500000	1907000000	3495600000	3791600000	2418700000	3235300000	0.0344188	0.762595	9.50991
60S ribosomal protein L10;60S ribosomal protein L10-like	Rpl10;Rpl10l	2172100000	2386700000	2478000000	2345600000	2763400000	3294500000	2740800000	2932900000	0.0440213	0.322371	9.4673
40S ribosomal protein S8	Rps8	2095900000	2225600000	2033900000	2118466667	2403500000	2977600000	2517900000	2633000000	0.0492226	0.313687	9.42045
60S ribosomal protein L37a	Rpl37a	1322400000	1548500000	1323200000	1398033333	1939000000	2590900000	2542200000	2357366667	0.0125772	0.753777	9.37243
40S ribosomal protein S19	Rps19	1569300000	1816900000	1887800000	1758000000	2360600000	2645000000	2046600000	2350733333	0.0401667	0.419176	9.3712
40S ribosomal protein S26	Rps26	1245600000	1246300000	1461900000	1317933333	2311500000	2781000000	1783600000	2292033333	0.0304894	0.798351	9.36022
40S ribosomal protein S17	Rps17	1685200000	1722000000	1420000000	1609066667	2247600000	2520800000	1893500000	2220633333	0.0406056	0.464747	9.34648
Nucleolin	Ncl	1686900000	1820000000	1331400000	1612766667	2160800000	2318800000	2176000000	2218533333	0.0171528	0.460069	9.34607
Tubulin alpha-1A chain;Tubulin alpha-3 chain	Tuba1a;Tuba3a	1185900000	1094900000	995650000	1092150000	1669400000	1800100000	1379800000	1616433333	0.0181346	0.565643	9.20856
40S ribosomal protein S23	Rps23	936650000	922040000	1048800000	9.69163e+08	1432100000	1390500000	1456100000	1426233333	0.000501821	0.557398	9.15419
Heat shock protein HSP 90-beta	Hsp90ab1	539070000	507600000	737410000	5.94693e+08	1113700000	1747000000	1056400000	1305700000	0.0378103	1.13461	9.11584
Heterogeneous nuclear ribonucleoprotein F;Heterogeneous nuclear ribonucleoprotein F, N-terminally processed	Hnrnpf	1061800000	917260000	789850000	922970000	1195400000	1301100000	1116600000	1204366667	0.0414894	0.383919	9.08076
Vesicular integral-membrane protein VIP36	Lman2	514650000	709200000	595710000	606520000	820630000	1326300000	1163500000	1103476667	0.0355734	0.863429	9.04276
Ig heavy chain V region AC38 205.12;Ig heavy chain V region J558;Ig heavy chain V region MOPC 104E		726510000	687790000	562260000	6.58853e+08	1137600000	1116900000	900990000	1051830000	0.0122084	0.674872	9.02195
Serine/threonine-protein phosphatase 6 regulatory subunit 1	Ppp6r1	446930000	664150000	589800000	566960000	1027900000	918570000	937140000	9.61203e+08	0.00545067	0.761595	8.98282
60 kDa heat shock protein, mitochondrial	Hspd1	417130000	418280000	361760000	3.99057e+08	822450000	1264800000	692910000	926720000	0.0387688	1.21554	8.96695
Very-long-chain enoyl-CoA reductase	Tecr	318150000	356460000	384170000	3.52927e+08	609660000	853970000	495950000	6.53193e+08	0.0489427	0.888142	8.81504
Complement C1q subcomponent subunit C	C1qc	508290000	451630000	424360000	4.61427e+08	719900000	622210000	545430000	629180000	0.0405664	0.447371	8.79877
Heat shock protein HSP 90-alpha	Hsp90aa1	243210000	116730000	229100000	1.96347e+08	732610000	773900000	334080000	613530000	0.0458948	1.64373	8.78784
Ras-related protein Rab-6A;Ras-related protein Rab-6B	Rab6a;Rab6b	371160000	429550000	435920000	412210000	529210000	660670000	507250000	565710000	0.0422348	0.456683	8.75259
ADP-ribosylation factor 3;ADP-ribosylation factor 1;ADP-ribosylation factor 2	Arf3;Arf1;Arf2	260270000	279300000	242840000	2.60803e+08	459870000	496360000	383740000	4.46657e+08	0.00592632	0.776204	8.64997
Importin subunit beta-1	Kpnb1	202350000	218470000	224980000	2.15267e+08	363380000	591470000	373180000	4.42677e+08	0.0383224	1.04013	8.64609
Vacuolar protein sorting-associated protein 8 homolog	Vps8	292000000	226700000	285050000	2.67917e+08	492110000	435770000	331680000	4.19853e+08	0.0416034	0.648101	8.6231
STE20-related kinase adapter protein beta	Stradb	0	0	0	0	243930000	609590000	382350000	4.11957e+08	0.0180721	12	8.61485
Cytoplasmic dynein 1 heavy chain 1	Dync1h1	233850000	219340000	313480000	2.55557e+08	359040000	385310000	377390000	3.73913e+08	0.0174116	0.549061	8.57277
60S ribosomal protein L5	Rpl5	172020000	214440000	244410000	210290000	359290000	375190000	300410000	3.44963e+08	0.0121534	0.714063	8.53777
Eukaryotic translation initiation factor 2 subunit 3, X-linked	Eif2s3x	228410000	250420000	275780000	2.51537e+08	352350000	358500000	318290000	3.43047e+08	0.0078381	0.447636	8.53535
40S ribosomal protein S27-like	Rps27l	161140000	163960000	170900000	1.65333e+08	420410000	314570000	260990000	331990000	0.0237691	1.00576	8.52113
Eukaryotic translation initiation factor 2 subunit 2	Eif2s2	218600000	198410000	201520000	2.06177e+08	311310000	320630000	305560000	312500000	0.000156169	0.599975	8.49485
Asparagine--tRNA ligase, cytoplasmic	Nars	188180000	166950000	218300000	1.91143e+08	271360000	338650000	323060000	3.11023e+08	0.00893471	0.702368	8.49279
Elongation factor 1-gamma	Eef1g	210730000	151060000	168590000	1.76793e+08	339580000	245780000	279120000	288160000	0.0270499	0.704806	8.45963
Ribosome-binding protein 1	Rrbp1	207130000	233670000	226930000	2.22577e+08	244980000	271360000	248040000	2.54793e+08	0.0490444	0.195025	8.40619
Poly(rC)-binding protein 1	Pcbp1	177680000	189700000	200880000	189420000	235070000	226890000	281160000	2.47707e+08	0.0326679	0.387044	8.39394
Bifunctional glutamate/proline--tRNA ligase;Glutamate--tRNA ligase;Proline--tRNA ligase	Eprs	188090000	177800000	150680000	172190000	244210000	278320000	206260000	242930000	0.0401128	0.496539	8.38548
ATP synthase-coupling factor 6, mitochondrial	Atp5j	186690000	147160000	162890000	165580000	212720000	274480000	224510000	2.37237e+08	0.0317981	0.518799	8.37518
Cytochrome b-c1 complex subunit Rieske, mitochondrial;Cytochrome b-c1 complex subunit 11	Uqcrfs1	118460000	107380000	122570000	1.16137e+08	234420000	273640000	170400000	2.26153e+08	0.0224442	0.961478	8.3544
Arginine--tRNA ligase, cytoplasmic	Rars	158920000	166310000	160100000	1.61777e+08	213740000	236510000	203760000	2.18003e+08	0.00484658	0.430347	8.33846
GTP-binding nuclear protein Ran	Ran	156830000	119370000	155840000	1.44013e+08	232940000	180450000	199470000	2.04287e+08	0.0375609	0.504393	8.31024
Guanine nucleotide-binding protein subunit beta-2-like 1;Guanine nucleotide-binding protein subunit beta-2-like 1, N-terminally processed	Gnb2l1	139870000	148460000	159980000	1.49437e+08	190630000	214240000	201750000	2.02207e+08	0.00417121	0.436296	8.3058
Cytochrome b-c1 complex subunit 2, mitochondrial	Uqcrc2	134280000	84730000	116920000	1.11977e+08	163050000	198200000	171890000	1.77713e+08	0.0215324	0.666354	8.24972
T-complex protein 1 subunit beta	Cct2	114470000	128000000	141670000	1.28047e+08	178710000	199210000	148150000	1.75357e+08	0.0478942	0.453623	8.24392
Transmembrane protein 33	Tmem33	80699000	85947000	85565000	8.40703e+07	177570000	216560000	120760000	171630000	0.0347726	1.02963	8.23459
Transmembrane 9 superfamily member 2	Tm9sf2	96639000	82841000	80097000	8.65257e+07	176990000	218540000	115930000	1.70487e+08	0.0499756	0.978459	8.23169
Calcium uniporter protein, mitochondrial	Mcu	93012000	86226000	119740000	9.96593e+07	135850000	175150000	191060000	1.67353e+08	0.0248724	0.74782	8.22363
Lamin-B receptor	Lbr	88631000	90744000	79669000	86348000	166660000	203330000	131140000	1.67043e+08	0.0187509	0.951988	8.22283
RuvB-like 1	Ruvbl1	96471000	82767000	98817000	92685000	164900000	197020000	123250000	1.61723e+08	0.0345926	0.80312	8.20877
Ephrin type-A receptor 2	Epha2	84032000	84244000	97763000	8.86797e+07	122210000	186970000	161200000	1.56793e+08	0.0245053	0.822189	8.19533
Calcium-binding mitochondrial carrier protein Aralar1	Slc25a12	65081000	61694000	70787000	65854000	147020000	205010000	118090000	1.56707e+08	0.0240957	1.25072	8.19509
Ras-related protein Rab-5C	Rab5c	85345000	69386000	88226000	8.09857e+07	138620000	136540000	187750000	1.54303e+08	0.0144329	0.930031	8.18838
Apoptosis-inducing factor 1, mitochondrial	Aifm1	87496000	101580000	74712000	8.79293e+07	139190000	184240000	122560000	1.48663e+08	0.0384801	0.757632	8.1722
Programmed cell death protein 6	Pdcd6	62731000	66196000	80999000	6.99753e+07	155170000	172540000	107030000	1.44913e+08	0.0212564	1.05027	8.16111
Endoplasmic reticulum-Golgi intermediate compartment protein 1	Ergic1	54951000	81454000	82696000	7.30337e+07	126000000	182720000	122560000	143760000	0.0302351	0.977029	8.15764
Histone-binding protein RBBP7	Rbbp7	96258000	100630000	116720000	104536000	144090000	145670000	135360000	1.41707e+08	0.00604214	0.438908	8.15139
Sideroflexin-1	Sfxn1	76695000	67687000	84949000	7.64437e+07	139940000	169730000	99952000	1.36541e+08	0.0447214	0.836862	8.13526
Cytochrome b-c1 complex subunit 1, mitochondrial	Uqcrc1	66809000	72829000	95014000	7.82173e+07	147100000	139180000	114620000	1.33633e+08	0.0130452	0.77272	8.12591
Protein FAM162A	Fam162a	105640000	96077000	89487000	97068000	136140000	130630000	124050000	1.30273e+08	0.0047483	0.424474	8.11486
ATP-binding cassette sub-family F member 1	Abcf1	82609000	98295000	102900000	9.46013e+07	112290000	128090000	143730000	1.28037e+08	0.0379907	0.436625	8.10733
Ras-related protein Ral-B	Ralb	79902000	91173000	105880000	9.23183e+07	122290000	119240000	142000000	1.27843e+08	0.0266032	0.469688	8.10668
Translocation protein SEC62	Sec62	60279000	91417000	91104000	8.09333e+07	129040000	145390000	104660000	1.26363e+08	0.0444542	0.642772	8.10162
26S proteasome non-ATPase regulatory subunit 8	Psmd8	91236000	85882000	77059000	8.47257e+07	128380000	138640000	98264000	1.21761e+08	0.0444289	0.523185	8.08551
ATP synthase subunit e, mitochondrial	Atp5i	66014000	66205000	72570000	68263000	133350000	134210000	86657000	1.18072e+08	0.0348065	0.790495	8.07215
Tumor protein D52	Tpd52	66070000	85913000	62961000	71648000	114220000	137460000	99059000	116913000	0.0270691	0.706437	8.06786
Kunitz-type protease inhibitor 2	Spint2	70417000	56769000	0	4.23953e+07	119370000	112820000	96954000	1.09715e+08	0.0406003	1.37178	8.04026
Up-regulated during skeletal muscle growth protein 5	Usmg5	68931000	62031000	50969000	6.06437e+07	111060000	123480000	92804000	1.09115e+08	0.0093655	0.847416	8.03788
Vacuole membrane protein 1	Vmp1	0	79578000	0	26526000	118210000	121880000	84209000	1.081e+08	0.0487036	2.02688	8.03382
DNA topoisomerase 1	Top1	91220000	92233000	81334000	8.82623e+07	106270000	106150000	102810000	1.05077e+08	0.0100445	0.251573	8.02151
Coiled-coil domain-containing protein 47	Ccdc47	44464000	48280000	81903000	5.82157e+07	99521000	114780000	99204000	1.04502e+08	0.0233329	0.844047	8.01912
Leucine--tRNA ligase, cytoplasmic	Lars	89901000	77998000	76450000	8.14497e+07	108180000	102720000	99826000	1.03575e+08	0.0107298	0.3467	8.01526
Large neutral amino acids transporter small subunit 1	Slc7a5	56179000	47095000	45014000	4.94293e+07	76832000	120370000	89655000	95619000	0.0259078	0.95193	7.98054
Transmembrane protein 43	Tmem43	76916000	73201000	84008000	7.80417e+07	97547000	100300000	86962000	9.49363e+07	0.0305851	0.282716	7.97743
Nodal modulator 1	Nomo1	60823000	60297000	71154000	6.40913e+07	87652000	107070000	84941000	93221000	0.0203322	0.540526	7.96951
S-adenosylmethionine synthase isoform type-2	Mat2a	76762000	57272000	45193000	5.97423e+07	87999000	85041000	104520000	92520000	0.0408988	0.631012	7.96624
Transmembrane 9 superfamily member 3	Tm9sf3	51715000	51079000	57598000	53464000	81669000	106640000	82130000	9.01463e+07	0.0125158	0.753701	7.95495
DDB1- and CUL4-associated factor 8	Dcaf8	54206000	54148000	62562000	56972000	78555000	110130000	79853000	8.95127e+07	0.0382237	0.651839	7.95188
SRSF protein kinase 1	Srpk1	62441000	67171000	54533000	6.13817e+07	90014000	89973000	83054000	8.76803e+07	0.00378295	0.514445	7.9429
CUB domain-containing protein 1	Cdcp1	48907000	47286000	51318000	4.91703e+07	71516000	106900000	81617000	8.66777e+07	0.0239624	0.817872	7.93791
Choline/ethanolaminephosphotransferase 1	Cept1	0	0	0	0	69874000	124320000	65466000	8.65533e+07	0.0102359	12	7.93728
RNA-binding protein 39	Rbm39	56312000	62338000	54766000	5.78053e+07	79622000	101960000	72355000	8.46457e+07	0.0433867	0.550234	7.9276
pre-rRNA processing protein FTSJ3	Ftsj3	62910000	57947000	54559000	58472000	93296000	92929000	66825000	84350000	0.0465797	0.528642	7.92609
ATP synthase subunit epsilon, mitochondrial	Atp5e	37247000	43491000	0	2.69127e+07	85090000	83731000	77050000	81957000	0.0162902	1.60658	7.91359
Claudin-4	Cldn4	0	0	0	0	49777000	64750000	119170000	77899000	0.0209302	12	7.89153
RuvB-like 2	Ruvbl2	44285000	41805000	45894000	4.39947e+07	74334000	94221000	56449000	7.50013e+07	0.0475581	0.769588	7.87507
S-phase kinase-associated protein 1	Skp1	44511000	43819000	50221000	4.61837e+07	79597000	58355000	84319000	7.40903e+07	0.0275977	0.681903	7.86976
Transmembrane protein 165	Tmem165	0	33546000	0	11182000	58875000	100750000	62280000	7.39683e+07	0.0228951	2.72573	7.86905
Serum paraoxonase/arylesterase 2	Pon2	41008000	35187000	54018000	4.34043e+07	61854000	82416000	73781000	7.26837e+07	0.0229635	0.743792	7.86144
Delta-1-pyrroline-5-carboxylate synthase;Glutamate 5-kinase;Gamma-glutamyl phosphate reductase	Aldh18a1	34231000	27066000	34561000	3.19527e+07	62047000	78810000	75011000	71956000	0.00207654	1.17118	7.85707
Dynamin-2	Dnm2	53370000	33771000	44981000	4.40407e+07	84739000	65782000	64351000	71624000	0.0336466	0.701607	7.85506
Transmembrane protein 120A	Tmem120a	0	0	0	0	63217000	87757000	61529000	7.08343e+07	0.00112061	12	7.85024
Serine/threonine-protein phosphatase 6 regulatory ankyrin repeat subunit A	Ankrd28	53642000	47866000	49667000	5.03917e+07	75744000	64493000	68459000	6.95653e+07	0.0066625	0.465183	7.84239
Pre-mRNA-processing-splicing factor 8	Prpf8	55283000	51591000	41426000	4.94333e+07	76642000	74035000	57765000	6.94807e+07	0.0498776	0.491127	7.84186
Mitochondrial Rho GTPase 1	Rhot1	35990000	39260000	33074000	36108000	61137000	91617000	55628000	6.94607e+07	0.042269	0.943878	7.84174
Unconventional myosin-IXb	Myo9b	37033000	46601000	49348000	4.43273e+07	56121000	81786000	67961000	6.86227e+07	0.0429733	0.630489	7.83647
Cytoplasmic dynein 1 intermediate chain 2	Dync1i2	40471000	43640000	51717000	45276000	56363000	72232000	76236000	68277000	0.0294099	0.592653	7.83427
Eukaryotic translation initiation factor 3 subunit F	Eif3f	54432000	35283000	48206000	4.59737e+07	63646000	69539000	69525000	67570000	0.0224188	0.555575	7.82975
Kunitz-type protease inhibitor 1	Spint1	0	0	46141000	1.53803e+07	62364000	79928000	54832000	65708000	0.042135	2.09498	7.81762
FAST kinase domain-containing protein 5	Fastkd5	22329000	30926000	19373000	2.42093e+07	63224000	74712000	57168000	6.50347e+07	0.00275902	1.42565	7.81314
Exocyst complex component 4	Exoc4	32985000	37772000	42744000	3.78337e+07	49359000	73928000	69949000	64412000	0.0306756	0.767659	7.80897
116 kDa U5 small nuclear ribonucleoprotein component	Eftud2	43336000	34315000	42706000	40119000	71366000	61960000	59244000	64190000	0.00679788	0.678063	7.80747
Long-chain-fatty-acid--CoA ligase 5	Acsl5	16720000	28442000	38463000	27875000	45068000	77982000	64486000	62512000	0.0388039	1.16516	7.79596
Zinc finger protein 36, C3H1 type-like 1	Zfp36l1	35603000	24798000	0	2.01337e+07	66661000	60042000	54323000	60342000	0.0224756	1.58355	7.78062
Dystonin	Dst	0	0	0	0	56598000	59947000	59018000	58521000	5.06911e-07	12	7.76731
RNA-binding protein NOB1	Nob1	35692000	34227000	33396000	3.44383e+07	57314000	67525000	49994000	5.82777e+07	0.00966817	0.758928	7.7655
Serine hydroxymethyltransferase	Shmt2	24432000	21592000	29424000	2.51493e+07	56736000	66732000	48339000	57269000	0.00515959	1.18723	7.75792
Ras suppressor protein 1	Rsu1	43939000	31182000	46329000	4.04833e+07	56478000	59043000	54024000	56515000	0.0311215	0.481306	7.75216
Sphingolipid delta(4)-desaturase DES1	Degs1	38195000	38735000	44372000	40434000	60834000	57472000	50302000	5.62027e+07	0.0128056	0.47507	7.74976
Uncharacterized protein KIAA1522	Kiaa1522	41851000	45592000	51128000	4.61903e+07	58821000	53189000	55707000	5.59057e+07	0.0367357	0.275404	7.74746
Ran GTPase-activating protein 1	Rangap1	43834000	37965000	32360000	38053000	57924000	59067000	49000000	5.53303e+07	0.0197532	0.54006	7.74296
Heat shock protein 75 kDa, mitochondrial	Trap1	40499000	30713000	33558000	3.49233e+07	60942000	55438000	47340000	5.45733e+07	0.0160397	0.644005	7.73698
Brefeldin A-inhibited guanine nucleotide-exchange protein 2	Arfgef2	30086000	22684000	29090000	2.72867e+07	54414000	58351000	49123000	5.39627e+07	0.0016595	0.983765	7.73209
Cytoskeleton-associated protein 5	Ckap5	47688000	45399000	39251000	4.41127e+07	49616000	58037000	54031000	5.38947e+07	0.0491234	0.28895	7.73155
Epithelial splicing regulatory protein 1	Esrp1	36587000	31809000	43286000	3.72273e+07	58525000	52175000	49594000	5.34313e+07	0.0189961	0.521324	7.7278
Activator of 90 kDa heat shock protein ATPase homolog 1	Ahsa1	34502000	20012000	26097000	2.68703e+07	42507000	63589000	53585000	53227000	0.0235195	0.986144	7.72613
EH domain-containing protein 4	Ehd4	38594000	28620000	37866000	3.50267e+07	55469000	44686000	53361000	51172000	0.024736	0.546901	7.70903
Cyclin-dependent kinase 1	Cdk1	22706000	31536000	24906000	2.63827e+07	49051000	60034000	41514000	5.01997e+07	0.0165112	0.928087	7.7007
Pre-mRNA-processing factor 40 homolog A	Prpf40a	38288000	42637000	36760000	3.92283e+07	47707000	52310000	48826000	4.96143e+07	0.00976795	0.338861	7.69561
Eukaryotic translation initiation factor 3 subunit E	Eif3e	27807000	27427000	36387000	3.05403e+07	41566000	49755000	53820000	4.83803e+07	0.0184034	0.663705	7.68467
Sodium bicarbonate cotransporter 3	Slc4a7	24155000	26251000	32386000	2.75973e+07	41693000	58422000	44471000	4.81953e+07	0.0229262	0.804365	7.683
DNA replication licensing factor MCM5	Mcm5	28270000	26634000	36870000	3.05913e+07	44590000	47910000	51251000	47917000	0.00953255	0.647415	7.68049
ATPase Asna1	Asna1	31634000	24629000	34938000	3.04003e+07	48994000	44447000	49543000	4.76613e+07	0.00740966	0.648732	7.67817
Atlastin-2	Atl2	30741000	22069000	36999000	2.99363e+07	43975000	55904000	42801000	47560000	0.0429499	0.667851	7.67724
28S ribosomal protein S30, mitochondrial	Mrps30	26262000	21232000	27483000	2.49923e+07	34437000	56037000	50256000	46910000	0.0312254	0.90841	7.67127
Neuropathy target esterase	Pnpla6	20195000	23198000	22125000	2.18393e+07	37891000	60449000	42284000	4.68747e+07	0.0228215	1.10188	7.67094
Probable ubiquitin carboxyl-terminal hydrolase FAF-X	Usp9x	21928000	18985000	25196000	2.20363e+07	41513000	56838000	36320000	4.48903e+07	0.0235308	1.02652	7.65215
Disintegrin and metalloproteinase domain-containing protein 17	Adam17	24268000	33181000	35737000	31062000	40059000	46365000	47007000	44477000	0.0312633	0.517909	7.64814
Mannosyl-oligosaccharide 1,2-alpha-mannosidase IB	Man1a2	0	0	0	0	28365000	69017000	23459000	4.02803e+07	0.0493176	12	7.60509
Cell division cycle protein 16 homolog	Cdc16	0	14818000	19792000	1.15367e+07	39978000	38480000	40517000	3.96583e+07	0.00926605	1.7814	7.59833
Basic leucine zipper and W2 domain-containing protein 2	Bzw2	18602000	21849000	25977000	2.21427e+07	33825000	41960000	33294000	3.63597e+07	0.0156772	0.71551	7.56062
Dephospho-CoA kinase domain-containing protein	Dcakd	15143000	18022000	20599000	1.79213e+07	25226000	41446000	40038000	35570000	0.0312274	0.988983	7.55108
Nuclear factor NF-kappa-B p100 subunit;Nuclear factor NF-kappa-B p52 subunit	Nfkb2	28437000	24696000	22929000	25354000	31634000	40428000	32154000	3.47387e+07	0.0458298	0.454329	7.54081
Amine oxidase [flavin-containing] A	Maoa	18286000	24936000	25147000	2.27897e+07	34738000	32811000	34649000	34066000	0.00851121	0.579953	7.53232
GPI transamidase component PIG-S	Pigs	16647000	14857000	19469000	16991000	26742000	41412000	33666000	33940000	0.0188859	0.998216	7.53071
Membrane-associated progesterone receptor component 2	Pgrmc2	14227000	22746000	14623000	1.71987e+07	27907000	40732000	30713000	3.31173e+07	0.0291179	0.94529	7.52006
Protein Daple	Ccdc88c	23599000	25709000	28266000	25858000	31702000	31863000	34638000	3.27343e+07	0.0141145	0.340194	7.515
Tumor-associated calcium signal transducer 2	Tacstd2	0	0	0	0	35239000	29957000	32425000	3.25403e+07	2.85888e-05	12	7.51242
Myeloid leukemia factor 2	Mlf2	0	0	0	0	34429000	37528000	24974000	3.23103e+07	0.00102383	12	7.50934
Zinc finger CCCH domain-containing protein 4	Zc3h4	21131000	27085000	25312000	2.45093e+07	32986000	33596000	29869000	3.21503e+07	0.0222928	0.391502	7.50719
Apoptotic protease-activating factor 1	Apaf1	19031000	21457000	16527000	19005000	33875000	36564000	24378000	3.16057e+07	0.0334921	0.733804	7.49976
Aspartyl/asparaginyl beta-hydroxylase	Asph	14032000	20423000	15767000	1.67407e+07	32331000	35941000	25356000	3.12093e+07	0.0165588	0.898621	7.49428
AP-3 complex subunit beta-1	Ap3b1	15375000	10697000	18066000	1.47127e+07	29101000	34379000	28183000	3.05543e+07	0.00540477	1.05432	7.48507
Neurobeachin-like protein 2	Nbeal2	18785000	0	0	6.26167e+06	32382000	29149000	28907000	30146000	0.0198648	2.26735	7.47923
Alpha-mannosidase 2	Man2a1	12589000	15907000	19851000	1.61157e+07	32049000	33993000	23852000	2.99647e+07	0.0209604	0.894798	7.47661
Programmed cell death protein 10	Pdcd10	0	0	0	0	39815000	20925000	28194000	2.96447e+07	0.00573462	12	7.47195
Serine--tRNA ligase, cytoplasmic	Sars	19293000	15545000	0	1.16127e+07	31325000	29215000	28242000	29594000	0.0395915	1.34961	7.4712
Succinate dehydrogenase [ubiquinone] iron-sulfur subunit, mitochondrial	Sdhb	20165000	20678000	18419000	19754000	25845000	31783000	29914000	2.91807e+07	0.00743747	0.562868	7.4651
Protein DEK	Dek	21985000	23152000	21340000	22159000	29014000	25574000	32710000	2.90993e+07	0.0310194	0.393093	7.46388
Exocyst complex component 2	Exoc2	17144000	15864000	16303000	16437000	21172000	33694000	30422000	2.84293e+07	0.0334587	0.790433	7.45377
RNA-binding protein 28	Rbm28	17559000	10979000	17422000	15320000	22444000	27650000	29933000	2.66757e+07	0.0215707	0.800108	7.42612
LIM domain-containing protein 1	Limd1	21053000	10307000	14308000	1.52227e+07	23922000	27260000	27984000	2.63887e+07	0.0297233	0.793697	7.42142
AFG3-like protein 1	Afg3l1	14717000	20597000	15176000	16830000	21529000	30372000	26904000	2.62683e+07	0.0416467	0.642289	7.41943
Hepatoma-derived growth factor-related protein 2	Hdgfrp2	0	0	0	0	31593000	21863000	25256000	2.62373e+07	0.000774868	12	7.41892
Plexin-B2	Plxnb2	12187000	14548000	12686000	1.31403e+07	21778000	31940000	22674000	25464000	0.0207563	0.954457	7.40593
LIM domain kinase 2	Limk2	19868000	19521000	18656000	1.93483e+07	22953000	23419000	26418000	2.42633e+07	0.0126803	0.326568	7.38495
Condensin complex subunit 2	Ncaph	0	11983000	0	3.99433e+06	20278000	29948000	15623000	2.19497e+07	0.0365557	2.45817	7.34143
Vesicle-associated membrane protein 7	Vamp7	0	0	0	0	20613000	23326000	17819000	20586000	0.000205187	12	7.31357
m7GpppN-mRNA hydrolase	Dcp2	0	0	0	0	16559000	26238000	15503000	1.94333e+07	0.00471477	12	7.28855
MKI67 FHA domain-interacting nucleolar phosphoprotein	Nifk	0	0	0	0	18090000	25525000	12680000	18765000	0.00728308	12	7.27335
General vesicular transport factor p115	Uso1	10740000	12500000	12853000	12031000	19328000	17572000	17200000	1.80333e+07	0.00292084	0.58391	7.25608
Protein LTV1 homolog	Ltv1	9632300	8129900	0	5.92073e+06	17865000	21831000	12905000	1.75337e+07	0.0424546	1.56628	7.24387
Laminin subunit alpha-5	Lama5	0	0	0	0	24879000	9143500	15534000	1.65188e+07	0.0224493	12	7.21798
Integrator complex subunit 6	Ints6	9951900	7757300	7923400	8544200	15397000	18723000	11563000	1.52277e+07	0.0377356	0.833678	7.18263
Syntaxin-17	Stx17	0	8856800	0	2.95227e+06	13143000	18068000	10671000	1.39607e+07	0.039844	2.24147	7.14491
Metalloproteinase inhibitor 2	Timp2	0	0	0	0	16446000	10956000	14410000	1.39373e+07	0.000961903	12	7.14418
Ubiquitin thioesterase OTUB1	Otub1	0	0	0	0	22866000	7431800	9749700	1.33492e+07	0.049918	12	7.12545
Transmembrane and coiled-coil domains protein 3	Tmcc3	0	10071000	0	3357000	12688000	15307000	11594000	1.31963e+07	0.0495702	1.97489	7.12045
AarF domain-containing protein kinase 4	Adck4	0	0	0	0	9579800	17894000	7870400	11781400	0.0190134	12	7.0712
Heat shock 70 kDa protein 4L	Hspa4l	0	0	0	0	15473000	9045600	9360000	1.12929e+07	0.00569969	12	7.0528
ATP-binding cassette sub-family B member 10, mitochondrial	Abcb10	0	0	0	0	10016000	14689000	9135900	11280300	0.002815	12	7.05232
Ubiquitin-conjugating enzyme E2 J1	Ube2j1	0	0	0	0	8228900	16695000	6185500	10369800	0.0321796	12	7.01577
Ceramide synthase 5	Cers5	0	0	0	0	8845700	12553000	9238200	10212300	0.00096735	12	7.00912
Glutaminase kidney isoform, mitochondrial	Gls	0	0	0	0	10847000	9323200	8967200	9.71247e+06	7.27611e-05	12	6.98733
Rab3 GTPase-activating protein catalytic subunit	Rab3gap1	6225500	0	0	2.07517e+06	8756200	8543400	8578800	8.62613e+06	0.0343403	2.05549	6.93582
Vacuolar protein sorting-associated protein 53 homolog	Vps53	4963100	0	0	1.65437e+06	7792100	10319000	6077700	8.06293e+06	0.0359751	2.28503	6.90649
